# Supplementary material for: Non-Synonymous Variants in Fat QTL Genes among High- and Low-Milk-Yielding Indigenous Breeds
Source: Animals (Basel). 2023 Feb 28;13(5):884. doi: 10.3390/ani13050884 (PMC10000039; doi:10.3390/ani13050884)
Supplement: Supplementary file 1 [file animals-13-00884-s001.zip]

Archive with 28 entries (27 files):
- Supplementary_files/
- Supplementary_files/~$-5_Tables.docx
- __MACOSX/Supplementary_files/._~$-5_Tables.docx
- Supplementary_files/._~$-5_Tables.docx
- Supplementary_files/.DS_Store
- __MACOSX/Supplementary_files/._.DS_Store
- Supplementary_files/._.DS_Store
- Supplementary_files/~$SM-2.xlsx
- __MACOSX/Supplementary_files/._~$SM-2.xlsx
- Supplementary_files/._~$SM-2.xlsx
- Supplementary_files/SM-1.xlsx
- __MACOSX/Supplementary_files/._SM-1.xlsx
- Supplementary_files/._SM-1.xlsx
- Supplementary_files/SM-3.xlsx
- __MACOSX/Supplementary_files/._SM-3.xlsx
- Supplementary_files/._SM-3.xlsx
- Supplementary_files/~$SM-1.xlsx
- __MACOSX/Supplementary_files/._~$SM-1.xlsx
- Supplementary_files/._~$SM-1.xlsx
- Supplementary_files/SM-2.xlsx
- __MACOSX/Supplementary_files/._SM-2.xlsx
- Supplementary_files/._SM-2.xlsx
- Supplementary_files/SM-4.xlsx
- __MACOSX/Supplementary_files/._SM-4.xlsx
- Supplementary_files/._SM-4.xlsx
- Supplementary_files/SM-5.docx
- __MACOSX/Supplementary_files/._SM-5.docx
- Supplementary_files/._SM-5.docx
