# Supplementary material for: Non-Synonymous Variants in Fat QTL Genes among High- and Low-Milk-Yielding Indigenous Breeds
Source: Animals (Basel). 2023 Feb 28;13(5):884. doi: 10.3390/ani13050884 (PMC10000039; doi:10.3390/ani13050884)
Supplement: Supplementary file 1 [file animals-13-00884-s001.zip › Supplementary_files/SM-1.xlsx]

## Sheet: Milk fat percentage
GeneID	GeneNameGff	Length	QTLID	Trait_Name	Aliases	GSymbol	exon_count	UniID	Uniname	Gene_ontologyIDs	Chr	Start	End	gene_length_bp	description	other_designations	Strand	Transcript
100294758	ENSBTAG00000016203	NA	33158; 174141; 174922; 175496; 174527	Milk fat percentage; Milk fat yield; Milk protein percentage; Milk protein yield; Milk yield	NA	ZNF16	3	NA	NA	NA	14	261621	275771	14150	zinc finger protein 16	zinc finger protein 16	-	261621:275771:ENSBTAT00000052907; ::
512405	ENSBTAG00000000561	522	57261	Milk fat percentage	NA	OCLN	11	A2VE81	A2VE81_BOVIN	GO:0005923; GO:0016021; GO:0016324; GO:0016327; GO:0019904; GO:0030139; GO:0032991; GO:0070830; GO:1905605	20	10230183	10276416	46233	occludin	occludin|tight-junction protein	-	10230183:10276416:ENSBTAT00000000734; ::
281884	ENSBTAG00000020667	866	173774; 125162	Milk fat percentage; Milk fat yield	NA	KCNQ3	16	P58126	KCNQ3_BOVIN	GO:0005249; GO:0005251; GO:0005516; GO:0005887; GO:0008076; GO:0009986; GO:0016021; GO:0033268; GO:0034765; GO:0043194; GO:0060081; GO:0071805	14	8738181	9029965	291784	potassium voltage-gated channel subfamily Q member 3	potassium voltage-gated channel subfamily KQT member 3|KQT-like 3|potassium channel subunit alpha KvLQT3|potassium voltage-gated channel, KQT-like subfamily, member 3|voltage-gated potassium channel subunit Kv7.3	+	8738181:9029965:ENSBTAT0000002754614; 8982620:9029965:ENSBTAT00000078941
511581	ENSBTAG00000008612	713 705 394	173561	Milk fat percentage	NA	C1R	12	A0A3Q1MGP1 A5D9E9 Q3SYT3	A0A3Q1MGP1_BOVIN A5D9E9_BOVIN Q3SYT3_BOVIN	GO:0004252; GO:0005509; GO:0006958 GO:0004252; GO:0005509; GO:0005615; GO:0006958; GO:0031638	5	103358822	103387417	28595	complement C1r	complement C1r subcomponent|complement component 1, r subcomponent	+	103358822:103387417:ENSBTAT000000150145; 103376591:103387410:ENSBTAT000000113625; 103377006:103387417:ENSBTAT00000073935; ::; ::; ::; ::; ::; ::; ::; ::
527459	ENSBTAG00000006697	1708	173918; 175284; 174758	Milk fat percentage; Milk protein percentage; Milk yield	NA	RICTOR	40	F1MHN4	F1MHN4_BOVIN	GO:0008047; GO:0030010; GO:0030950; GO:0031532; GO:0031929; GO:0031932; GO:0032956; GO:0042325; GO:0051897	20	35360857	35498717	137860	RPTOR independent companion of MTOR complex 2	rapamycin-insensitive companion of mTOR|rapamycin insensitive companion of mTOR	+	35360857:35498717:ENSBTAT0000000881220; 35360881:35494334:ENSBTAT0000008299020; 35360881:35498717:ENSBTAT00000072725; ::; ::; ::; ::; ::; ::; ::; ::
515695	ENSBTAG00000015985	361	173644; 174199; 174981; 175559; 174596	Milk fat percentage; Milk fat yield; Milk protein percentage; Milk protein yield; Milk yield	NA	GPR20	2	F1N625	F1N625_BOVIN	GO:0004930; GO:0005623; GO:0005829; GO:0005887; GO:0035025; GO:0043235; GO:0051482	14	2615166	2616251	1085	G protein-coupled receptor 20	G-protein coupled receptor 20	+	2615166:2616251:ENSBTAT00000021264; ::
515571	ENSBTAG00000008877	835	16239; 16240	Milk fat percentage; Milk protein percentage	NA	APBA1	13	F1MYC3	F1MYC3_BOVIN	GO:0001540; GO:0005737; GO:0005886; GO:0007268; GO:0008021; GO:0043197; GO:0045202; GO:0065003	8	45576614	45814041	237427	amyloid beta precursor protein binding family A member 1	amyloid-beta A4 precursor protein-binding family A member 1|amyloid beta (A4) precursor protein-binding, family A, member 1 (X11)	-	45576614:45664773:ENSBTAT000000793268; 45576614:45664773:ENSBTAT000000680288; 45576614:45814041:ENSBTAT00000011688; ::; ::; ::; ::; ::; ::; ::; ::
538513	ENSBTAG00000013105	591	49869; 49870; 49873; 49874	Milk fat percentage; Milk fat yield; Milk protein percentage; Milk protein yield	NA	SYT3	11	E1BJ13	E1BJ13_BOVIN	GO:0000149; GO:0001786; GO:0005509; GO:0005544; GO:0005768; GO:0005886; GO:0014059; GO:0016021; GO:0016192; GO:0017156; GO:0017158; GO:0019905; GO:0030276; GO:0070382; GO:0071277; GO:1903861	18	56713476	56727569	14093	synaptotagmin 3	synaptotagmin-3|synaptotagmin III	-	56713476:56727569:ENSBTAT00000017422; ::
508078	ENSBTAG00000006132	1330; 1251	173649; 174203; 174983; 174601	Milk fat percentage; Milk fat yield; Milk protein percentage; Milk yield	NA	DENND3	24	A0A3Q1MWL7; F1MLZ5	A0A3Q1MWL7_BOVIN; F1MLZ5_BOVIN	GO:0008333; GO:0017112; GO:0044257 NA	14	2711735	2775154	63419	DENN domain containing 3	DENN domain-containing protein 3	-	2711735:2775154:ENSBTAT0000008726514; 2724641:2775154:ENSBTAT0000008059014; 2726122:2773333:ENSBTAT0000000806914; 2726122:2775154:ENSBTAT00000067081; ::; ::; ::; ::; ::; ::; ::
281515	ENSBTAG00000015414	1199	173831; 50065; 50068; 50066	Milk fat percentage; Milk fat yield; Milk protein yield; Milk yield	NA	TBCD	41	Q28205	TBCD_BOVIN	GO:0000226; GO:0000278; GO:0005096; GO:0005813; GO:0005829; GO:0005912; GO:0005923; GO:0006457; GO:0007021; GO:0007023; GO:0010812; GO:0016328; GO:0031115; GO:0034333; GO:0048487; GO:0048667; GO:0070830	19	49768681	49927209	158528	tubulin folding cofactor D	tubulin-specific chaperone D|beta-tubulin cofactor D	-	49768681:49916710:ENSBTAT0000002048419; 49768681:49927209:ENSBTAT0000008324019; 49772636:49916592:ENSBTAT0000008294919; 49772636:49916592:ENSBTAT00000055015; ::; ::; ::; ::; ::; ::; ::
538474	ENSBTAG00000027442	420	36329	Milk fat percentage	NA	NFIB	13	Q0VCL6	NFIB_BOVIN	GO:0000122; GO:0000981; GO:0002062; GO:0003677; GO:0005634; GO:0006260; GO:0010001; GO:0021740; GO:0021960; GO:0044300; GO:0045944; GO:0060486; GO:0060509; GO:0060510; GO:0061141; GO:0071679; GO:2000791; GO:2000795	8	29852454	30102705	250251	nuclear factor I B	nuclear factor 1 B-type|NF-I/B|NF1-B|NFI-B|nuclear factor 1/B	+	29852454:30102705:ENSBTAT000000753318; 29852809:30102110:ENSBTAT000000112348; 29852809:30102110:ENSBTAT000000802288; 29858903:30072038:ENSBTAT00000039408; ::; ::; ::; ::; ::; ::; ::
280678	ENSBTAG00000037533	1741	19989; 19990; 19988;	Milk fat percentage; Milk protein percentage; 305-day milk yield	C4	C4A	41	E1BH06	E1BH06_BOVIN	GO:0004866; GO:0005615; GO:0006954; GO:0006956	23	27372094	27386883	14789	complement component 4A	complement C4|complement component C4	-	27372094:27386883:ENSBTAT00000009019; ::
533451	ENSBTAG00000013955	1138	32901; 174216; 47486; 175570; 174616	Milk fat percentage; Milk fat yield; Milk protein percentage; Milk protein yield; Milk yield	IBP, NIBP	TRAPPC9	30	Q32PH0	TPPC9_BOVIN	GO:0005783; GO:0005802; GO:0030154	14	3200372	3587738	387366	trafficking protein particle complex 9	trafficking protein particle complex subunit 9|NIK and IKK(beta) binding protein|NIK and IKK{beta} binding protein|NIK- and IKBKB-binding protein	+	3200372:3587738:ENSBTAT0000003737314; 3205884:3587080:ENSBTAT00000086812
532842	ENSBTAG00000000991	188	16161; 16162; 16160;	Milk fat percentage; Milk protein percentage; Milk yield	NA	MRPL32	3	Q2TBI6	RM32_BOVIN	GO:0003735; GO:0005743; GO:0005762; GO:0006412	4	78121755	78126851	5096	mitochondrial ribosomal protein L32	39S ribosomal protein L32, mitochondrial|L32mt|MRP-L32	-	78121755:78126851:ENSBTAT00000001313; ::
510814	ENSBTAG00000007867	749; 712	9983; 9984; 9985; 136183	Milk fat percentage; Milk protein percentage; Milk protein yield; Milk yield	NA	STAT1	26	A0A3S5ZPJ6; Q05FF2	A0A3S5ZPJ6_BOVIN; Q05FF2_BOVIN	GO:0003677; GO:0003700; GO:0005634; GO:0005737; GO:0007165	2	79518741	79560102	41361	signal transducer and activator of transcription 1	signal transducer and activator of transcription 1-alpha/beta|signal transducer and activator of transcription 1, 91kDa|transcription factor ISGF-3	-	79518741:79556186:ENSBTAT000000103512; 79518741:79556694:ENSBTAT000000843422; 79518741:79560102:ENSBTAT00000061553; ::; ::; ::; ::; ::; ::; ::; ::
539566	ENSBTAG00000000579	2804	173933; 161855; 174771;	Milk fat percentage; Milk protein percentage; Milk yield;	NA	NIPBL	47	E1BKC4	E1BKC4_BOVIN	GO:0000122; GO:0000228; GO:0000785; GO:0000790; GO:0003007; GO:0003151; GO:0003682; GO:0005634; GO:0005654; GO:0005829; GO:0006302; GO:0007064; GO:0007076; GO:0007420; GO:0007507; GO:0007605; GO:0008022; GO:0019827; GO:0031065; GO:0032039; GO:0034087; GO:0034088; GO:0035115; GO:0035261; GO:0036033; GO:0040018; GO:0042471; GO:0042634; GO:0042826; GO:0045444; GO:0045778; GO:0045995; GO:0047485; GO:…	20	37164880	37370342	205462	NIPBL cohesin loading factor	nipped-B-like protein	-	37164880:37370342:ENSBTAT00000020129; ::
280843	ENSBTAG00000012855	478	136235; 136234; 136236	Milk fat percentage; Milk fat yield; Milk protein percentage	NA	LPL	10	P11151	LIPL_BOVIN	GO:0004465; GO:0004620; GO:0004806; GO:0005102; GO:0005509; GO:0005615; GO:0005886; GO:0006633; GO:0006641; GO:0006644; GO:0008201; GO:0009617; GO:0009749; GO:0009986; GO:0010744; GO:0010886; GO:0010890; GO:0016042; GO:0016298; GO:0019433; GO:0031670; GO:0034185; GO:0034361; GO:0034371; GO:0034372; GO:0042627; GO:0042632; GO:0042803; GO:0043395; GO:0045600; GO:0050718; GO:0050729; GO:0055096; GO:…	8	66989665	67016690	27025	lipoprotein lipase	lipoprotein lipase	+	66989665:67016690:ENSBTAT00000017086; ::
507837	ENSBTAG00000019044	522; 535; 521	16260; 16261; 125129	Milk fat percentage; Milk protein percentage; Milk yield	NA	BAIAP2	18	A0A3Q1NIC2; F1N7V7; Q5EAD0	A0A3Q1NIC2_BOVIN; F1N7V7_BOVIN; BAIP2_BOVIN	GO:0007009; GO:0008093; GO:0032956 GO:0005829; GO:0005886; GO:0007009; GO:0008093; GO:0008360; GO:0009617; GO:0015629; GO:0016358; GO:0032956; GO:0042802; GO:0043005; GO:0048167; GO:0051017; GO:0051764; GO:0070064; GO:0098685; GO:0099564 GO:0001726; GO:0005654; GO:0005829; GO:0007009; GO:0008093; GO:0008360; GO:0009617; GO:0015629; GO:0016020; GO:0030175; GO:0030838; GO:0032956; GO:0051017; GO:00…	19	51578606	51642239	63633	BAR/IMD domain containing adaptor protein 2	brain-specific angiogenesis inhibitor 1-associated protein 2|BAI-associated protein 2|BAI1 associated protein 2	-	51578606:51642187:ENSBTAT0000002535019; 51578607:51642218:ENSBTAT0000004259919; 51582008:51642239:ENSBTAT0000007873519; 51585967:51642239:ENSBTAT00000085620; ::; ::; ::; ::; ::; ::; ::
535306	ENSBTAG00000009974	775; 496	34179; 174189; 174975; 175548; 174582	Milk fat percentage; Milk fat yield; Milk protein percentage; Milk protein yield; Milk yield	NA	TSNARE1	18	A0A3Q1MIK3; A2VE76	A0A3Q1MIK3_BOVIN; A2VE76_BOVIN	GO:0016020; GO:0016192 GO:0000149; GO:0005484; GO:0006886; GO:0006906; GO:0012505; GO:0016021; GO:0031201; GO:0048278	14	1902552	2019963	117411	t-SNARE domain containing 1	t-SNARE domain-containing protein 1	+	1902552:2019963:ENSBTAT0000001315614; 1938127:1983186:ENSBTAT0000006743414; 1938127:1983186:ENSBTAT0000008151714; 1938127:1983437:ENSBTAT0000007280114; 1938127:1983437:ENSBTAT0000007679314; 1938127:2019961:ENSBTAT0000007976214; 1938127:2019961:ENSBTAT00000079036; ::; ::; ::; ::
280976	ENSBTAG00000006429	780	16164; 16165; 176213; 175939	Milk fat percentage; Milk protein percentage; Milk protein yield; Milk yield	NA	ACO2	18	P20004	ACON_BOVIN	GO:0003994; GO:0005506; GO:0005739; GO:0005829; GO:0006099; GO:0006101; GO:0008198; GO:0047780; GO:0051538; GO:0051539	5	112568047	112617811	49764	aconitase 2	aconitate hydratase, mitochondrial|aconitase 2, mitochondrial|citrate hydro-lyase	+	112568047:112617811:ENSBTAT000000084315; 112590895:112616811:ENSBTAT00000068904
514128	ENSBTAG00000010101	435	175836; 176169; 176052	Milk fat percentage; Milk protein percentage; Milk yield	NA	BYSL	7	Q5E9N0	BYST_BOVIN	GO:0000462; GO:0001829; GO:0005634; GO:0005654; GO:0005730; GO:0005737; GO:0006364; GO:0008283; GO:0030515; GO:0030688; GO:0045177	23	15687963	15698295	10332	bystin like	bystin	+	15687963:15698295:ENSBTAT00000013326; ::
518878	ENSBTAG00000019321	NA	173835; 174304	Milk fat percentage; Milk fat yield	NA	CCDC57	25	NA	NA	NA	19	50662216	50773701	111485	coiled-coil domain containing 57	coiled-coil domain-containing protein 57	+	50662216:50773701:ENSBTAT0000004266319; 50662216:50773701:ENSBTAT0000006120319; 50662216:50773701:ENSBTAT0000007744319; 50662216:50773701:ENSBTAT00000069534; ::; ::; ::; ::; ::; ::; ::
511614	ENSBTAG00000005730	456	30786; 136287	Milk fat percentage; Milk fat yield	AGPAT6	GPAT4	14	A3FPG8; A6H7D4	GPAT4_BOVIN; A6H7D4_BOVIN	GO:0004366; GO:0005789; GO:0016021; GO:0016024; GO:0102420 GO:0002071; GO:0004366; GO:0005783; GO:0006631; GO:0006637; GO:0006656; GO:0007595; GO:0016021; GO:0019432; GO:0040014; GO:0046339	27	36522605	36539773	17168	glycerol-3-phosphate acyltransferase 4	glycerol-3-phosphate acyltransferase 4|1-AGP acyltransferase 6|1-AGPAT 6|1-acylglycerol-3-phosphate O-acyltransferase 6 (lysophosphatidic acid acyltransferase, zeta)|LPAAT-zeta|acyl-CoA:glycerol-3-phosphate acyltransferase 4|lysophosphatidic acid acyltransferase zeta	+	36522605:36539773:ENSBTAT00000007532; ::
527165	ENSBTAG00000002804	1107; 1103;	43177; 43178; 43181; 43182	Milk fat percentage; Milk fat yield; Milk protein percentage; Milk protein yield	NA	PDGFRB	25	A0A3Q1N3Z8; F1N759	A0A3Q1N3Z8_BOVIN; F1N759_BOVIN	GO:0005019; GO:0005161; GO:0005524; GO:0005794; GO:0007275; GO:0010863; GO:0014911; GO:0016021; GO:0019901; GO:0031226; GO:0031410; GO:0032516; GO:0038085; GO:0038091; GO:0043202; GO:0043552; GO:0046488; GO:0046777; GO:0048015; GO:0048407; GO:0048661; GO:0060326; GO:0070374 GO:0002244; GO:0004714; GO:0005017; GO:0005019; GO:0005524; GO:0005887; GO:0006935; GO:0007169; GO:0014911; GO:0031410; GO:0…	7	61474501	61511284	36783	platelet derived growth factor receptor beta	platelet-derived growth factor receptor beta|platelet-derived growth factor receptor, beta polypeptide	-	61474501:61505832:ENSBTAT000000869767; 61474501:61511284:ENSBTAT00000061140
338472	ENSBTAG00000011765	117	173553; 174082; 16174; 16172; 16170;	Milk fat percentage; Milk fat yield; Milk protein percentage; Milk protein yield; Milk yield	NA	GABARAPL1	4	Q8HYB6	GBRL1_BOVIN	GO:0000045; GO:0000421; GO:0000422; GO:0005776; GO:0005783; GO:0005794; GO:0005829; GO:0005874; GO:0006995; GO:0008017; GO:0016236; GO:0030659; GO:0031625; GO:0050811; GO:0097352	5	99764511	99773990	9479	GABA type A receptor associated protein like 1	gamma-aminobutyric acid receptor-associated protein-like 1|GABA(A) receptor-associated protein like 1|MDBK gamma-aminobutyric acid-receptor-associated protein	-	99764511:99773736:ENSBTAT000000804385; 99764526:99773990:ENSBTAT00000055075
532887	ENSBTAG00000017571	NA NA	173474; 174031	Milk fat percentage; Milk fat yield	NA	PLEKHA5	33	NA	NA	NA	5	90600602	90862839	262237	pleckstrin homology domain containing A5	pleckstrin homology domain-containing family A member 5|pleckstrin homology domain containing, family A member 5	-	90600602:90706713:ENSBTAT000000769695; 90600602:90724843:ENSBTAT000000754745; 90600602:90764678:ENSBTAT000000799775; 90600602:90764678:ENSBTAT000000753655; 90600602:90862839:ENSBTAT00000023359; ::; ::; ::; ::; ::; ::
408006	ENSBTAG00000017281	1288	125184; 125161	Milk fat percentage; Milk fat yield	5-OPase	OPLAH	28	Q75WB5	OPLA_BOVIN	GO:0005524; GO:0005829; GO:0006749; GO:0017168	14	765421	774581	9160	5-oxoprolinase, ATP-hydrolysing	5-oxoprolinase|5-oxo-L-prolinase|pyroglutamase	+	765421:774219:ENSBTAT0000006679514; 765421:774581:ENSBTAT0000002298114; 765443:774219:ENSBTAT00000083138; ::; ::; ::; ::; ::; ::; ::; ::
511990	ENSBTAG00000006869	316; 1017	173770	Milk fat percentage	NA	PHF20L1	22	A2VE56; E1BGZ9	P20L1_BOVIN; E1BGZ9_BOVIN	GO:0005634; GO:0006355 GO:0005634; GO:0006355; GO:0046872	14	8470928	8543137	72209	PHD finger protein 20 like 1	PHD finger protein 20-like protein 1|tudor domain-containing protein PHF20L1	-	8470928:8543137:ENSBTAT0000007349614; 8470928:8543137:ENSBTAT0000000903314; 8470928:8543137:ENSBTAT0000008667114; 8495151:8543137:ENSBTAT0000007194614; 8496191:8543023:ENSBTAT00000009040; ::; ::; ::; ::; ::; ::
280901	ENSBTAG00000015274	229	11308; 11307	Milk fat percentage; Milk yield	GHA1, Prol	PRL	5	A0A1Z2RPP2; P01239	A0A1Z2RPP2_BOVIN; PRL_BOVIN	GO:0005179; GO:0005576 GO:0001825; GO:0005148; GO:0005179; GO:0005615; GO:0005788; GO:0005789; GO:0005829; GO:0007565; GO:0007595; GO:0008284; GO:0009058; GO:0009612; GO:0010628; GO:0010629; GO:0010751; GO:0023019; GO:0030072; GO:0030879; GO:0031667; GO:0032094; GO:0043066; GO:0043207; GO:0045429; GO:0045723; GO:0045807; GO:0046427; GO:0048571; GO:0051092; GO:1901224; GO:1903489; GO:1903538; GO:1…	23	35332705	35341607	8902	prolactin	prolactin|growth hormone A1	-	35332705:35341607:ENSBTAT00000020313; ::
790124	ENSBTAG00000037649	442	65677	Milk fat percentage	NA	VIPR2	13	F1MIT6	F1MIT6_BOVIN	GO:0004999; GO:0007166; GO:0008528; GO:0016021; GO:0017046	4	119626462	119695643	69181	vasoactive intestinal peptide receptor 2	vasoactive intestinal polypeptide receptor 2	-	119626462:119695643:ENSBTAT00000047461; ::
535125	ENSBTAG00000047834	669	173777	Milk fat percentage	NA	EFR3A	16	Q0PEU9	Q0PEU9_BOVIN	NA	14	9114129	9202434	88305	EFR3 homolog A	protein EFR3 homolog A	-	9114129:9202434:ENSBTAT00000010169; ::
506270	ENSBTAG00000009578	NA	34938; 174207; 71213; 71196; 174606	Milk fat percentage; Milk fat yield; Milk protein percentage; Milk protein yield; Milk yield	FADK	PTK2	33	NA	NA	NA	14	2844134	3037063	192929	protein tyrosine kinase 2	focal adhesion kinase 1|PTK2 protein tyrosine kinase 2|focal adhesion kinase	+	2844134:3037063:ENSBTAT0000007372814; 2856665:2941145:ENSBTAT0000001260114; 2866762:3037063:ENSBTAT0000007392614; 2866762:3037063:ENSBTAT0000007431514; 2867469:3037063:ENSBTAT0000001260514; 2888151:3037063:ENSBTAT0000006486014; 2893677:3037063:ENSBTAT0000008523714; 2906952:2932963:ENSBTAT00000078822; ::; ::; ::
286772	ENSBTAG00000015195	1277	16274; 16272; 16275; 16273	Milk fat percentage; Milk fat yield; Milk protein percentage; Milk protein yield	NA	NPC1	25	Q9GLC9	Q9GLC9_BOVIN	GO:0005319; GO:0005635; GO:0005783; GO:0005887; GO:0007041; GO:0008206; GO:0042632; GO:0048471	24	33058613	33105720	47107	NPC intracellular cholesterol transporter 1	NPC intracellular cholesterol transporter 1|Niemann-Pick disease, type C1	+	33058613:33104504:ENSBTAT0000006875224; 33058613:33105720:ENSBTAT0000002021924; 33068418:33104993:ENSBTAT000000855684; 76889504:76912254:ENSBTAG00000044146; NPC1L1; ::; ::; ::; ::; ::; ::; ::
767955	ENSBTAG00000004595	154	173615; 174178; 174960; 175536; 174568	Milk fat percentage; Milk fat yield; Milk protein percentage; Milk protein yield; Milk yield	NA	GML	4	Q32P93	Q32P93_BOVIN	NA	14	1513837	1542041	28204	glycosylphosphatidylinositol anchored molecule like	glycosyl-phosphatidylinositol-anchored molecule-like protein|GPI anchored molecule like protein|glycosylphosphatidylinositol anchored molecule like protein	-	1513837:1542041:ENSBTAT00000006031; ::
525690	ENSBTAG00000018761	371	173571	Milk fat percentage	C11H2orf18	SLC35F6	6	A4IFE7	A4IFE7_BOVIN	GO:0005654; GO:0005739; GO:0005765; GO:0005829; GO:0008284; GO:0016021; GO:0022857; GO:1901029	11	72804692	72820755	16063	solute carrier family 35 member F6	solute carrier family 35 member F6	-	72804692:72820755:ENSBTAT00000024978; ::
530230	ENSBTAG00000012448	442	36323; 41331; 41334; 41335	Milk fat percentage; Milk fat yield; Milk protein percentage; Milk protein yield	NA	CCDC91	20	F1MW55	F1MW55_BOVIN	GO:0005654; GO:0005802; GO:0005829; GO:0042802; GO:0090160	5	81198215	81592476	394261	coiled-coil domain containing 91	coiled-coil domain-containing protein 91	-	81198215:81592476:ENSBTAT000000165185; 81199220:81504591:ENSBTAT000000755515; 81199220:81504591:ENSBTAT000000863385; 81199220:81504591:ENSBTAT000000784375; 81199220:81504591:ENSBTAT000000695145; 81213290:81504591:ENSBTAT000000792285; 81228796:81504591:ENSBTAT00000086132; ::; ::; ::; ::
510977	ENSBTAG00000017040	130	173610; 174174; 174957; 175532; 174564	Milk fat percentage; Milk fat yield; Milk protein percentage; Milk protein yield; Milk yield	NA	LY6E	4	Q1RMM2	Q1RMM2_BOVIN	GO:0005886; GO:0016020; GO:0030550	14	1422652	1426356	3704	lymphocyte antigen 6 family member E	lymphocyte antigen 6E|lymphocyte antigen 6 complex, locus E	-	1422652:1426356:ENSBTAT00000022654; ::
526726	ENSBTAG00000018570	NA	18862	Milk fat percentage	NA	SDR16C5	7	NA	NA	NA	14	23428404	23441042	12638	short chain dehydrogenase/reductase family 16C member 5	epidermal retinol dehydrogenase 2	-	23428404:23441013:ENSBTAT0000007379814; 23428404:23441042:ENSBTAT00000024714
286792	ENSBTAG00000026181	529	16158; 16157; 16159; 16156	Milk fat percentage; Milk fat yield; Milk protein percentage; Milk yield	NA	UGT1A6	5	O18736	O18736_BOVIN	GO:0015020; GO:0016021	3	113300772	113425176	124404	UDP glucuronosyltransferase 1 family, polypeptide A6	UDP-glucuronosyltransferase 1-6	+	113300772:113425176:ENSBTAT00000006163; 113341096:113424530:ENSBTAT00000076879;113411652:113425176:ENSBTAT00000037089
281239	ENSBTAG00000011082	154; 188; 138; 172	20624; 20618; 13037; 19051; 19049;	Milk fat percentage; Milk fat yield; Milk protein percentage; Milk protein yield; 305-day milk yield;	IGF-1, IGF-I	IGF1	7	F2X2F0; F2X2F1; F2X2F2; F2X2F3; P07455	F2X2F0_BOVIN; F2X2F1_BOVIN; F2X2F2_BOVIN; F2X2F3_BOVIN; IGF1_BOVIN	GO:0005179; GO:0005615; GO:0005623; GO:0005829; GO:0008083; GO:0008283; GO:0032094; GO:0032868; GO:0042538; GO:0051602; GO:0060416; GO:0071000; GO:1903407; GO:1903408 GO:0000187; GO:0001775; GO:0005158; GO:0005159; GO:0005178; GO:0005179; GO:0005615; GO:0005623; GO:0005829; GO:0008083; GO:0008283; GO:0009408; GO:0010560; GO:0010629; GO:0014065; GO:0014068; GO:0014834; GO:0014896; GO:0014904; GO:0…	5	66191602	66264083	72481	insulin like growth factor 1	insulin-like growth factor I|class 1 insulin-like growth factor I preproprotein|insulin growth factor-1|insulin-like growth factor 1 (somatomedin C)|insulin-like growth factor I (somatomedin C)|prepro-IGF-I|somatomedin	-	66191602:66264083:ENSBTAT000000147135; 66205831:66262032:ENSBTAT000000435955; 66205831:66264083:ENSBTAT00000063328; ::; ::; ::; ::; ::; ::; ::; ::
511595	ENSBTAG00000004066	893; 854;	173839; 175198; 174699;	Milk fat percentage; Milk protein percentage; Milk yield;	NA	PARP8	28	A0A3Q1LZV0; F1MCK0	A0A3Q1LZV0_BOVIN; F1MCK0_BOVIN	GO:0003950 GO:0003950; GO:0005635; GO:0005783; GO:0006471; GO:0019900; GO:0030968; GO:0043539; GO:0071782	20	28302955	28495429	192474	poly(ADP-ribose) polymerase family member 8	poly [ADP-ribose] polymerase 8	-	28302955:28495429:ENSBTAT0000000531320; 28303220:28494896:ENSBTAT0000006902920; 28303220:28495429:ENSBTAT00000069679; ::; ::; ::; ::; ::; ::; ::; ::
286871	ENSBTAG00000007392	459	16197; 16198; 16196	Milk fat percentage; Milk protein percentage; Milk yield	UTMP	SERPINA14	4	P46201	UTMP_BOVIN	GO:0004867; GO:0005615; GO:0007565; GO:0010951	21	59164221	59174909	10688	serpin peptidase inhibitor, clade A (alpha-1 antiproteinase, antitrypsin), member 14	uterine milk protein|serine proteinase inhibitor|uterine serpin	-	59164221:59174909:ENSBTAT00000009718; ::
100337039	ENSBTAG00000023529	NA	173941; 161887	Milk fat percentage; Milk protein percentage	NA	SPEF2	42	NA	NA	NA	20	38369475	38572090	202615	sperm flagellar 2	sperm flagellar protein 2|sperm flagella 2 protein|sperm flagellar protein 2 variant SV1	-	38369475:38572090:ENSBTAT0000007523920; 38369475:38572090:ENSBTAT0000006793220; 38369655:38572089:ENSBTAT0000000996720; 38369655:38572089:ENSBTAT00000079607; ::; ::; ::; ::; ::; ::; ::
100125267	ENSBTAG00000003636	399	16201; 16200; 16202; 16199	Milk fat percentage; Milk fat yield; Milk protein percentage; Milk yield	NA	LIPA	11	A6H713	A6H713_BOVIN	GO:0016042; GO:0016788	26	10952398	11082198	129800	lipase A, lysosomal acid type	lysosomal acid lipase/cholesteryl ester hydrolase|lipase A, lysosomal acid, cholesterol esterase	-	10952398:10994804:ENSBTAT0000001499726; 10952484:10991132:ENSBTAT0000008375526; 10952970:11082198:ENSBTAT00000084077; ::; ::; ::; ::; ::; ::; ::; ::
282229	ENSBTAG00000021842	297; 316; 256; 296	2594; 172728; 172727; 172726	Milk fat percentage; Milk protein percentage; Milk protein yield; Milk yield;	CD32, FCGR2, fcRII	FCGR2B	10	A0A452DJ12; F1MHH9; G3N1P1; Q28110;	A0A452DJ12_BOVIN; F1MHH9_BOVIN; G3N1P1_BOVIN; FCGR2_BOVIN	GO:0016021 NA GO:0005886; GO:0016021; GO:0019864	3	7931201	7947765	16564	Fc fragment of IgG receptor IIb	low affinity immunoglobulin gamma Fc region receptor II-b|Fc fragment of IgG, low affinity IIb, receptor (CD32)|fc-gamma RII|igG Fc receptor II|low affinity immunoglobulin gamma Fc region receptor II	-	7931201:7947765:ENSBTAT000000291163; 7931201:7947765:ENSBTAT000000291143; 7931654:7947697:ENSBTAT000000484523; 7931698:7947624:ENSBTAT000000652683; 7932585:7947765:ENSBTAT000000737773; 7933039:7947624:ENSBTAT00000072897; ::; ::; ::; ::; ::
537195	ENSBTAG00000011957	120	173538	Milk fat percentage	NA	CREBL2	4	Q0VD32	CRBL2_BOVIN	GO:0003677; GO:0003700; GO:0005634; GO:0016032; GO:0016604; GO:0030154; GO:0033138; GO:0045600; GO:0045893; GO:0046326; GO:0046889; GO:0050821	5	97173598	97203053	29455	cAMP responsive element binding protein like 2	cAMP-responsive element-binding protein-like 2	-	97173598:97203053:ENSBTAT00000043028; ::
100848145	ENSBTAG00000009444	NA	161763; 174053	Milk fat percentage; Milk fat yield	NA	SLC15A5	9	NA	NA	NA	5	93602194	93699192	96998	solute carrier family 15 member 5	LOW QUALITY PROTEIN: solute carrier family 15 member 5	+	93602194:93699192:ENSBTAT00000043043; ::
529904	ENSBTAG00000006176	433	175832; 175914	Milk fat percentage; Milk fat yield	NA	GRIA4	19	A0JN75	A0JN75_BOVIN	GO:0016021	15	1889884	2497441	607557	glutamate ionotropic receptor AMPA type subunit 4	glutamate receptor 4|glutamate receptor, ionotrophic, AMPA 4	-	1889884:2496402:ENSBTAT0000000812015; 2494960:2497441:ENSBTAT00000073662
506599	ENSBTAG00000004492	NA	173828	Milk fat percentage	C16H1ORF26	SWT1	19	NA	NA	NA	16	66173944	66212958	39014	SWT1 RNA endoribonuclease homolog	transcriptional protein SWT1|LOW QUALITY PROTEIN: transcriptional protein SWT1	+	66173944:66212958:ENSBTAT0000006129516; 66173953:66207527:ENSBTAT0000000589116; 66175950:66202328:ENSBTAT00000066845; ::; ::; ::; ::; ::; ::; ::; ::
540307	ENSBTAG00000027080	927; 921	44964	Milk fat percentage	NA	SLC8A3	10	A0A3Q1LST7; E1BM32	A0A3Q1LST7_BOVIN; E1BM32_BOVIN	GO:0002244; GO:0005432; GO:0005623; GO:0005741; GO:0005789; GO:0005887; GO:0006851; GO:0007154; GO:0007612; GO:0007613; GO:0014819; GO:0031594; GO:0042383; GO:0042552; GO:0048471; GO:0048709; GO:0051560; GO:0060291; GO:0071456; GO:0099580 GO:0005432; GO:0007154; GO:0016021	10	81762305	81931753	169448	solute carrier family 8 member A3	sodium/calcium exchanger 3|solute carrier family 8 (sodium-calcium exchanger), member 3	-	81762305:81908184:ENSBTAT0000007070810; 81762305:81908184:ENSBTAT0000007997210; 81762305:81910591:ENSBTAT0000002279810; 81762305:81931753:ENSBTAT00000077819; ::; ::; ::; ::; ::; ::; ::
523444	ENSBTAG00000044025	NA	54535; 54536; 54539; 54540	Milk fat percentage; Milk fat yield; Milk protein percentage; Milk protein yield	NA	IL1RAPL2	17	NA	NA	NA	X	54505735	54555948	50213	interleukin 1 receptor accessory protein like 2	X-linked interleukin-1 receptor accessory protein-like 2	+	54505735:54555948:ENSBTAT00000061466; ::
404130	ENSBTAG00000001579	860	33115 174213; 174990; 175567; 174612	Milk fat percentage; Milk fat yield; Milk protein percentage; Milk protein yield; Milk yield	EIF2C2	AGO2	18	Q6QME8	AGO2_BOVIN	GO:0000340; GO:0000932; GO:0005634; GO:0005844; GO:0005845; GO:0006355; GO:0016442; GO:0031054; GO:0035197; GO:0035198; GO:0035278; GO:0035279; GO:0045947; GO:0046872; GO:0070551; GO:0070578; GO:1990904	14	3055942	3138226	82284	argonaute RISC catalytic component 2	protein argonaute-2|argonaute 2, RISC catalytic component|eukaryotic translation initiation factor 2C, 2	+	3055942:3138226:ENSBTAT0000000206814; 3096134:3138226:ENSBTAT0000007841414; 3096212:3138226:ENSBTAT00000079384; ::; ::; ::; ::; ::; ::; ::; ::
100138309	ENSBTAG00000020636	NA	41198; 41202; 41205; 41206	Milk fat percentage; Milk fat yield; Milk protein percentage; Milk protein yield	NA	SYN3	14	NA	NA	NA	5	71116001	71201217	85216	synapsin III	synapsin-3	-	71116001:71201217:ENSBTAT000000275015; 71125153:71201217:ENSBTAT00000085723
786966	ENSBTAG00000011922	NA	32821; 174158; 161868; 175515; 174546	Milk fat percentage; Milk fat yield; Milk protein percentage; Milk protein yield; Milk yield	NA	PLEC	43	NA	NA	NA	14	839972	896647	56675	plectin	plectin	+	839972:896647:ENSBTAT0000007523114; 843141:896647:ENSBTAT0000008634214; 859338:896647:ENSBTAT0000007672814; 862226:896647:ENSBTAT0000008256114; 862226:896647:ENSBTAT0000008703914; 862226:896647:ENSBTAT0000001582814; 866454:896647:ENSBTAT0000007606314; 868586:896647:ENSBTAT0000007802514; 869692:896647:ENSBTAT0000007885414; 872935:896647:ENSBTAT00000083372; ::
282208	ENSBTAG00000007695	200; 206; 214	140390; 136197; 140391; 3856; 3855	Milk fat percentage; Milk fat yield; Milk protein percentage; Milk protein yield; Milk yield	CSN1	CSN1S1	18	A0A3Q1MJE5; A0A3Q1NG86; P02662	A0A3Q1MJE5_BOVIN; A0A3Q1NG86_BOVIN; CASA1_BOVIN	GO:0005576 GO:0001540; GO:0005615; GO:0005794; GO:0005796; GO:0010629; GO:0016209; GO:0032355; GO:0032570; GO:0043066; GO:0050821; GO:0060416; GO:1902904; GO:1903456; GO:1903494; GO:1903496; GO:2000184; GO:2000839; GO:2000872	6	85411118	85429268	18150	casein alpha s1	alpha-S1-casein|casein alpha-S1	+	85411118:85429268:ENSBTAT000000101196; 85411118:85429268:ENSBTAT000000842796; 85411118:85429268:ENSBTAT000000848336; 85411118:85429268:ENSBTAT00000073072; ::; ::; ::; ::; ::; ::; ::
519816	ENSBTAG00000012279	309	175831 175913	Milk fat percentage Milk fat yield	NA	AASDHPPT	7	A0A3Q1LL63	A0A3Q1LL63_BOVIN	GO:0000287; GO:0008897	15	1567371	1595200	27829	aminoadipate-semialdehyde dehydrogenase-phosphopantetheinyl transferase	L-aminoadipate-semialdehyde dehydrogenase-phosphopantetheinyl transferase	-	1567371:1594229:ENSBTAT0000006724315; 1570720:1595200:ENSBTAT00000040234
506325	ENSBTAG00000002578	617; 602; 548; 508	34504; 174887	Milk fat percentage; Milk protein percentage	NA	ZMYND11	21	A0A3Q1MYF3; E1BN04; F6RWK9; Q29RJ3	A0A3Q1MYF3_BOVIN; E1BN04_BOVIN; F6RWK9_BOVIN; Q29RJ3_BOVIN	GO:0003690; GO:0005654; GO:0008270; GO:0035064; GO:0043124; GO:0046329; GO:0051607; GO:2001237 GO:0046872 NA	13	46836953	46913156	76203	zinc finger MYND-type containing 11	zinc finger MYND domain-containing protein 11|zinc finger, MYND domain containing 11	-	46836953:46897518:ENSBTAT0000003935313; 46839117:46911687:ENSBTAT0000007516713; 46839117:46911957:ENSBTAT0000000333813; 46839117:46913156:ENSBTAT0000007926313; 46839117:46913156:ENSBTAT0000008096413; 46873595:46911687:ENSBTAT00000077600; ::; ::; ::; ::; ::
516084	ENSBTAG00000000084	435	173860; 176119	Milk fat percentage; Milk protein percentage	NA	MRPS30	5	P82924	RT30_BOVIN	GO:0003735; GO:0005739; GO:0005743; GO:0005762; GO:0006412	20	30060705	30070007	9302	mitochondrial ribosomal protein S30	28S ribosomal protein S30, mitochondrial|MRP-S30|S30mt|programmed cell death 9	-	30060705:30070007:ENSBTAT0000000009120; 30060772:30070000:ENSBTAT00000082379
282612	ENSBTAG00000035254	362; 311	166932; 174147; 174929; 175504; 161653	Milk fat percentage; Milk fat yield; Milk protein percentage; Milk protein yield; Milk yield	NA	CYHR1	6	A0A452DI73; Q7YR89	A0A452DI73_BOVIN; CYHR1_BOVIN	GO:0005654 GO:0046872; GO:0048471	14	478582	492655	14073	cysteine and histidine rich 1	cysteine and histidine-rich protein 1	+	478582:492296:ENSBTAT0000003735814; 478704:492655:ENSBTAT00000010192
527520	ENSBTAG00000020536	NA	10493; 10491; 10494; 10492	Milk fat percentage; Milk fat yield; Milk protein percentage; Milk protein yield	NA	HERC6	23	NA	NA	NA	6	36309915	36367045	57130	HECT and RLD domain containing E3 ubiquitin protein ligase family member 6	probable E3 ubiquitin-protein ligase HERC6|hect domain and RLD 6	-	36309915:36367045:ENSBTAT00000027362; ::
540025	ENSBTAG00000030493	199	173516; 174061	Milk fat percentage; Milk fat yield	NA	RERG	5	Q0VCJ7	RERG_BOVIN	GO:0003924; GO:0005525; GO:0005634; GO:0005829; GO:0005886; GO:0007265; GO:0008285; GO:0009725; GO:0019003; GO:0030308	5	91998258	92008654	10396	RAS like estrogen regulated growth inhibitor	ras-related and estrogen-regulated growth inhibitor	+	94669118:94824113:ENSBTAG00000002174; RERG5; 94669118:94799480:ENSBTAT000000028175; 94669118:94824113:ENSBTAT00000068017; ::; ::; ::; ::; ::; ::; ::; ::
540923	ENSBTAG00000011908	472	173805; 175149	Milk fat percentage; Milk protein percentage	PGCP	CPQ	11	Q17QK3	CBPQ_BOVIN	GO:0004180; GO:0005615; GO:0005737; GO:0005764; GO:0005783; GO:0005794; GO:0006508; GO:0006590; GO:0042246; GO:0042803; GO:0043171; GO:0046872; GO:0070573	14	66989157	67551536	562379	carboxypeptidase Q	carboxypeptidase Q|plasma glutamate carboxypeptidase	-	66989157:67462246:ENSBTAT0000007122514; 66989157:67551536:ENSBTAT0000007346614; 66989975:67550443:ENSBTAT0000001579914; 67032871:67551536:ENSBTAT00000068237; ::; ::; ::; ::; ::; ::; ::
281552	ENSBTAG00000006295	138	57264	Milk fat percentage	NA	TSHB	4	A0A0F7RQS0; P01223	A0A0F7RQS0_BOVIN; TSHB_BOVIN	GO:0005179; GO:0005576 GO:0005179; GO:0005615; GO:0005737; GO:0007186; GO:0009755	3	28308795	28314030	5235	thyroid stimulating hormone subunit beta	thyrotropin subunit beta|TSH-B|TSH-beta|thyroid stimulating hormone beta|thyroid stimulating hormone, beta polypeptide|thyrotropin beta chain|thyrotropin beta subunit	-	28308795:28314030:ENSBTAT00000008264; ::
281240	ENSBTAG00000013066	235; 179	13048; 13047; 13053; 13046; 13043	Milk fat percentage; Milk fat yield; Milk protein percentage; Milk protein yield; Milk yield	NA	IGF2	10	A0A452DK94; B8QGI3; P07456	A0A452DK94_BOVIN; B8QGI3_BOVIN; IGF2_BOVIN	GO:0005179; GO:0005615; GO:0008083 GO:0005179; GO:0005615; GO:0008083; GO:0032868 GO:0000122; GO:0001503; GO:0001701; GO:0001892; GO:0005178; GO:0005179; GO:0005615; GO:0006006; GO:0008083; GO:0008284; GO:0031056; GO:0032868; GO:0051147; GO:0051781; GO:0060669	29	49394907	49422468	27561	insulin like growth factor 2	insulin-like growth factor II|IGF-II|erythrotropin|insulin-like growth factor 2 (somatomedin A)	+	49394907:49419941:ENSBTAT0000008557629; 49403661:49422468:ENSBTAT0000008468929; 49403864:49422468:ENSBTAT0000001737229; 49412393:49419941:ENSBTAT0000004413929; 49415194:49419941:ENSBTAT00000071998; ::; ::; ::; ::; ::; ::
540068	ENSBTAG00000016444	493	50910; 50911; 50913; 50914; 50912	Milk fat percentage; Milk fat yield; Milk protein percentage; Milk protein yield; Milk yield	FAM134B	RETREG1	10	Q5E9K8	RETR1_BOVIN	GO:0005801; GO:0019233; GO:0030176; GO:0043524; GO:0061709	20	56526791	56683260	156469	reticulophagy regulator 1	reticulophagy regulator 1|family with sequence similarity 134 member B|protein FAM134B|reticulophagy receptor 1|reticulophagy receptor FAM134B	+	56526791:56683260:ENSBTAT0000004641720; 56634019:56683241:ENSBTAT00000021862
786958	ENSBTAG00000005238	NA	175823; 176200; 175927	Milk fat percentage; Milk protein yield; Milk yield	NA	NCKAP5	19	NA	NA	NA	2	64157472	64872456	714984	NCK associated protein 5	nck-associated protein 5	+	64157472:64872079:ENSBTAT000000068932; 64157472:64872456:ENSBTAT000000670202; 64157472:64872456:ENSBTAT000000853102; 64157472:64872456:ENSBTAT000000825222; 64194067:64872456:ENSBTAT000000696202; 64194067:64872456:ENSBTAT000000749972; 64194067:64872456:ENSBTAT00000084301; ::; ::; ::; ::
618133	ENSBTAG00000032887	373	175841; 175919; 176180; 176310; 176060	Milk fat percentage; Milk fat yield; Milk protein percentage; Milk protein yield; Milk yield	NA	SUPT3H	17	A6QNX9	A6QNX9_BOVIN	GO:0006366; GO:0046982	23	18239634	18641106	401472	SPT3 homolog, SAGA and STAGA complex component	transcription initiation protein SPT3 homolog|suppressor of Ty 3 homolog	-	18239634:18641078:ENSBTAT0000004669023; 18265255:18641106:ENSBTAT0000008391123; 18313528:18628543:ENSBTAT0000008552323; 18314114:18641106:ENSBTAT00000071108; ::; ::; ::; ::; ::; ::; ::
280805	ENSBTAG00000001335	634	5633; 12871; 175231; 12877; 12862	Milk fat percentage; Milk fat yield; Milk protein percentage; Milk protein yield; Milk yield	NA	GHR	9	O46600	GHR_BOVIN	GO:0004896; GO:0004903; GO:0005576; GO:0005829; GO:0006897; GO:0009897; GO:0016020; GO:0016021; GO:0017046; GO:0019838; GO:0019955; GO:0043235; GO:0046427; GO:0050731; GO:0060396; GO:0070195	20	31868624	32178311	309687	growth hormone receptor	growth hormone receptor|GH receptor|somatotropin receptor	-	31868624:32043368:ENSBTAT0000008431620; 31868624:32043847:ENSBTAT0000008321820; 31868624:32090904:ENSBTAT0000006783220; 31868624:32177714:ENSBTAT0000008319620; 31869704:32178311:ENSBTAT0000000175820; 31869733:32058695:ENSBTAT00000036771; ::; ::; ::; ::; ::
520927	ENSBTAG00000006013	545	41049; 41053; 41056; 41057; 175960	Milk fat percentage; Milk fat yield; Milk protein percentage; Milk protein yield; Milk yield	NA	NT5DC3	14	F1MYW0	F1MYW0_BOVIN	GO:0008253; GO:0043235; GO:0046872	5	67451740	67511409	59669	5'-nucleotidase domain containing 3	5'-nucleotidase domain-containing protein 3	-	67451740:67511409:ENSBTAT00000007899; ::
514720	ENSBTAG00000033107	NA	173919; 175285	Milk fat percentage; Milk protein percentage	NA	OSMR	18	NA	NA	NA	20	35521708	35571511	49803	oncostatin M receptor	oncostatin-M-specific receptor subunit beta	-	35521708:35571511:ENSBTAT0000006113320; 35523340:35571511:ENSBTAT0000007651220; 35526302:35549797:ENSBTAT00000047019; ::; ::; ::; ::; ::; ::; ::; ::
786490	ENSBTAG00000036078	160	173532; 174073	Milk fat percentage; Milk fat yield	NA	EMP1	6	E1BI85	E1BI85_BOVIN	GO:0005886; GO:0008219; GO:0016021; GO:0032060	5	96633068	96654177	21109	epithelial membrane protein 1	epithelial membrane protein 1	-	96633068:96654177:ENSBTAT00000050559; ::
317710	ENSBTAG00000015562	558; 545	161748	Milk fat percentage	NA	PLBD1	12	A0A3Q1MC02; Q9GL30	A0A3Q1MC02_BOVIN; PLBL1_BOVIN	GO:0004620; GO:0016042 GO:0004620; GO:0005764; GO:0016042	5	95273952	95362982	89030	phospholipase B domain containing 1	phospholipase B-like 1|LAMA-like protein 1|lamina ancestor homolog 1|phospholipase B domain-containing protein 1|putative phospholipase B-like 1	+	95273952:95362982:ENSBTAT000000206775; 95273952:95362982:ENSBTAT000000568155; 95274187:95362784:ENSBTAT000000679085; 95274187:95362854:ENSBTAT000000863275; 95274187:95362854:ENSBTAT000000871385; 95297330:95362854:ENSBTAT00000083973; ::; ::; ::; ::; ::
534427	ENSBTAG00000019595	1018	173922; 175288; 174762	Milk fat percentage; Milk protein percentage; Milk yield	NA	EGFLAM	26	A3KN33	EGFLA_BOVIN	GO:0005509; GO:0005604; GO:0008045; GO:0009887; GO:0009888; GO:0016358; GO:0030054; GO:0042995; GO:0043083; GO:0048786	20	35967736	36272653	304917	EGF like, fibronectin type III and laminin G domains	pikachurin|EGF-like, fibronectin type-III and laminin G-like domain-containing protein	-	35967736:36272653:ENSBTAT0000006902220; 35967740:36161759:ENSBTAT0000007405420; 35968743:36096480:ENSBTAT00000026111; ::; ::; ::; ::; ::; ::; ::; ::
282244	ENSBTAG00000019722	1072	173521; 125157; 125120	Milk fat percentage; Milk fat yield; Milk yield	NA	GUCY2C	27	O77690	O77690_BOVIN	GO:0004383; GO:0004672; GO:0005524; GO:0016021; GO:0035556	5	95172751	95238347	65596	guanylate cyclase 2C	heat-stable enterotoxin receptor|guanylate cyclase 2C (heat stable enterotoxin receptor)	+	95172751:95238347:ENSBTAT00000026286; ::
282352	ENSBTAG00000000593	356	173463; 174016	Milk fat percentage; Milk fat yield	SIAT8A	ST8SIA1	6	Q6ZXD2	SIA8A_BOVIN	GO:0000139; GO:0003828; GO:0006486; GO:0006665; GO:0016021	5	87876155	88043505	167350	ST8 alpha-N-acetyl-neuraminide alpha-2,8-sialyltransferase 1	alpha-N-acetylneuraminide alpha-2,8-sialyltransferase|GD3 synthase|SIAT8-A|ST8Sia I|ST8SiaI|alpha-2,8-sialyltransferase 1|alpha-2,8-sialyltransferase 8A|alpha-N-acetylneuraminate: alpha-2,8-sialytransferase|ganglioside GD3 synthase|ganglioside GT3 synthase|sialyltransferase 8A|sialyltransferase St8Sia I|sialytransferase St8Sia I	+	87876155:88043505:ENSBTAT000000747155; 87876624:88043124:ENSBTAT00000000780
515706	ENSBTAG00000021594	296	57263 57285	Milk fat percentage Milk protein percentage	NA	TDRKH	6	A5PJM9	A5PJM9_BOVIN	GO:0003723; GO:0016021	3	18992376	19014072	21696	tudor and KH domain containing	tudor and KH domain-containing protein	+	18992376:19014072:ENSBTAT00000028777; ::
510583	ENSBTAG00000012794	451	41015; 173973	Milk fat percentage; Milk fat yield	NA	PAH	13	Q2KIH7	PH4H_BOVIN	GO:0004505; GO:0005506; GO:0006559; GO:0006571	5	66613984	66732963	118979	phenylalanine hydroxylase	phenylalanine-4-hydroxylase|phe-4-monooxygenase	-	66613984:66703574:ENSBTAT000000860965; 66613984:66704254:ENSBTAT000000760315; 66613984:66732963:ENSBTAT000000169995; 66613984:66732963:ENSBTAT00000080662; ::; ::; ::; ::; ::; ::; ::
507339	ENSBTAG00000011766	843	173899; 175258; 176005	Milk fat percentage; Milk protein percentage; Milk yield;	NA	C7	18	Q29RQ1	CO7_BOVIN	GO:0005576; GO:0005579; GO:0006957; GO:0006958; GO:0019835	20	33535937	33593157	57220	complement C7	complement component C7|complement component 7	-	33535937:33592845:ENSBTAT00000056663; 33535937:33593157:ENSBTAT00000070246; 33536942:33585425:ENSBTAT00000066856;
536020	ENSBTAG00000016455	NA	39959; 39962	Milk fat percentage; Milk protein percentage	NA	CACHD1	27	NA	NA	NA	3	80788175	81022967	234792	cache domain containing 1	VWFA and cache domain-containing protein 1	-	80788175:81022967:ENSBTAT000000218783; 80788175:81022967:ENSBTAT00000083954
505926	ENSBTAG00000013825	385 386	16168; 16169; 16167; 16166	Milk fat percentage; Milk protein percentage; Milk protein yield; Milk yield	NA	BCAT1	13	A0A3Q1LVA2; A4IFQ7;	A0A3Q1LVA2_BOVIN; A4IFQ7_BOVIN	GO:0009082; GO:0052654; GO:0052655; GO:0052656, GO:0004084; GO:0005739; GO:0009098; GO:0009099; GO:0052654; GO:0052655; GO:0052656	5	85057073	85174596	117523	branched chain amino acid transaminase 1	branched-chain-amino-acid aminotransferase, cytosolic|branched chain aminotransferase 1, cytosolic	+	85057073:85174596:ENSBTAT000000183705; 85098202:85173569:ENSBTAT000000869735; 85098595:85173569:ENSBTAT000000724885; 85099279:85167063:ENSBTAT00000087140; ::; ::; ::; ::; ::; ::; ::
616934	ENSBTAG00000016867	310	57259	Milk fat percentage	NA	HSD17B3	11	Q32L90	Q32L90_BOVIN	GO:0005783; GO:0006694; GO:0030539; GO:0047045; GO:0061370	8	82961057	83014357	53300	hydroxysteroid 17-beta dehydrogenase 3	testosterone 17-beta-dehydrogenase 3	-	82961057:83014357:ENSBTAT000000224318; 82961684:83014298:ENSBTAT00000074161
506831	ENSBTAG00000048486	591; 549	47451; 174164; 174946; 175521; 174552	Milk fat percentage; Milk fat yield; Milk protein percentage; Milk protein yield; Milk yield	NA	IQANK1	15	A0A3Q1MHJ8; A0A3Q1N3U0	A0A3Q1MHJ8_BOVIN; A0A3Q1N3U0_BOVIN	NA	14	1006976	1027840	20864	IQ motif and ankyrin repeat containing 1	putative IQ motif and ankyrin repeat domain-containing protein LOC642574 homolog|putative IQ motif and ankyrin repeat domain-containing protein	-	1006976:1025093:ENSBTAT0000008720814; 1006976:1025093:ENSBTAT0000008705714; 1006976:1027840:ENSBTAT00000085613; ::; ::; ::; ::; ::; ::; ::; ::
515055	ENSBTAG00000014458	1652; 1630	166929; 174151; 161830; 175507; 174539	Milk fat percentage; Milk fat yield; Milk protein percentage; Milk protein yield; Milk yield	HEATR7A	MROH1	45	A7E2Y6; F1MIW4	MROH1_BOVIN; F1MIW4_BOVIN	NA	14	652785	702430	49645	maestro heat like repeat family member 1	maestro heat-like repeat-containing protein family member 1|HEAT repeat containing 7A|HEAT repeat-containing protein 7A	-	652785:702430:ENSBTAT00000037418; ::
615785	ENSBTAG00000014357	202	173807; 175152	Milk fat percentage; Milk protein percentage	NA	SDC2	6	Q58DD4	SDC2_BOVIN	GO:0009986; GO:0016021; GO:0016477; GO:0048813; GO:0048814	14	67588233	67708225	119992	syndecan 2	syndecan-2|SYND2	-	67588233:67612372:ENSBTAT0000007225714; 67588233:67619707:ENSBTAT0000008432914; 67588233:67707885:ENSBTAT0000001909014; 67588233:67708225:ENSBTAT00000069051; ::; ::; ::; ::; ::; ::; ::
531710	ENSBTAG00000008420	766	57258; 57280; 57246	Milk fat percentage; Milk protein percentage; Milk yield	FAM5C	BRINP3	10	A7MB29; F1N0Y7	A7MB29_BOVIN; F1N0Y7_BOVIN	GO:0045666; GO:0045930 GO:0005783; GO:0030425; GO:0043025; GO:0045666; GO:0045930; GO:0071300	16	15166537	15630781	464244	BMP/retinoic acid inducible neural specific 3	BMP/retinoic acid-inducible neural-specific protein 3|family with sequence similarity 5, member C	+	15166537:15630781:ENSBTAT0000001107816; 15382861:15630781:ENSBTAT00000069193
616799	ENSBTAG00000017133	223	25002	Milk fat percentage	NA	GINS4	10	A2VE40	SLD5_BOVIN	GO:0000727; GO:0000811; GO:0001833; GO:0005737; GO:0006261; GO:0031298; GO:0032508	27	36454819	36470324	15505	GINS complex subunit 4	DNA replication complex GINS protein SLD5	+	36454819:36470324:ENSBTAT00000022773; ::
281793	ENSBTAG00000052413	241; 394	16138; 16139; 16137; 16136	Milk fat percentage; Milk protein percentage; Milk protein yield; Milk yield	GNAS1, NESP55, SCG6	GNAS	17	O18979 P04896	GNAS3_BOVIN; GNAS2_BOVIN	GO:0005576; GO:0030133; GO:0040015; GO:0071107 GO:0001664; GO:0003924; GO:0005159; GO:0005525; GO:0005834; GO:0007188; GO:0007189; GO:0007191; GO:0010856; GO:0031683; GO:0031698; GO:0031748; GO:0031852; GO:0035255; GO:0043547; GO:0043950; GO:0046872; GO:0051430; GO:0071880	13	57465320	57484014	18694	GNAS complex locus	GNAS complex locus|SCG6 (secretogranin VI)|adenylate cyclase-stimulating G alpha protein|guanine nucleotide binding protein (G protein), alpha stimulating activity polypeptide 1|guanine nucleotide-binding protein G(s) subunit alpha isoforms|neuroendocrine secretory protein 55|secretogranin VI|stimulatory G-protein alpha subunit	-	57465320:57484014:ENSBTAT0000007018913; 57465320:57532635:ENSBTAG00000047223; GNAS13; 57465320:57532620:ENSBTAT0000002324613; 57475768:57532635:ENSBTAT0000006480013; 57475768:57532635:ENSBTAT00000064670; ::; ::; ::; ::; ::; ::
282260	ENSBTAG00000005596	317	16217; 16218; 16216;	Milk fat percentage; Milk protein percentage; Milk yield;	NA	IGFBP2	4	P13384	IBP2_BOVIN	GO:0005576; GO:0005615; GO:0031994; GO:0031995; GO:0032868; GO:0040008; GO:0042104; GO:0043567	2	104619851	104649017	29166	insulin like growth factor binding protein 2	insulin-like growth factor-binding protein 2|IBP-2|IGF-binding protein 2|IGFBP-2|insulin-like growth factor binding protein 2, 36kDa	+	104619851:104649017:ENSBTAT00000007349; ::
509855	ENSBTAG00000005816	474; 439; 459	16245; 16243; 16246; 16244; 16242	Milk fat percentage; Milk fat yield; Milk protein percentage; Milk protein yield; Milk yield	ISGF3G	IRF9	10	Q58CQ1; Q58D50; Q58DC4	Q58CQ1_BOVIN; Q58D50_BOVIN; Q58DC4_BOVIN	GO:0000981; GO:0002376; GO:0005634; GO:0044212 GO:0003700; GO:0044212 GO:0000978; GO:0003700; GO:0005829	10	20986934	20992851	5917	interferon regulatory factor 9	interferon regulatory factor 9|interferon-stimulated transcription factor 3, gamma 48kDa	-	20986934:20992851:ENSBTAT0000006499210; 20986949:20991399:ENSBTAT00000036455
511960	ENSBTAG00000013489	534	16148; 16149; 16147; 16146	Milk fat percentage; Milk protein percentage; Milk protein yield; Milk yield	NA	CYP27A1	9	A4FV92	A4FV92_BOVIN	GO:0004497; GO:0005506; GO:0016705; GO:0020037	2	106739389	106782307	42918	cytochrome P450, family 27, subfamily A, polypeptide 1	sterol 26-hydroxylase, mitochondrial	+	106739389:106782307:ENSBTAT00000017935; ::
104975277	ENSBTAG00000019595	NA	173926; 175292; 174765	Milk fat percentage; Milk protein percentage; Milk yield	NA	LOC104975277	4	NA	NA	NA	20	35967736	36272653	304917	uncharacterized LOC104975277	NA	-	35967736:36272653:ENSBTAT00000069022;35967740:36161759:ENSBTAT00000074054; 35968743:36096480:ENSBTAT00000026111;
508357	ENSBTAG00000020626	NA	173565	Milk fat percentage	C8H9orf102	ERCC6L2	21	NA	NA	NA	8	82558294	82712671	154377	ERCC excision repair 6 like 2	DNA excision repair protein ERCC-6-like 2|excision repair cross-complementing rodent repair deficiency, complementation group 6-like 2|stretch responsive protein 278	+	82558294:82593424:ENSBTAT000000507788; 82558294:82712671:ENSBTAT00000027486
541043	ENSBTAG00000006256	NA	173513; 174060; 174819; 174411;	Milk fat percentage; Milk fat yield; Milk protein percentage; Milk yield;	NA	PTPRO	27	NA	NA	NA	5	94342435	94455619	113184	protein tyrosine phosphatase receptor type O	receptor-type tyrosine-protein phosphatase O	-	94342435:94349230:ENSBTAT000000833895; 94342435:94453850:ENSBTAT000000809225; 94342435:94454914:ENSBTAT000000304625; 94342435:94454914:ENSBTAT000000755545; 94342435:94455619:ENSBTAT00000077751; ::; ::; ::; ::; ::; ::
519918	ENSBTAG00000004518	625	173788; 176084	Milk fat percentage; Milk protein percentage	NA	GRHL2	17	F1N6S4	F1N6S4_BOVIN	GO:0001161; GO:0001228; GO:0003208; GO:0003700; GO:0005634; GO:0005654; GO:0005911; GO:0006357; GO:0007155; GO:0007420; GO:0008283; GO:0008544; GO:0021915; GO:0031490; GO:0035264; GO:0042733; GO:0043010; GO:0043565; GO:0044030; GO:0045617; GO:0048701; GO:0051973; GO:0060324; GO:0060463; GO:0060487; GO:0060672; GO:0061713; GO:0070830; GO:0090132	14	62721044	62888891	167847	grainyhead like transcription factor 2	grainyhead-like protein 2 homolog|grainyhead-like 2	-	62721044:62845036:ENSBTAT0000008285814; 62721044:62888891:ENSBTAT00000005935
407098	ENSBTAG00000003255	395	122136; 14138; 14137	Milk fat percentage; Milk protein yield; Milk yield	NA	CD4	11	A7YY52	A7YY52_BOVIN	GO:0006955; GO:0007155; GO:0015026; GO:0016021	5	103631360	103654878	23518	CD4 molecule	T-cell surface glycoprotein CD4|CD4 antigen	-	103631360:103647546:ENSBTAT000000801755; 103633322:103654878:ENSBTAT000000042195; 103633322:103654878:ENSBTAT00000037742; ::; ::; ::; ::; ::; ::; ::; ::
504512	ENSBTAG00000014605	452	173546	Milk fat percentage	TEL	ETV6	12	Q0VC65	ETV6_BOVIN	GO:0000122; GO:0000978; GO:0000981; GO:0001228; GO:0005634; GO:0005730; GO:0005829; GO:0006357; GO:0007296; GO:0019904; GO:0022008; GO:0030154; GO:0071425; GO:0097152	5	97936658	98225335	288677	ETS variant transcription factor 6	transcription factor ETV6|ETS variant 6|ets variant gene 6 (TEL oncogene)	-	97936658:98161713:ENSBTAT000000831455; 97936658:98225335:ENSBTAT000000749785; 97940673:98106230:ENSBTAT00000052089; ::; ::; ::; ::; ::; ::; ::; ::
535328	ENSBTAG00000001557	129	173868; 175227; 174716;	Milk fat percentage; Milk protein percentage; Milk yield	NA	CCL28	8	A6YT15	A6YT15_BOVIN	GO:0001954; GO:0005576; GO:0005615; GO:0005623; GO:0006955; GO:0007204; GO:0008009; GO:0060326; GO:1903237	20	31371360	31400007	28647	C-C motif chemokine ligand 28	C-C motif chemokine 28|chemokine ligand 28	+	31371360:31400007:ENSBTAT00000002036; ::
538419	ENSBTAG00000000369	836; 819	65672; 174057; 174818; 174410	Milk fat percentage; Milk fat yield; Milk protein percentage; Milk yield	NA	EPS8	25	A0A3Q1M2P8; F1N6C4	A0A3Q1M2P8_BOVIN; F1N6C4_BOVIN	GO:0003779; GO:0035591; GO:0051016; GO:0051017	5	94125186	94321587	196401	epidermal growth factor receptor pathway substrate 8	epidermal growth factor receptor kinase substrate 8	+	94125186:94321587:ENSBTAT00000072625;94171958:94321587:ENSBTAT00000000479;94196058:94321587:ENSBTAT00000084510;94207035:94321587:ENSBTAT00000029983;
507749	ENSBTAG00000014177	932	173896; 175255; 174736	Milk fat percentage; Milk protein percentage; Milk yield	NA	C6	19	Q29RU4	CO6_BOVIN	GO:0005576; GO:0005579; GO:0006958; GO:0019835; GO:0045087	20	33315988	33442085	126097	complement C6	complement component C6|complement component 6	+	33315988:33392948:ENSBTAT0000001884520; 33323062:33442085:ENSBTAT000000833533; 79928534:80107385:ENSBTAG00000030749; DNAJC65; 26002104:26016051:ENSBTAG00000009238; HOXC6; ::; ::; ::; ::; ::; ::; ::
513497	ENSBTAG00000008353	161	135570; 135573; 135569; 135563; 135559	Milk fat percentage; Milk fat yield; Milk protein percentage; Milk protein yield; Milk yield	CIP1, SDI1, WAF1, p21	CDKN1A	5	A5PKM2	A5PKM2_BOVIN	GO:0000082; GO:0000086; GO:0000307; GO:0004861; GO:0005730; GO:0005829; GO:0006606; GO:0006977; GO:0006978; GO:0007265; GO:0007507; GO:0010629; GO:0016604; GO:0019901; GO:0019912; GO:0030308; GO:0030332; GO:0030890; GO:0031625; GO:0034198; GO:0042246; GO:0042771; GO:0043068; GO:0044877; GO:0048146; GO:0070557; GO:0071480; GO:0071493; GO:0071850; GO:0090398; GO:0090399; GO:1904706; GO:1905179; GO:…	23	10582308	10590589	8281	cyclin dependent kinase inhibitor 1A	cyclin-dependent kinase inhibitor 1	+	10582308:10590589:ENSBTAT00000011001;
614299	ENSBTAG00000047743	250	33769; 41968; 41972; 41969;	Milk fat percentage; Milk fat yield; Milk protein yield; Milk yield;	NA	KCNIP4	11	Q2KI69	KCIP4_BOVIN	GO:0005244; GO:0005267; GO:0005509; GO:0005886; GO:0034765	6	40250033	41576485	1326452	potassium voltage-gated channel interacting protein 4	Kv channel-interacting protein 4|KChIP4|Kv channel interacting protein 4|potassium channel-interacting protein 4	-	40250033:40379691:ENSBTAT000000762356; 40251465:40496289:ENSBTAT000000727686; 40251465:41576485:ENSBTAT00000065041; ::; ::; ::; ::; ::; ::; ::; ::
512826	ENSBTAG00000049125	171	139268	Milk fat percentage	NA	GPIHBP1	5	A0A3Q1MPP4	A0A3Q1MPP4_BOVIN	NA	14	1348153	1350911	2758	glycosylphosphatidylinositol anchored high density lipoprotein binding protein 1	glycosylphosphatidylinositol-anchored high density lipoprotein-binding protein 1|glycosylphosphatidylinositol anchored high density lipoprotein binding protein 1 variant 1|glycosylphosphatidylinositol anchored high density lipoprotein binding protein 1 variant 2	-	1348153:1350911:ENSBTAT00000071232;
777788	ENSBTAG00000031544	168	168858; 168867; 168865; 168868; 168866	Milk fat percentage; Milk fat yield; Milk protein percentage; Milk protein yield; Milk yield	CHOP, CHOP-10	DDIT3	5	Q0IIB6	DDIT3_BOVIN	GO:0000122; GO:0000978; GO:0001228; GO:0001955; GO:0003677; GO:0005623; GO:0005634; GO:0005737; GO:0006355; GO:0006915; GO:0006983; GO:0006986; GO:0007050; GO:0008134; GO:0010506; GO:0016055; GO:0032757; GO:0032792; GO:0034976; GO:0036488; GO:0042594; GO:0043161; GO:0043525; GO:0045662; GO:0045892; GO:0045893; GO:0046982; GO:0051209; GO:0070059; GO:1990440; GO:1990617; GO:1990622; GO:2001244	5	55955676	55960509	4833	DNA damage inducible transcript 3	DNA damage-inducible transcript 3 protein|C/EBP zeta|C/EBP-homologous protein 10|CCAAT/enhancer-binding protein homologous protein|DDIT-3|growth arrest and DNA-damage-inducible protein GADD153	+	55955676:55960300:ENSBTAT000000447125; 55955996:55960509:ENSBTAT00000082089
493719	ENSBTAG00000008541	155	140385; 168159; 140386	Milk fat percentage; Milk fat yield; Milk protein percentage	NA	MGST1	4	F1MXY2; Q64L89	F1MXY2_BOVIN; MGST1_BOVIN	GO:0004364; GO:0004602; GO:0005739; GO:0006749; GO:0016021; GO:0055114; GO:0071449 GO:0004364; GO:0005739; GO:0005741; GO:0005783; GO:0005789; GO:0006749; GO:0016021; GO:0055114; GO:0070207	5	93497064	93521047	23983	microsomal glutathione S-transferase 1	microsomal glutathione S-transferase 1|microsomal GST-1	-	93497064:93521047:ENSBTAT00000011257; ::
511794	ENSBTAG00000007074	578	52177; 52178; 52182; 52183; 176063	Milk fat percentage; Milk fat yield; Milk protein percentage; Milk protein yield; Milk yield	ZNF192	ZKSCAN8	11	A6QQG2	A6QQG2_BOVIN	GO:0003676; GO:0003700; GO:0005634; GO:0046872	23	30534992	30550488	15496	zinc finger with KRAB and SCAN domains 8	zinc finger protein with KRAB and SCAN domains 8|zinc finger protein 192	-	30534992:30550488:ENSBTAT0000000929823; 30535068:30543475:ENSBTAT00000065431
510830	ENSBTAG00000011102	NA	49389; 49392	Milk fat percentage; Milk protein percentage	NA	TPCN1	31	NA	NA	NA	17	61225406	61284097	58691	two pore segment channel 1	two pore calcium channel protein 1	+	61225406:61281895:ENSBTAT0000007184917; 61225406:61283320:ENSBTAT0000008289017; 61225406:61283320:ENSBTAT0000006865017; 61225406:61283320:ENSBTAT0000008517217; 61225406:61284097:ENSBTAT0000007319817; 61225406:61284097:ENSBTAT00000029530; ::; ::; ::; ::; ::
282354	ENSBTAG00000018245	542	173938; 175306	Milk fat percentage; Milk protein percentage	NA	SLC1A3	10	P46411	EAA1_BOVIN	GO:0005314; GO:0005887; GO:0007605; GO:0009416; GO:0009449; GO:0009611; GO:0009986; GO:0010035; GO:0015501; GO:0015813; GO:0016595; GO:0021545; GO:0031223; GO:0043005; GO:0043025; GO:0043200; GO:0046677; GO:0046872; GO:0048667; GO:0050806; GO:0050885; GO:0070779; GO:0071805; GO:0098712; GO:0140009; GO:1902476	20	37571932	37652390	80458	solute carrier family 1 member 3	excitatory amino acid transporter 1|GLAST-1|sodium-dependent glutamate/aspartate transporter 1|solute carrier family 1 (glial high affinity glutamate transporter), member 3	-	37571932:37652390:ENSBTAT00000024287; ::
414348	ENSBTAG00000006579	544	173814	Milk fat percentage	NA	P4HA3	15	Q75UG4	P4HA3_BOVIN	GO:0004656; GO:0005506; GO:0005783; GO:0005788; GO:0016702; GO:0018401; GO:0031418	15	53640849	53681795	40946	prolyl 4-hydroxylase subunit alpha 3	prolyl 4-hydroxylase subunit alpha-3|4-PH alpha-3|Collagen prolyl 4-hydroxylase alpha III subunit|procollagen-proline, 2-oxoglutarate 4-dioxygenase (proline 4-hydroxylase), alpha polypeptide III|procollagen-proline,2-oxoglutarate-4-dioxygenase subunit alpha-3	-	53640849:53681795:ENSBTAT00000008644; ::
512999	ENSBTAG00000008721	413	173539	Milk fat percentage	NA	MANSC1	4	Q0VC64	Q0VC64_BOVIN	GO:0016021	5	97454273	97478531	24258	MANSC domain containing 1	MANSC domain-containing protein 1	+	97454273:97478531:ENSBTAT00000011489; ::
281848	ENSBTAG00000021527	640	122209; 122197; 122212; 122174; 122185	Milk fat percentage; Milk fat yield; Milk protein percentage; Milk protein yield; Milk yield	IGFR1	IGF1R	26	Q05688	IGF1R_BOVIN	GO:0004713; GO:0004714; GO:0005009; GO:0005010; GO:0005520; GO:0005524; GO:0005623; GO:0005737; GO:0005886; GO:0005887; GO:0005899; GO:0007169; GO:0014068; GO:0030424; GO:0042593; GO:0043066; GO:0043235; GO:0043410; GO:0043548; GO:0043560; GO:0046328; GO:0046777; GO:0048009; GO:0048856; GO:0051262; GO:0051389; GO:0051897; GO:0071333	21	7780293	8080394	300101	insulin like growth factor 1 receptor	insulin-like growth factor 1 receptor|IGF-I receptor|insulin-like growth factor I receptor|insulin-like growth factor receptor type 1	+	7780293:8080394:ENSBTAT0000002869021; 7832565:8080365:ENSBTAT00000073249
519037	ENSBTAG00000018966	2297	136283; 24996	Milk fat percentage; Milk protein yield	NA	PLCE1	33	F1MTE8	F1MTE8_BOVIN	GO:0000187; GO:0004435; GO:0005085; GO:0005623; GO:0005829; GO:0005886; GO:0007200; GO:0007265; GO:0008277; GO:0016042; GO:0017016; GO:0032835; GO:0032959; GO:0046578; GO:0048015; GO:0051209	26	15469780	15846958	377178	phospholipase C epsilon 1	1-phosphatidylinositol 4,5-bisphosphate phosphodiesterase epsilon-1	+	15469780:15840811:ENSBTAT0000002524926; 15512879:15846958:ENSBTAT00000078103
415111	ENSBTAG00000009289	246	57260; 57283	Milk fat percentage; Milk protein percentage	MS4A8B	MS4A8	8	Q3T128	Q3T128_BOVIN	GO:0016021	29	37057599	37073704	16105	membrane spanning 4-domains A8	membrane-spanning 4-domains subfamily A member 8|membrane spanning 4-domain subfamily A member 8B|membrane-spanning 4-domains, subfamily A, member 8|membrane-spanning 4-domains, subfamily A, member 8B	+	37057599:37073704:ENSBTAT00000012238; ::
534933	ENSBTAG00000016223	414	16230; 16228; 16231; 16229	Milk fat percentage; Milk fat yield; Milk protein percentage; Milk protein yield	NA	SCRN1	10	P83939	SCRN1_BOVIN	GO:0005737; GO:0006887; GO:0016805; GO:0031965	4	66355254	66421169	65915	secernin 1	secernin-1|p50	+	66355254:66421169:ENSBTAT00000021588; ::
513301	ENSBTAG00000020715	NA	173484; 174041	Milk fat percentage; Milk fat yield	NA	PIK3C2G	33	NA	NA	NA	5	91399521	91842738	443217	phosphatidylinositol-4-phosphate 3-kinase catalytic subunit type 2 gamma	phosphatidylinositol 4-phosphate 3-kinase C2 domain-containing subunit gamma|phosphoinositide-3-kinase, class 2, gamma polypeptide	-	91399521:91842738:ENSBTAT00000043102; ::
530393	ENSBTAG00000020031	970	10484; 161866; 10483	Milk fat percentage; Milk protein percentage; Milk yield	NA	PKD2	15	Q4GZT3	PKD2_BOVIN	GO:0002133; GO:0005102; GO:0005245; GO:0005248; GO:0005261; GO:0005262; GO:0005267; GO:0005509; GO:0005623; GO:0005783; GO:0005789; GO:0005794; GO:0005887; GO:0005929; GO:0015271; GO:0016020; GO:0016055; GO:0016323; GO:0030659; GO:0034703; GO:0034765; GO:0050982; GO:0051209; GO:0051262; GO:0051290; GO:0051371; GO:0060170; GO:0070588; GO:0071277; GO:0071805; GO:0098662; GO:0198738	6	36613501	36672493	58992	polycystin 2, transient receptor potential cation channel	polycystin-2|polycystic kidney disease 2 membrane protein|polycystic kidney disease 2 protein homolog|transient receptor potential cation channel subfamily P member 2	-	36613501:36672178:ENSBTAT000000266826; 36615462:36672493:ENSBTAT00000083983
785366	ENSBTAG00000044010	NA	173840; 175199; 174700	Milk fat percentage; Milk protein percentage; Milk yield	NA	EMB	17	NA	NA	NA	20	28687335	28728820	41485	embigin	embigin	+	28687335:28728820:ENSBTAT00000061571; ::
536328	ENSBTAG00000011761	1613	173540	Milk fat percentage	NA	LRP6	24	F1MDE1	F1MDE1_BOVIN	GO:0001702; GO:0001843; GO:0003344; GO:0005041; GO:0005109; GO:0005769; GO:0005794; GO:0005901; GO:0007268; GO:0009880; GO:0009952; GO:0009986; GO:0014029; GO:0014033; GO:0016021; GO:0017147; GO:0019210; GO:0019534; GO:0021587; GO:0021794; GO:0021987; GO:0030326; GO:0030901; GO:0030917; GO:0034185; GO:0034392; GO:0035261; GO:0042475; GO:0042803; GO:0042813; GO:0043025; GO:0045202; GO:0045787; GO:…	5	97526603	97700083	173480	LDL receptor related protein 6	low-density lipoprotein receptor-related protein 6|low density lipoprotein receptor-related protein 6	+	97526603:97700083:ENSBTAT000000611645; 97526603:97700083:ENSBTAT00000084960
617222	ENSBTAG00000005235	822	175822; 176199; 175926	Milk fat percentage; Milk protein yield; Milk yield	NA	DPP10	28	A0JNH8	A0JNH8_BOVIN	GO:0008236; GO:0016021	2	67391409	67756692	365283	dipeptidyl peptidase like 10	inactive dipeptidyl peptidase 10|dipeptidyl-peptidase 10 (non-functional)	+	67391409:67756692:ENSBTAT00000006894; ::
404160	ENSBTAG00000022329	689	173471	Milk fat percentage	SLCO1B4, Slc21a10	SLCO1B3	15	F1MYV0; Q8HYW1	F1MYV0_BOVIN; Q8HYW1_BOVIN	GO:0005887; GO:0015125; GO:0015347; GO:0015721; GO:0043252 GO:0005886; GO:0006811; GO:0016021; GO:0055085	5	88901347	88970366	69019	solute carrier organic anion transporter family member 1B3	solute carrier organic anion transporter family member 1B3|organic anion transporting polypeptide 1b4	-	88901347:88970366:ENSBTAT000000302175; 88901747:88933412:ENSBTAT000000782945; 88901747:88970305:ENSBTAT00000068947; ::; ::; ::; ::; ::; ::; ::; ::
525377	ENSBTAG00000018940	723	173563; 174098; 176220; 175944	Milk fat percentage; Milk fat yield; Milk protein yield; Milk yield;	EFCAB4B	CRACR2A	22	E1BER4	E1BER4_BOVIN	GO:0002115; GO:0003924; GO:0005509; GO:0005525; GO:0005737; GO:0032237	5	106146546	106298766	152220	calcium release activated channel regulator 2A	EF-hand calcium-binding domain-containing protein 4B|EF-hand calcium binding domain 4B	+	106146546:106298766:ENSBTAT000000635685; 106198738:106298766:ENSBTAT00000025205
540195	ENSBTAG00000017833	838	173792; 175101	Milk fat percentage; Milk protein percentage	NA	RNF19A	11	E1BIP5	E1BIP5_BOVIN	GO:0000151; GO:0000209; GO:0005737; GO:0006511; GO:0016021; GO:0031624; GO:0032436; GO:0046872; GO:0061630; GO:0098686; GO:0098794; GO:0098978; GO:0099576	14	64047857	64103385	55528	ring finger protein 19A, RBR E3 ubiquitin protein ligase	E3 ubiquitin-protein ligase RNF19A	+	64047857:64101870:ENSBTAT0000008312114; 64047881:64103385:ENSBTAT0000002370714; 64048427:64101870:ENSBTAT00000075081; ::; ::; ::; ::; ::; ::; ::; ::
781648	ENSBTAG00000005989	519	10478; 10476; 16059; 10477	Milk fat percentage; Milk fat yield; Milk protein percentage; Milk protein yield	LAP-3, PEPS	LAP3	13	P00727	AMPL_BOVIN	GO:0004177; GO:0005654; GO:0005737; GO:0005739; GO:0005829; GO:0008233; GO:0008235; GO:0030145; GO:0030496; GO:0097718	6	37140752	37166191	25439	leucine aminopeptidase 3	cytosol aminopeptidase|LAP|leucyl aminopeptidase|peptidase S|proline aminopeptidase|prolyl aminopeptidase	+	37140752:37166191:ENSBTAT00000007860; ::
531278	ENSBTAG00000000012	262	173902; 175261; 174741	Milk fat percentage; Milk protein percentage; Milk yield	NA	TTC33	7	E1BD50	E1BD50_BOVIN	NA	20	33708626	33732944	24318	tetratricopeptide repeat domain 33	tetratricopeptide repeat protein 33	+	33708626:33732944:ENSBTAT00000000013; ::
505794	ENSBTAG00000010741	606	36327	Milk fat percentage	KBTBD10	KLHL41	6	A4FV78	A4FV78_BOVIN	GO:0005654; GO:0005829; GO:0005856; GO:0005886; GO:0016567; GO:0031430; GO:0031463; GO:0033017; GO:0035914; GO:0045214; GO:0045661; GO:0048741; GO:2000291; GO:2001014	2	26734655	26750934	16279	kelch like family member 41	kelch-like protein 41|kelch repeat and BTB (POZ) domain containing 10	-	26734655:26750934:ENSBTAT00000014219; ::
281499	ENSBTAG00000005260	278	10039; 10396; 13170; 10480	Milk fat percentage; Milk fat yield; Milk protein percentage; Milk yield	OPN, OST	SPP1	10	A0A0M3T9B6; P31096	A0A0M3T9B6_BOVIN; OSTP_BOVIN	GO:0001503; GO:0007155 GO:0001649; GO:0005125; GO:0005576; GO:0005615; GO:0007155; GO:0031214; GO:0045780; GO:0050840	6	36693193	36730559	37366	secreted phosphoprotein 1	osteopontin|SPP-1|bone sialoprotein 1|bone sialoprotein I|early T-lymphocyte activation 1|osteopontin-K|secreted phosphoprotein 1 (osteopontin, bone sialoprotein I, early T-lymphocyte activation 1)	-	36693193:36700759:ENSBTAT000000817636; 36693193:36700759:ENSBTAT000000759316; 36693193:36730559:ENSBTAT000000475896; 36693211:36700094:ENSBTAT00000006929; ::; ::; ::; ::; ::; ::; ::
282375	ENSBTAG00000009496	794	10269; 10273; 136256; 18734;	Milk fat percentage: Milk protein percentage; Milk protein yield; 305-day milk yield;	STAT5A/MGF, STATA5	STAT5A	19	Q95115	STA5A_BOVIN	GO:0000978; GO:0001228; GO:0001553; GO:0001779; GO:0003677; GO:0005634; GO:0005737; GO:0005829; GO:0006952; GO:0007259; GO:0007565; GO:0007595; GO:0008284; GO:0019218; GO:0019221; GO:0019915; GO:0030155; GO:0030856; GO:0030879; GO:0040018; GO:0042104; GO:0042127; GO:0043029; GO:0043066; GO:0043434; GO:0045086; GO:0045579; GO:0045647; GO:0045931; GO:0045944; GO:0046543; GO:0050729; GO:0060397	19	42395221	42416545	21324	signal transducer and activator of transcription 5A	signal transducer and activator of transcription 5A|STAT5A, Mammary Gland Factor|mammary gland factor|signal transducer and activator of transcription factor 5A	+	42395221:42416545:ENSBTAT0000007351419; 42396445:42415364:ENSBTAT00000034831
281099	ENSBTAG00000002632	NA	10469; 10470; 31643; 10472; 13565; 136210	Milk fat percentage; Milk fat yield; Milk protein percentage; Milk protein yield; Milk kappa-casein percentage; Milk yield	NA	CSN2	8	NA	NA	NA	6	85449164	85457744	8580	casein beta	beta-casein|beta casein B|beta-caesin|milk protein	-	85449164:85457744:ENSBTAT00000003409; ::
282660	ENSBTAG00000012370	103	41510; 16176; 16178; 16175	Milk fat percentage; Milk fat yield; Milk protein percentage; Milk yield	NA	MGP	4	P07507	MGP_BOVIN	GO:0001503; GO:0005509; GO:0030154; GO:0030500; GO:0051216; GO:0062023	5	95024682	95028653	3971	matrix Gla protein	matrix Gla protein	+	95024682:95028653:ENSBTAT000000829895; 95025338:95028653:ENSBTAT00000016414
327679	ENSBTAG00000014239	427	16265; 16264; 16263	Milk fat percentage; Milk protein yield; Milk yield	NA	CCNB1	9	Q1LZG6	CCNB1_BOVIN	GO:0000079; GO:0000307; GO:0005623; GO:0005634; GO:0005737; GO:0005813; GO:0006468; GO:0007080; GO:0016538; GO:0019901; GO:0044772; GO:0051301; GO:0097125	20	10507979	10517702	9723	cyclin B1	G2/mitotic-specific cyclin-B1	-	10507979:10517702:ENSBTAT00000025670; ::
282157	ENSBTAG00000031753	526	136282; 136281	Milk fat percentage; Milk yield	BT, BTN	BTN1A1	9	P18892	BT1A1_BOVIN	GO:0005102; GO:0009897; GO:0016021; GO:0050776; GO:0050852	23	31585191	31591478	6287	butyrophilin subfamily 1 member A1	butyrophilin subfamily 1 member A1	-	31585191:31591478:ENSBTAT0000004502123; 31586243:31591420:ENSBTAT00000045016
282703	ENSBTAG00000008355	1444	34084; 57253; 57279; 57243	Milk fat percentage; Milk fat yield; Milk protein percentage; Milk yield	NA	CPSF1	37	Q10569	CPSF1_BOVIN	GO:0003723; GO:0005634; GO:0005847; GO:0006378	14	542386	556837	14451	cleavage and polyadenylation specific factor 1	cleavage and polyadenylation specificity factor subunit 1|CPSF 160 kDa subunit|cleavage and polyadenylation specific factor 1, 160kDa|cleavage and polyadenylation specificity factor 1|cleavage and polyadenylation specificity factor 160 kDa subunit	+	542386:556837:ENSBTAT0000007162514; 542386:556837:ENSBTAT0000006964514; 542386:556837:ENSBTAT000000110046; 68940818:69005828:ENSBTAG00000020653; FIP1L1; ::; ::; ::; ::; ::; ::; ::
528390	ENSBTAG00000000507	598	169047; 169039; 169034; 169033; 169710	Milk fat percentage; Milk fat yield; Milk protein percentage; Milk protein yield; Milk yield	NA	NR4A1	12	Q0V8F0	NR4A1_BOVIN	GO:0000977; GO:0000978; GO:0001228; GO:0003707; GO:0004879; GO:0005634; GO:0005654; GO:0005667; GO:0005739; GO:0005829; GO:0006915; GO:0008270; GO:0031965; GO:0035259; GO:0035914; GO:0042803; GO:0043065; GO:0043154; GO:0043565; GO:0045444; GO:0045786; GO:0045944; GO:0046982; GO:0061469; GO:0071376	5	27820352	27839685	19333	nuclear receptor subfamily 4 group A member 1	nuclear receptor subfamily 4 group A member 1	-	27820352:27831621:ENSBTAT000000719835; 27820352:27839685:ENSBTAT000000848185; 27822903:27836027:ENSBTAT000000822205; 27822903:27839017:ENSBTAT000000765485; 27822921:27831703:ENSBTAT000000468875; 27822921:27838855:ENSBTAT00000000648; ::; ::; ::; ::; ::
511669	ENSBTAG00000049014	NA	173606; 174172; 174954; 175529; 174560	Milk fat percentage; Milk fat yield; Milk protein percentage; Milk protein yield; Milk yield	NA	ZNF696	5	NA	NA	NA	14	1306431	1314744	8313	zinc finger protein 696	zinc finger protein 696|zinc finger and SCAN domain-containing protein 10-like	-	1306431:1314086:ENSBTAT0000006673714; 1306431:1314744:ENSBTAT00000082671
100299732	ENSBTAG00000053776	351	173833	Milk fat percentage	NA	LOC100299732	2	G3MZ99	G3MZ99_BOVIN	GO:0001890; GO:0005634; GO:0005737; GO:0007283; GO:0008584; GO:0010529	19	50206777	50207832	1055	testis-expressed protein 19.2	testis-expressed protein 19.2	+	50206777:50207832:transcript:ENSBTAT00000065798
535099	ENSBTAG00000001030	1203; 1175; 1113	16187; 16185; 16188; 16186; 16184;	Milk fat percentage; Milk fat yield; Milk protein percentage; Milk protein yield; Milk yield	NA	MTMR3	23	A0A3Q1LRR1; A0A3Q1MFX5; A2VDL5	A0A3Q1LRR1_BOVIN; A0A3Q1MFX5_BOVIN; A2VDL5_BOVIN	GO:0046872 NA	17	68971211	69102722	131511	myotubularin related protein 3	myotubularin-related protein 3	+	68971211:69098273:ENSBTAT0000007436017; 68971211:69098273:ENSBTAT0000006769617; 68971211:69098273:ENSBTAT0000006795817; 68971211:69100797:ENSBTAT0000007748617; 68971211:69100797:ENSBTAT0000008286217; 68971211:69100797:ENSBTAT0000007325217; 68971357:69102722:ENSBTAT0000005747717; 68971677:69098273:ENSBTAT00000072936; ::; ::; ::
535804	ENSBTAG00000033186	520	173887; 161863; 174729;	Milk fat percentage; Milk protein percentage; Milk yield;	NA	OXCT1	17	Q24JZ7	Q24JZ7_BOVIN	GO:0005739; GO:0008260; GO:0046950; GO:0046952	20	32667447	32834933	167486	3-oxoacid CoA-transferase 1	succinyl-CoA:3-ketoacid coenzyme A transferase 1, mitochondrial|succinyl-CoA:3-ketoacid-coenzyme A transferase 1, mitochondrial	+	32667447:32834933:ENSBTAT0000004714220; 32667447:32834933:ENSBTAT0000007303820; 32667447:32834933:ENSBTAT0000007228120; 32667649:32827939:ENSBTAT00000077723; ::; ::; ::; ::; ::; ::; ::
281913	ENSBTAG00000003300	427	51082; 51086	Milk fat percentage; Milk protein percentage	NA	MFGE8	13	Q95114	MFGM_BOVIN	GO:0001525; GO:0005576; GO:0007155; GO:0007338; GO:0016020	21	20466203	20492331	26128	milk fat globule EGF and factor V/VIII domain containing	lactadherin|BP47|MFG-E8|MFGM|MGP57/53|PAS-6/PAS-7 glycoprotein|SED1|components 15/16|milk fat globule-EGF factor 8 protein|sperm surface protein SP47	-	20466203:20492331:ENSBTAT0000000427221; 20468079:20482449:ENSBTAT00000065341
511211	ENSBTAG00000003502	442	43028; 174129; 43015; 43016; 43012	Milk fat percentage; Milk fat yield; Milk protein percentage; Milk protein yield; Milk yield	NA	SPOCK1	13	Q17QR9	Q17QR9_BOVIN	GO:0001764; GO:0004869; GO:0005509; GO:0005615; GO:0005737; GO:0008191; GO:0010812; GO:0010951; GO:0010977; GO:0016528; GO:0021953; GO:0022008; GO:0031594; GO:0033268	7	48367043	48947295	580252	SPARC (osteonectin), cwcv and kazal like domains proteoglycan 1	testican-1|SPARC/osteonectin, cwcv and kazal like domains proteoglycan 1|sparc/osteonectin, cwcv and kazal-like domains proteoglycan 1	-	48367043:48569922:ENSBTAT000000045567; 48367043:48947295:ENSBTAT00000082014
281536	ENSBTAG00000006240	841	14033; 167139; 136230	Milk fat percentage; Milk protein percentage; Milk yield	NA	TLR4	4	Q9GL65	TLR4_BOVIN	GO:0001530; GO:0001726; GO:0001875; GO:0002224; GO:0005769; GO:0005887; GO:0006954; GO:0032497; GO:0042116; GO:0045087; GO:0046696; GO:0050702; GO:0050829; GO:1900227	8	107057826	107068836	11010	toll like receptor 4	toll-like receptor 4|toll-like receptor 4 immunity-related protein	+	107057826:107068836:ENSBTAT00000008190;
617133	ENSBTAG00000019793	NA	173793; 175110; 18875	Milk fat percentage; Milk protein percentage; Milk protein yield	NA	RGS22	27	NA	NA	NA	14	64289853	64398324	108471	regulator of G protein signaling 22	regulator of G protein signaling 22|regulator of G-protein signaling 22	+	64289853:64398324:ENSBTAT00000026373; ::
282605	ENSBTAG00000011187	697	10496; 10497; 10495	Milk fat percentage; Milk protein percentage; Milk yield	FAM13A1, PRECM1	FAM13A	29	Q8HYW0	FA13A_BOVIN	NA	6	35721146	36031040	309894	family with sequence similarity 13 member A	protein FAM13A|family with sequence similarity 13, member A1|protein Precm1	+	35721146:36030401:ENSBTAT000000713366; 35733885:36030401:ENSBTAT000000836556; 35733885:36030401:ENSBTAT000000774376; 35873206:36030401:ENSBTAT000000848006; 35929103:36031040:ENSBTAT000000148556; 35929317:36030401:ENSBTAT000000807456; 35929317:36030401:ENSBTAT00000076308; ::; ::; ::; ::
539163	ENSBTAG00000000707	368	173767	Milk fat percentage	WISP1	CCN4	5	F1MS46	F1MS46_BOVIN	GO:0001649; GO:0005178; GO:0005520; GO:0005615; GO:0005829; GO:0007155; GO:0008201; GO:0030177; GO:0030316; GO:0031012; GO:0032331; GO:0042593; GO:0045599; GO:0045669; GO:0050707; GO:0050729; GO:0060348; GO:0060548; GO:0090303	14	8137189	8169248	32059	cellular communication network factor 4	WNT1-inducible-signaling pathway protein 1|WNT1 inducible signaling pathway protein 1	-	8137189:8169248:ENSBTAT00000000946; ::
281637	ENSBTAG00000020485	418	173815; 174262; 174681	Milk fat percentage; Milk fat yield; Milk yield	NA	ARRB1	20	P17870	ARRB1_BOVIN	GO:0000822; GO:0001664; GO:0001934; GO:0002029; GO:0002031; GO:0002092; GO:0005547; GO:0005634; GO:0005737; GO:0005829; GO:0005886; GO:0006511; GO:0007165; GO:0015031; GO:0030132; GO:0030276; GO:0031143; GO:0031410; GO:0031623; GO:0032050; GO:0033130; GO:0035612; GO:0042803; GO:0045746; GO:0070374; GO:0072583	15	54480057	54553148	73091	arrestin beta 1	beta-arrestin-1|arrestin-2	-	54480057:54496610:ENSBTAT0000002729615; 54480057:54500358:ENSBTAT0000008312815; 54480057:54553148:ENSBTAT0000004500615; 54480712:54503451:ENSBTAT0000008033315; 54481932:54553148:ENSBTAT00000076911; ::; ::; ::; ::; ::; ::
512656	ENSBTAG00000012357	4017	173795; 176090	Milk fat percentage; Milk protein percentage	NA	VPS13B	73	A0A3Q1LTX8	A0A3Q1LTX8_BOVIN	NA	14	64454510	65258852	804342	vacuolar protein sorting 13 homolog B	vacuolar protein sorting-associated protein 13B	-	64454510:65227154:ENSBTAT0000008303514; 64454510:65258818:ENSBTAT0000008054814; 64454510:65258852:ENSBTAT0000007524714; 64454510:65258852:ENSBTAT00000046137; ::; ::; ::; ::; ::; ::; ::
534558	ENSBTAG00000022167	318	173504; 174055	Milk fat percentage; Milk fat yield	NA	DERA	10	Q3T0V9	DEOC_BOVIN	GO:0004139; GO:0005654; GO:0005737; GO:0009264; GO:0016052; GO:0046121; GO:0046386	5	93887905	94006820	118915	deoxyribose-phosphate aldolase	deoxyribose-phosphate aldolase|2-deoxy-D-ribose 5-phosphate aldolase|2-deoxyribose-5-phosphate aldolase homolog|deoxyriboaldolase|phosphodeoxyriboaldolase|putative deoxyribose-phosphate aldolase	-	93887905:94006820:ENSBTAT000000073675; 93888486:93971136:ENSBTAT00000083252
282562	ENSBTAG00000013680	290	14126; 14127; 14133;	Milk fat percentage; Milk protein percentage; Average daily milk yield;	NA	ATP1B2	7	Q28030	AT1B2_BOVIN	GO:0001671; GO:0005623; GO:0005890; GO:0006883; GO:0007155; GO:0010248; GO:0030007; GO:0036376; GO:1990573	19	27364091	27369121	5030	ATPase Na+/K+ transporting subunit beta 2	sodium/potassium-transporting ATPase subunit beta-2|ATPase, Na+/K+ transporting, beta 2 polypeptide|sodium/potassium-dependent ATPase subunit beta-2	+	27364091:27369121:ENSBTAT00000018181; ::
100295316	ENSBTAG00000008421	NA	173597; 174163; 174945; 175520; 174551;	Milk fat percentage; Milk fat yield; Milk protein percentage; Milk protein yield; Milk yield;	NA	SCRIB	38	NA	NA	NA	14	987039	1006477	19438	scribble planar cell polarity protein	protein scribble homolog|scribbled planar cell polarity protein	+	987039:1006477:ENSBTAT0000007901714; 987039:1006477:ENSBTAT0000001108214; 987039:1006477:ENSBTAT00000080523; ::; ::; ::; ::; ::; ::; ::; ::
497022	ENSBTAG00000017256	338	57255	Milk fat percentage	NA	CD2	5	Q148M9	Q148M9_BOVIN	GO:0005102; GO:0009897; GO:0016021; GO:0032760; GO:0034113; GO:1902715; GO:2000484	3	26468671	26483254	14583	CD2 molecule	T-cell surface antigen CD2|CD2 antigen (p50), sheep red blood cell receptor|cluster of differentiation 2	-	26468671:26483254:ENSBTAT00000022936
533333	ENSBTAG00000010564	264	161548; 161546;	Milk fat percentage; Average daily milk yield;	NA	ELOVL6	6	A6QNQ7	A6QNQ7_BOVIN	GO:0005783; GO:0006636; GO:0009922; GO:0019367; GO:0030148; GO:0030176; GO:0034625; GO:0034626; GO:0035338; GO:0042759; GO:0042761; GO:0102336; GO:0102337; GO:0102338; GO:0102756; GO:0120162	6	15199666	15360477	160811	ELOVL fatty acid elongase 6	elongation of very long chain fatty acids protein 6|ELOVL family member 6, elongation of long chain fatty acids (FEN1/Elo2, SUR4/Elo3-like, yeast)	+	15199666:15358547:ENSBTAT000000674756; 15228346:15360477:ENSBTAT00000013967
518523	ENSBTAG00000005091	NA	136180; 136181; 136179	Milk fat percentage; Milk protein percentage; Milk yield	NA	DGKG	27	NA	NA	NA	1	80873608	81097089	223481	diacylglycerol kinase gamma	diacylglycerol kinase gamma|diacylglycerol kinase, gamma 90kDa	+	80873608:81082425:ENSBTAT000000756211; 80873608:81097089:ENSBTAT000000067111; 80873608:81097089:ENSBTAT000000826121; 80873608:81097089:ENSBTAT00000075199; ::; ::; ::; ::; ::; ::; ::
515338	ENSBTAG00000022058	2431; 238; 389; 360; 289; 386; 213	153412; 153344; 153268; 153425; 153397	Milk fat percentage; Milk fat yield; Milk protein percentage; Milk protein yield; 305-day milk yield	NA	ACACB	56	F1MSC3; Q50HZ7; Q50HZ8; Q50I01; Q50I02; Q50I03; Q50I04	F1MSC3_BOVIN; Q50HZ7_BOVIN; Q50HZ8_BOVIN; Q50I01_BOVIN; Q50I02_BOVIN; Q50I03_BOVIN; Q50I04_BOVIN	GO:0003989; GO:0005524; GO:0005634; GO:0005739; GO:0006084; GO:0006633; GO:0010629; GO:0010884; GO:0010906; GO:0031667; GO:0031999; GO:0042802; GO:0043086; GO:0046872; GO:0051289; GO:0060421; GO:0097009; GO:2001295 GO:0016874 GO:0003989; GO:0005524; GO:0006633 GO:0005524; GO:0046872 NA	17	63845551	63976145	130594	acetyl-CoA carboxylase beta	acetyl-CoA carboxylase 2|acetyl-CoA carboxylase, type beta|acetyl-Coenzyme A carboxylase beta	-	63845551:63960622:ENSBTAT0000002956017; 63914353:63930035:ENSBTAT0000007229317; 63943227:63975533:ENSBTAT0000008596517; 63949719:63975533:ENSBTAT0000008195317; 63965126:63975533:ENSBTAT0000004524517; 63966136:63976145:ENSBTAT00000083776; ::; ::; ::; ::; ::
507215	ENSBTAG00000018994	287	16209; 16207; 16208	Milk fat percentage; Milk fat yield; Milk protein yield	TNLG6A	TNFSF10	7	E1BE56	E1BE56_BOVIN	GO:0005125; GO:0005164; GO:0005615; GO:0006955; GO:0008270; GO:0016021; GO:0042802; GO:0043123; GO:0043280; GO:0045569; GO:0090200; GO:2001238	1	94985031	95001222	16191	TNF superfamily member 10	tumor necrosis factor ligand superfamily member 10|tumor necrosis factor (ligand) superfamily, member 10|tumor necrosis factor ligand 6A|tumor necrosis factor superfamily member 10	+	94985031:95001222:ENSBTAT00000025281; ::
509863	ENSBTAG00000002363	471	168953; 169704; 168950; 168979; 169699	Milk fat percentage; Milk fat yield; Milk protein percentage; Milk protein yield; Milk yield	NA	SESN2	10	Q58CN8	SESN2_BOVIN	GO:0001932; GO:0005092; GO:0005634; GO:0005737; GO:0005739; GO:0006111; GO:0006635; GO:0009749; GO:0016239; GO:0016684; GO:0030308; GO:0030330; GO:0031588; GO:0031932; GO:0032042; GO:0032542; GO:0032868; GO:0034599; GO:0036091; GO:0042149; GO:0042593; GO:0043491; GO:0046323; GO:0051920; GO:0061700; GO:0070328; GO:0070728; GO:0071230; GO:0071233; GO:0072593; GO:1900182; GO:1901031; GO:1902010; GO:…	2	125113996	125132377	18381	sestrin 2	sestrin-2	-	125113996:125132377:ENSBTAT00000042886; ::
525869	ENSBTAG00000007071	NA	173946; 175315; 174781	Milk fat percentage; Milk protein percentage; Milk yield	NA	RAI14	20	NA	NA	NA	20	39314838	39473962	159124	retinoic acid induced 14	ankycorbin	-	39314838:39375753:ENSBTAT0000000929620; 39314838:39473962:ENSBTAT0000007961420; 39314838:39473962:ENSBTAT00000070752; ::; ::; ::; ::; ::; ::; ::; ::
280804	ENSBTAG00000017220	217	14083; 14077; 14086; 10220; 166801	Milk fat percentage; Milk fat yield; Milk protein percentage; Milk protein yield; 305-day milk yield;	GH	GH1	5	B0FPG6 P01246	B0FPG6_BOVIN; SOMA_BOVIN	GO:0005131; GO:0005179; GO:0005615; GO:0008283; GO:0009306; GO:0010629; GO:0010800; GO:0010867; GO:0030073; GO:0031667; GO:0032094; GO:0035811; GO:0043066; GO:0045542; GO:0045717; GO:0045723; GO:0050731; GO:0050996; GO:0070294; GO:0071073; GO:1900482; GO:1901984; GO:1903489; GO:1903576; GO:2000253; GO:2000833; GO:2000844; GO:2000860 GO:0005131; GO:0005179; GO:0005615; GO:0008083; GO:0008283; GO:0…	19	48117957	48119752	1795	growth hormone 1	somatotropin	-	48117957:48119752:ENSBTAT0000002288519; 48118059:48119531:ENSBTAT00000082606
281917	ENSBTAG00000010449	633	175838; 52007; 52011; 176308; 176058	Milk fat percentage; Milk fat yield; Milk protein percentage; Milk protein yield; Milk yield	NA	MOCS1	12	Q1JQD7	MOCS1_BOVIN	GO:0005525; GO:0006777; GO:0019008; GO:0032324; GO:0046872; GO:0051539; GO:0061798; GO:0061799	23	13836254	13889103	52849	molybdenum cofactor synthesis 1	molybdenum cofactor biosynthesis protein 1	-	13836254:13870735:ENSBTAT0000001379223; 13836977:13889103:ENSBTAT00000084036
530502	ENSBTAG00000004721	323	173537	Milk fat percentage	NA	GSG1	6	Q3SZT1	GSG1_BOVIN	GO:0005789; GO:0005886; GO:0016021; GO:0070063	5	96766338	96785806	19468	germ cell associated 1	germ cell-specific gene 1 protein	+	96766338:96785806ENSBTAT00000006198; 96778176:96785733:ENSBTAT00000081081;
516769	ENSBTAG00000004097	1396	173558; 174088	Milk fat percentage; Milk fat yield	NA	A2ML1	36	F1MB32	F1MB32_BOVIN	GO:0002020; GO:0004866; GO:0005615	5	101041433	101090609	49176	alpha-2-macroglobulin like 1	alpha-2-macroglobulin-like protein 1	-	101041433:101090609:ENSBTAT00000037825; ::
100297496	ENSBTAG00000055140	177; 148	173554	Milk fat percentage	NA	CLEC2B	9	A0A3Q1MHL8; A0A3Q1MIE2	A0A3Q1MHL8_BOVIN; A0A3Q1MIE2_BOVIN	GO:0016021; GO:0030246	5	100069711	100089192	19481	C-type lectin domain family 2, member B	C-type lectin domain family 2 member B	+	100069711:100089192::ENSBTAT00000067344;100074930:100087802:ENSBTAT00000067281;100074930:100089192:ENSBTAT00000082969;
100337278	ENSBTAG00000045727	NA	33476; 174160; 174942; 175517; 174548	Milk fat percentage; Milk fat yield; Milk protein percentage;; Milk protein yield; Milk yield	NA	EPPK1	2	NA	NA	NA	14	940689	955681	14992	epiplakin 1	epiplakin|LOW QUALITY PROTEIN: epiplakin	+	940689:955681:ENSBTAT00000065585; ::
281528	ENSBTAG00000016208	687	16182; 16183; 16181; 16180	Milk fat percentage; Milk protein percentage; Milk protein yield; Milk yield	NA	TGM2	13	P51176	TGM2_BOVIN	GO:0003810; GO:0005739; GO:0018149; GO:0046872	13	67002552	67037111	34559	transglutaminase 2	protein-glutamine gamma-glutamyltransferase 2|TG(C)|TGC|TGase C|TGase-2|tissue transglutaminase|transglutaminase 2 (C polypeptide, protein-glutamine-gamma-glutamyltransferase)|transglutaminase C	-	67002552:67037111:ENSBTAT0000007436313; 67002552:67037111:ENSBTAT00000021569
536911	ENSBTAG00000004104	NA	175839; 176179; 176309; 176059	Milk fat percentage; Milk protein percentage; Milk protein yield; Milk yield	NA	RUNX2	10	NA	NA	NA	23	18594098	18945527	351429	RUNX family transcription factor 2	runt-related transcription factor 2|runt related transcription factor 2	+	18594098:18824843:ENSBTAT0000006656523; 18688866:18820442:ENSBTAT0000000622723; 18688866:18824843:ENSBTAT0000007551923; 18688866:18945527:ENSBTAT00000068695; ::; ::; ::; ::; ::; ::; ::
100336551	ENSBTAG00000019294	NA	173468; 174019	Milk fat percentage; Milk fat yield	NA	ABCC9	42	NA	NA	NA	5	88262950	88412938	149988	ATP binding cassette subfamily C member 9	ATP-binding cassette sub-family C member 9|ATP-binding cassette, sub-family C (CFTR/MRP), member 9	+	88262950:88412938:ENSBTAT000000719765; 88264171:88408817:ENSBTAT000000680515; 88264171:88408817:ENSBTAT000000762425; 88264171:88412938:ENSBTAT000000430695; 88264171:88412938:ENSBTAT000000731965; 88264171:88412938:ENSBTAT000000840995; 88264171:88412938:ENSBTAT000000782585; 88264171:88412938:ENSBTAT000000872145; 88264171:88412938:ENSBTAT000000711965; 88264171:88412938:ENSBTAT00000081785; ::
535347	ENSBTAG00000001492	827	173917; 175283	Milk fat percentage; Milk protein percentage	FYB	FYB1	21	A7YWJ7	A7YWJ7_BOVIN	GO:0005886; GO:0006955; GO:0007229; GO:0008289; GO:0015629; GO:0032991; GO:0050852; GO:0072659	20	35232726	35331223	98497	FYN binding protein 1	FYN-binding protein 1|FYN binding protein (FYB-120/130)	+	35232726:35319451:ENSBTAT0000006912920; 35232726:35331223:ENSBTAT00000001953
618755	ENSBTAG00000018218	300	33331; 174232; 175009; 175593; 174643	Milk fat percentage; Milk fat yield; Milk protein percentage; Milk protein yield; Milk yield	NA	FAM135B	21	Q08D95	Q08D95_BOVIN	NA	14	4388017	4643810	255793	family with sequence similarity 135 member B	protein FAM135B	+	4388017:4612388:ENSBTAT0000003737014; 4563140:4643810:ENSBTAT00000024247
386587	ENSBTAG00000005176	211	173929; 175296	Milk fat percentage; Milk protein percentage	NA	GDNF	5	F6S0Q2	F6S0Q2_BOVIN	GO:0001658; GO:0001755; GO:0001759; GO:0001941; GO:0003337; GO:0005615; GO:0005794; GO:0007422; GO:0008083; GO:0008284; GO:0021516; GO:0021784; GO:0030432; GO:0032770; GO:0042803; GO:0043524; GO:0045944; GO:0048255; GO:0048484; GO:0048485; GO:0048568; GO:0051584; GO:0060676; GO:0071679; GO:0072107; GO:0072108; GO:0090190; GO:2001240; GO:2001260	20	36614256	36639869	25613	glial cell derived neurotrophic factor	glial cell line-derived neurotrophic factor	+	36614256:36639869:ENSBTAT00000006816;
520630	ENSBTAG00000008597	814	173648; 174201; 174982; 175560; 174600	Milk fat percentage; Milk fat yield; Milk protein percentage; Milk protein yield; Milk yield	NA	SLC45A4	14	E1BGZ7	E1BGZ7_BOVIN	GO:0008506; GO:0016020; GO:0016021	14	2652445	2715564	63119	solute carrier family 45 member 4	solute carrier family 45 member 4	+	2652445:2715564:ENSBTAT0000007328014; 2652445:2715564:ENSBTAT0000001134114; 2676424:2715564:ENSBTAT00000067706; ::; ::; ::; ::; ::; ::; ::; ::
539586	ENSBTAG00000047488	NA	33380; 174222; 174999; 175577; 174625	Milk fat percentage; Milk fat yield; Milk protein percentage; Milk protein yield; Milk yield	NA	KCNK9	2	NA	NA	NA	14	3615121	3712832	97711	potassium two pore domain channel subfamily K member 9	potassium channel subfamily K member 9|potassium channel, subfamily K, member 9	+	3615121:3712832:ENSBTAT00000063834; ::
781953	ENSBTAG00000017165	958	173803; 175142	Milk fat percentage; Milk protein percentage	NA	MATN2	19	A5D7D5	A5D7D5_BOVIN	GO:0001764; GO:0005509; GO:0005604; GO:0007411; GO:0008347; GO:0031104; GO:0048678	14	66186820	66359721	172901	matrilin 2	matrilin-2	-	66186820:66359721:ENSBTAT00000022815; ::
540547	ENSBTAG00000010106	292	175837; 16269; 176306; 176053	Milk fat percentage; Milk protein percentage; Milk protein yield; Milk yield	NA	CCND3	7	Q3MHH5	CCND3_BOVIN	GO:0000079; GO:0000307; GO:0005634; GO:0005737; GO:0006468; GO:0016020; GO:0016538; GO:0019901; GO:0044772; GO:0051301; GO:1900087	23	15698661	15705476	6815	cyclin D3	G1/S-specific cyclin-D3	-	15698661:15705476:ENSBTAT00000036029; ::
532363	ENSBTAG00000007186	1157; 1113; 1126	161665; 174927; 175502; 174533	Milk fat percentage; Milk protein percentage; Milk protein yield; Milk yield	NA	ARHGAP39	14	A0A3Q1LNB6; A0A3Q1M5X0; A0A3Q1M638	A0A3Q1LNB6_BOVIN; A0A3Q1M5X0_BOVIN; A0A3Q1M638_BOVIN	GO:0005856; GO:0007165; GO:0098978; GO:0099173 GO:0005856; GO:0007165	14	359395	414811	55416	Rho GTPase activating protein 39	rho GTPase-activating protein 39	+	359395:414785:ENSBTAT0000003736314; 374512:414785:ENSBTAT0000007060814; 374512:414785:ENSBTAT0000007990214; 375425:414811:ENSBTAT00000076187; ::; ::; ::; ::; ::; ::; ::
512498	ENSBTAG00000012242	260; 213	173587; 174153; 167032; 175510; 174541	Milk fat percentage; Milk fat yield; Milk protein percentage; Milk protein yield; Milk yield	NA	MAF1	8	A5D9C6; Q3T0W8	MAF1_BOVIN; Q3T0W8_BOVIN	GO:0000994; GO:0001030; GO:0001031; GO:0001032; GO:0005634; GO:0005737; GO:0016480 GO:0005634; GO:0016480	14	728324	732756	4432	MAF1 homolog, negative regulator of RNA polymerase III	repressor of RNA polymerase III transcription MAF1 homolog	-	728324:731650:ENSBTAT0000008333114; 729722:732756:ENSBTAT0000004957614; 729733:732721:ENSBTAT00000016239; ::; ::; ::; ::; ::; ::; ::; ::
280836	ENSBTAG00000014911	167	13026; 31624; 13029; 31625; 13022	Milk fat percentage; Milk fat yield; Milk protein percentage; Milk protein yield; Milk yield;	ob	LEP	3	G8BLB4; P50595	G8BLB4_BOVIN; LEP_BOVIN	GO:0000122; GO:0001525; GO:0001890; GO:0001936; GO:0002021; GO:0005179; GO:0005615; GO:0005737; GO:0006006; GO:0006111; GO:0006112; GO:0006629; GO:0006635; GO:0006909; GO:0007260; GO:0008203; GO:0008206; GO:0008340; GO:0008343; GO:0010507; GO:0014068; GO:0019953; GO:0021954; GO:0030073; GO:0030217; GO:0030300; GO:0032008; GO:0032310; GO:0032615; GO:0032760; GO:0032817; GO:0032868; GO:0032869; GO:…	4	92436922	92453653	16731	leptin	leptin|obese|obesity factor|truncated leptin	+	92436922:92453653:ENSBTAT00000019853; ::
505877	ENSBTAG00000001839	154	33853	Milk fat percentage	NA	OCIAD2	7	Q3SYY7	OCAD2_BOVIN	GO:0005768; GO:0009617	6	67528050	67539862	11812	OCIA domain containing 2	OCIA domain-containing protein 2	-	67528050:67539862:ENSBTAT00000027443; ::
505709	ENSBTAG00000000546	1255	167476; 167475; 167467; 167477; 167459	Milk fat percentage; Milk fat yield; Milk protein percentage; Milk protein yield; Milk yield	NA	ERBB2	27	F1MCQ7	F1MCQ7_BOVIN	GO:0001042; GO:0004714; GO:0005524; GO:0005634; GO:0005829; GO:0005887; GO:0007169; GO:0007422; GO:0007507; GO:0007528; GO:0008022; GO:0008045; GO:0008284; GO:0009925; GO:0010008; GO:0014065; GO:0016324; GO:0019838; GO:0019903; GO:0030182; GO:0030307; GO:0032886; GO:0033088; GO:0042060; GO:0042552; GO:0042802; GO:0043209; GO:0043235; GO:0043406; GO:0043410; GO:0043547; GO:0045727; GO:0045785; GO:…	19	35883032	35886936	3904	erb-b2 receptor tyrosine kinase 2	receptor tyrosine-protein kinase erbB-2|v-erb-b2 avian erythroblastic leukemia viral oncogene homolog 2	+	40071906:40097898:ENSBTAG00000021798; ERBB219; 40071906:40097898:ENSBTAT000000290565; 112539939:112549987:ENSBTAG00000015109; TOB2; ::; ::; ::; ::; ::; ::; ::; ::
281368	ENSBTAG00000004547	273; 270	136185; 20597	Milk fat percentage; Milk protein percentage	NA	OLR1	6	A1L4Z7; P79391	A1L4Z7_BOVIN; OLR1_BOVIN	GO:0005654; GO:0005886; GO:0016021; GO:0030246; GO:0042802; GO:0043235 GO:0002376; GO:0005576; GO:0005886; GO:0006954; GO:0007155; GO:0016021; GO:0030246; GO:0045121	5	99803497	99815138	11641	oxidized low density lipoprotein receptor 1	oxidized low-density lipoprotein receptor 1|BLOX1|LOX-1|bLOX-1|lectin-like oxLDL receptor 1|lectin-like oxidized LDL receptor 1|lectin-type oxidized LDL receptor 1|ox-LDL receptor 1|oxidised low density lipoprotein (lectin-like) receptor 1	+	99803497:99815138:ENSBTAT00000005975; ::
508365	ENSBTAG00000047225	361; 326	173544; 174078	Milk fat percentage; Milk fat yield	NA	BCL2L14	10	A6H7F3; Q5E9L4	A6H7F3_BOVIN; B2L14_BOVIN	GO:0005829; GO:0006915; GO:0019901; GO:0042981; GO:0043229 GO:0005737; GO:0006915; GO:0042981	5	97725269	97748884	23615	BCL2 like 14	apoptosis facilitator Bcl-2-like protein 14|BCL2-like 14 (apoptosis facilitator)|bcl2-L-14	-	97725269:97748882:ENSBTAT000000653055; 97725622:97748884:ENSBTAT000000650055; 97726011:97742197:ENSBTAT00000064951; ::; ::; ::; ::; ::; ::; ::; ::
618785	ENSBTAG00000026320	221	173582; 174148; 167011; 47445; 174536	Milk fat percentage; Milk fat yield; Milk protein percentage; Milk protein yield; Milk yield	NA	VPS28	11	Q3T178	VPS28_BOVIN	GO:0000813; GO:0005737; GO:0005886; GO:0031397; GO:0031902; GO:0043162; GO:0043328; GO:0044877	14	508418	512819	4401	VPS28 subunit of ESCRT-I	vacuolar protein sorting-associated protein 28 homolog|ESCRT-I complex subunit VPS28|VPS28, ESCRT-I subunit|vacuolar protein sorting 28 homolog	+	508418:512808:ENSBTAT0000005451514; 509697:512677:ENSBTAT0000007778614; 510307:512819:ENSBTAT00000068552; ::; ::; ::; ::; ::; ::; ::; ::
281970	ENSBTAG00000004337	516; 534; 535	40810; 40811; 40814; 40815; 175962	Milk fat percentage; Milk fat yield; Milk protein percentage; Milk protein yield; Milk yield	NA	PDE1B	22	A0A452DHX1; Q01061; Q0VCW5	A0A452DHX1_BOVIN; PDE1B_BOVIN; Q0VCW5_BOVIN	GO:0004114; GO:0007165; GO:0046872 GO:0004117; GO:0005516; GO:0005737; GO:0007165; GO:0043025; GO:0046872; GO:0048101 GO:0001975; GO:0004115; GO:0007165; GO:0007626; GO:0008542; GO:0030224; GO:0036006; GO:0042053; GO:0042428; GO:0046872; GO:0047555; GO:0097011	5	25515716	25542997	27281	phosphodiesterase 1B	calcium/calmodulin-dependent 3',5'-cyclic nucleotide phosphodiesterase 1B|63 kDa Cam-PDE|cam-PDE 1B|phosphodiesterase 1B, calmodulin-dependent	-	25515716:25531515:ENSBTAT000000035525; 25515716:25542997:ENSBTAT00000005680
509221	ENSBTAG00000016152	550; 747; 768	173914; 176101; 174755	Milk fat percentage; Milk protein percentage; Milk yield	NA	DAB2	16	A0A3Q1LKF9; A0A3Q1LSX5; F1N371	A0A3Q1LKF9_BOVIN; A0A3Q1LSX5_BOVIN; F1N371_BOVIN	NA GO:0001650; GO:0005737; GO:0005886; GO:0005905; GO:0006898; GO:0008022; GO:0010718; GO:0010862; GO:0030136; GO:0030335; GO:0030511; GO:0032091; GO:0032436; GO:0035026; GO:0035615; GO:0038024; GO:0043066; GO:0045807; GO:0045892; GO:0045893; GO:0046332; GO:0060391; GO:0060766; GO:0090090; GO:1903077; GO:2000096; GO:2000370; GO:2000643	20	35003821	35062931	59110	DAB adaptor protein 2	disabled homolog 2|DAB2, clathrin adaptor protein|disabled homolog 2, mitogen-responsive phosphoprotein	+	35003821:35062931:ENSBTAT00000021501; 35003821:35062931:ENSBTAT00000079720; 35003821:35062931:ENSBTAT00000078306; 35003821:35062931:ENSBTAT00000071253; 35005542:35062931:ENSBTAT00000068286; 35005542:35062931:ENSBTAT00000070511;
536203	ENSBTAG00000017704	658; 655	10489; 10487; 15941; 10488; 168314	Milk fat percentage; Milk fat yield; Milk protein percentage; Milk protein yield; Milk yield	NA	ABCG2	23	B2D1N9; Q32PJ1; Q4GZT4	B2D1N9_BOVIN; Q32PJ1_BOVIN; ABCG2_BOVIN	GO:0005524; GO:0005654; GO:0005886; GO:0008559; GO:0009986; GO:0015143; GO:0015562; GO:0016021; GO:0016887; GO:0031526; GO:0032217; GO:0042626; GO:0042803; GO:0045121; GO:0046415; GO:0055085; GO:0070633; GO:0097744; GO:1990748; GO:1990962 GO:0005524; GO:0016021; GO:0016887; GO:0042626 GO:0005524; GO:0005886; GO:0008559; GO:0015143; GO:0015225; GO:0015562; GO:0015878; GO:0016021; GO:0016324; GO:00…	6	36475377	36603209	127832	ATP binding cassette subfamily G member 2	broad substrate specificity ATP-binding cassette transporter ABCG2|ATP-binding cassette sub-family G member 2|ATP binding cassette subfamily G member 2 (Junior blood group)|ATP binding cassette superfamily G number 2 transporter|ATP-binding cassette superfamily G member 2 transporter protein|ATP-binding cassette transporter subfamily G member 2|ATP-binding cassette, sub-family G (WHITE), member 2…	+	36475377:36603151:ENSBTAT000000730996; 36476355:36603151:ENSBTAT000000235526; 36485360:36603151:ENSBTAT000000550446; 36531454:36603209:ENSBTAT000000775166; 36532471:36603151:ENSBTAT000000854106; 36552433:36603151:ENSBTAT000000769916; 36556607:36603151:ENSBTAT00000083288; ::; ::; ::; ::
282609	ENSBTAG00000026356	489	10402; 126968; 10264; 121761; 130534; 10260	Milk fat percentage; Milk fat yield; Milk protein percentage; Milk protein yield; Milk kappa-casein percentage; Milk yield	ARAT, DGAT	DGAT1	15	F1MIW3; Q8MK44	F1MIW3_BOVIN; DGAT1_BOVIN	GO:0003846; GO:0004144; GO:0005789; GO:0016021; GO:0019432; GO:0019915; GO:0034379; GO:0035336; GO:0046339; GO:0055089 GO:0004144; GO:0005789; GO:0016021; GO:0019432; GO:0050252	14	603813	612791	8978	diacylglycerol O-acyltransferase 1	diacylglycerol O-acyltransferase 1|acyl-CoA retinol O-fatty-acyltransferase|diacylglycerol O-acyltransferase homolog 1|diacylglycerol acyltransferase|diglyceride acyltransferase|putative diacylglycerol acyltransferase 1|retinol O-fatty-acyltransferase	+	603813:612791:ENSBTAT00000037423; ::
533829	ENSBTAG00000022360	728	173455	Milk fat percentage	NA	SOX5	24	A4FUB3	A4FUB3_BOVIN	GO:0003677; GO:0005634; GO:0032332; GO:0045165; GO:0045892; GO:0045944	5	86028631	86627007	598376	SRY-box transcription factor 5	transcription factor SOX-5|SRY (sex determining region Y)-box 5|SRY-box 5	+	86028631:86626482:ENSBTAT000000845155; 86160814:86626482:ENSBTAT000000777745; 86160814:86626482:ENSBTAT000000739195; 86160868:86627007:ENSBTAT000000302605; 86166295:86626482:ENSBTAT000000735585; 86214899:86626482:ENSBTAT00000078881; ::; ::; ::; ::; ::
282351	ENSBTAG00000001156	339	173764; 174238	Milk fat percentage; Milk fat yield	SIAT4A	ST3GAL1	11	A5D960	A5D960_BOVIN	GO:0003836; GO:0005794; GO:0006468; GO:0006486; GO:0016021	14	7865552	7951420	85868	ST3 beta-galactoside alpha-2,3-sialyltransferase 1	CMP-N-acetylneuraminate-beta-galactosamide-alpha-2,3-sialyltransferase 1|sialyltransferase 4A (beta-galactosidase alpha-2,3-sialytransferase)	+	7865552:7951420:ENSBTAT00000001538; ::
531906	ENSBTAG00000019791	638	173446	Milk fat percentage	NA	GRHL3	17	A0A3Q1LH90	A0A3Q1LH90_BOVIN	GO:0001228; GO:0001736; GO:0005654; GO:0007389; GO:0007398; GO:0007417; GO:0008544; GO:0031490; GO:0032956; GO:0042060; GO:0043547; GO:0043565; GO:0061029; GO:0061436; GO:0090103; GO:0090179	2	128563987	128600189	36202	grainyhead like transcription factor 3	grainyhead-like protein 3 homolog|grainyhead-like 3	-	128563987:128597321:ENSBTAT000000842822; 128563987:128600189:ENSBTAT00000026370
509003	ENSBTAG00000017468	415	176549; 176537; 176541; 176560; 176530	Milk fat percentage; Milk fat yield; Milk protein percentage; Milk protein yield; Milk yield	NA	NUCB2	14	Q0IIH5	Q0IIH5_BOVIN	GO:0005509; GO:0005793; GO:0032099	15	35156660	35179353	22693	nucleobindin 2	nucleobindin-2	-	35156660:35179353:ENSBTAT00000023221; ::
281062	ENSBTAG00000021190	NA	180615	Milk fat percentage	NA	CDH2	16	NA	NA	NA	24	28655047	28904115	249068	cadherin 2	cadherin-2|N-cadherin 1|cadherin 2, type 1, N-cadherin (neuronal)|neural cadherin	+	28655047:28904115:ENSBTAT0000002823824; 28744519:28902901:ENSBTAT00000085013
281878	ENSBTAG00000002313	2701	36325; 173997; 153903	Milk fat percentage; Milk fat yield; Milk yield	insP3R2	ITPR2	57	Q8WN96	ITPR2_BOVIN	GO:0005220; GO:0005789; GO:0005791; GO:0016021; GO:0030658; GO:0030667; GO:0070679	5	82983642	83572811	589169	inositol 1,4,5-trisphosphate receptor type 2	inositol 1,4,5-trisphosphate receptor type 2|IP3 receptor|IP3R 2|inositol 1,4,5-triphosphate receptor, type 2|type 2 InsP3 receptor|type 2 inositol 1,4,5-trisphosphate receptor	+	82983642:83570443:ENSBTAT000000029825; 82983642:83572811:ENSBTAT00000074865
280878	ENSBTAG00000011885	1086	173866; 175226; 174715	Milk fat percentage; Milk protein percentage; Milk yield	NA	NNT	24	P11024	NNTM_BOVIN	GO:0005739; GO:0005743; GO:0006740; GO:0008746; GO:0016021; GO:0050661; GO:0051287; GO:0072593; GO:1902600	20	31154175	31245748	91573	nicotinamide nucleotide transhydrogenase	NAD(P) transhydrogenase, mitochondrial|pyridine nucleotide transhydrogenase	-	31154175:31244777:ENSBTAT0000001576920; 31154175:31245748:ENSBTAT00000080867
507319	ENSBTAG00000020244	205	173452; 174801; 174349	Milk fat percentage; Milk protein percentage; Milk yield	NA	EFNA1	5	Q3ZC64	EFNA1_BOVIN	GO:0000122; GO:0001525; GO:0003180; GO:0003183; GO:0003199; GO:0005576; GO:0005886; GO:0007411; GO:0010719; GO:0014028; GO:0016477; GO:0033628; GO:0034446; GO:0043409; GO:0043410; GO:0043535; GO:0045765; GO:0046658; GO:0046875; GO:0048013; GO:0050730; GO:0050770; GO:0050821; GO:0061002; GO:0061098; GO:0070244; GO:1902004; GO:1902961; GO:1903051	3	15466566	15473164	6598	ephrin A1	ephrin-A1	-	15466566:15473164:ENSBTAT00000004007; ::
618714	ENSBTAG00000034498	128	161706; 161824	Milk fat percentage; Milk protein percentage	NA	LY6D	3	Q148C3	LY6D_BOVIN	GO:0005886; GO:0009986; GO:0030098; GO:0031225; GO:0035634	14	1655470	1658189	2719	lymphocyte antigen 6 family member D	lymphocyte antigen 6D|ly-6D|lymphocyte antigen 6 complex, locus D	+	1655470:1658189:ENSBTAT00000048872; ::
508701	ENSBTAG00000007834	515	175827; 175910; 174928; 175503; 174534	Milk fat percentage; Milk fat yield; Milk protein percentage; Milk protein yield; Milk yield	NA	PPP1R16A	17	F1MMZ0	F1MMZ0_BOVIN	NA	14	443246	448420	5174	protein phosphatase 1 regulatory subunit 16A	protein phosphatase 1 regulatory subunit 16A|protein phosphatase 1, regulatory (inhibitor) subunit 16A|protein phosphatase 1, regulatory inhibitor subunit	-	443246:448420:ENSBTAT00000010306; ::
512125	ENSBTAG00000019864	536	173599; 174165; 161826; 175522; 174553	Milk fat percentage; Milk fat yield; Milk protein percentage; Milk protein yield; Milk yield	NA	MAPK15	13	Q29S06	Q29S06_BOVIN	GO:0004707; GO:0005524	14	1040716	1066536	25820	mitogen-activated protein kinase 15	mitogen-activated protein kinase 15	-	1040716:1045016:ENSBTAT0000007615514; 1040716:1045016:ENSBTAT0000002646714; 1040716:1046538:ENSBTAT0000007446814; 1040716:1066536:ENSBTAT0000007294514; 1040968:1046427:ENSBTAT00000069758; ::; ::; ::; ::; ::; ::
280699	ENSBTAG00000018843	416	14041; 14039; 14040	Milk fat percentage; Milk fat yield; Milk protein yield	PI	SERPINA1	6	P34955	A1AT_BOVIN	GO:0004867; GO:0005615; GO:0010951	21	59075306	59087375	12069	serpin family A member 1	alpha-1-antiproteinase|alpha-1-antitrypsin|alpha-1-proteinase inhibitor|protease inhibitor 1 (anti-elastase, antitrypsin, alpha-1)|serine (or cysteine) proteinase inhibitor, clade A (alpha-1antiproteinase, antitrypsin), member 1|serine proteinase inhibitor, clade A, member 1|serpin A1	-	59075306:59085088:ENSBTAT0000000492721; 59075306:59087375:ENSBTAT00000072441
535185	ENSBTAG00000018123	461; 448	51388; 51392; 51395; 51396; 125130	Milk fat percentage; Milk fat yield; Milk protein percentage; Milk protein yield; Milk yield	NA	FBLN5	13	A0A3Q1M1V6; Q2KJ89; Q5EA62	A0A3Q1M1V6_BOVIN; Q2KJ89_BOVIN; FBLN5_BOVIN	GO:0005178; GO:0005509; GO:0005615; GO:0008022; GO:0034394; GO:0042803; GO:0046903; GO:0048251; GO:0062023; GO:0071953; GO:2000121 GO:0005509; GO:0005615; GO:0048251 GO:0005178; GO:0005509; GO:0005615; GO:0007155; GO:0042803; GO:0048251; GO:0062023	21	56567085	56659651	92566	fibulin 5	fibulin-5|FIBL-5	-	56567085:56659651:ENSBTAT0000002412221; 56567887:56658774:ENSBTAT00000079989
281422	ENSBTAG00000025035	581; 296	173945; 5638; 175313; 121757; 31678	Milk fat percentage; Milk fat yield; Milk protein percentage; Milk protein yield; Milk yield	NA	PRLR	12	A0A3Q1M283; F1N4H8; Q28172	A0A3Q1M283_BOVIN; F1N4H8_BOVIN; PRLR_BOVIN	GO:0004925; GO:0007171; GO:0009986; GO:0016021; GO:0017046; GO:0046872 GO:0004896; GO:0004925; GO:0005886; GO:0009897; GO:0016021; GO:0017046; GO:0019955; GO:0043235; GO:0046872	20	38971752	39100563	128811	prolactin receptor	prolactin receptor|PRL-R|prolactin receptor long form	+	38971752:39100563:ENSBTAT0000007006920; 39020902:39099578:ENSBTAT0000008239820; 39037632:39100135:ENSBTAT0000001443720; 39057670:39099578:ENSBTAT00000070880; ::; ::; ::; ::; ::; ::; ::
783538	ENSBTAG00000051333	NA	16205; 16206; 16204; 16203	Milk fat percentage; Milk protein percentage; Milk protein yield; Milk yield	NA	ARID5B	11	NA	NA	NA	28	17916578	18109450	192872	AT-rich interaction domain 5B	AT-rich interactive domain-containing protein 5B|ARID domain-containing protein 5B|AT rich interactive domain 5B (MRF1-like)	+	17916578:18109450:ENSBTAT00000076854; ::
281281	ENSBTAG00000046979	433	16194; 16195; 16193	Milk fat percentage; Milk protein percentage; Milk yield	NA	LGMN	15	Q95M12	LGMN_BOVIN	GO:0003014; GO:0004197; GO:0005764; GO:0006508; GO:0006624; GO:0032801; GO:0051603; GO:1901185	21	57379063	57414855	35792	legumain	legumain|asparaginyl endopeptidase|protease, cysteine 1	-	57379063:57414855:ENSBTAT00000065983; ::
512740	ENSBTAG00000017019	NA	173786; 175614; 174672	Milk fat percentage; Milk protein yield; Milk yield	NA	PRKDC	86	NA	NA	NA	14	19424288	19551028	126740	protein kinase, DNA-activated, catalytic subunit	DNA-dependent protein kinase catalytic subunit|protein kinase catalytic subunit (DNA-dependent protein kinase)|protein kinase, DNA-activated, catalytic polypeptide	-	19424288:19551028:ENSBTAT00000022631; ::
537343	ENSBTAG00000054120	NA	52751; 52763; 52766; 52780	Milk fat percentage; Milk fat yield; Milk protein percentage; Milk protein yield	NA	HPSE2	15	NA	NA	NA	26	19540093	19813443	273350	heparanase 2 (inactive)	inactive heparanase-2	-	19540093:19813443:ENSBTAT00000085333; ::
507168	ENSBTAG00000046394	156	169694; 168909; 168920; 168873; 168875	Milk fat percentage; Milk fat yield; Milk protein percentage; Milk protein yield; Milk yield	RPL23AY	RPL23A	5	Q24JY1	RL23A_BOVIN	GO:0000027; GO:0003735; GO:0005634; GO:0006412; GO:0019843; GO:0022625; GO:1904841	19	20146383	20148654	2271	ribosomal protein L23a	60S ribosomal protein L23a|ribosomal protein L23a Y-linked protein	+	20146383:20148654:ENSBTAT00000065532; ::
506235	ENSBTAG00000020751	553; 525	167554; 65687	Milk fat percentage; Milk yield	HSF	HSF1	14	A0A3Q1M226; Q08DJ8	A0A3Q1M226_BOVIN; HSF1_BOVIN	GO:0000165; GO:0000776; GO:0000978; GO:0001162; GO:0001227; GO:0001892; GO:0005813; GO:0005829; GO:0007143; GO:0007283; GO:0008284; GO:0008285; GO:0009299; GO:0016605; GO:0019901; GO:0031490; GO:0032496; GO:0032720; GO:0034620; GO:0034622; GO:0040018; GO:0042802; GO:0043497; GO:0043621; GO:0045120; GO:0045931; GO:0046982; GO:0048471; GO:0051879; GO:0060136; GO:0061408; GO:0061770; GO:0070207; GO:…	14	613328	634349	21021	heat shock transcription factor 1	heat shock factor protein 1|HSF 1|HSTF 1|heat shock factor 1|heat shock factor 2	-	613328:634349:ENSBTAT0000008322014; 613328:634349:ENSBTAT00000027654
540004	ENSBTAG00000008432	1816	173813	Milk fat percentage	NA	NUP98	33	E1BCV4	E1BCV4_BOVIN	GO:0000776; GO:0000973; GO:0003713; GO:0003723; GO:0003729; GO:0006405; GO:0006606; GO:0008139; GO:0016604; GO:0017056; GO:0031080; GO:0031965; GO:0034398; GO:0034399; GO:0042405; GO:0044614; GO:0044615; GO:0048026; GO:0051292; GO:1990841; GO:1990904	15	51264707	51350656	85949	nucleoporin 98 and 96 precursor	nuclear pore complex protein Nup98-Nup96	+	51264707:51350656:ENSBTAT00000011092;
282704	ENSBTAG00000013699	1259; 1165	172750; 172751	Milk fat percentage; Milk protein percentage	NA	TBC1D1	27	A0A3Q1MAG3; O97790	A0A3Q1MAG3_BOVIN; TBCD1_BOVIN	NA GO:0005096; GO:0005634; GO:0006886; GO:0017137; GO:0090630	6	57213813	57429961	216148	TBC1 domain family member 1	TBC1 domain family member 1|TBC1 (tre-2/USP6, BUB2, cdc16) domain family, member 1|lyncein	+	57213813:57428659:ENSBTAT000000767986; 57214087:57428659:ENSBTAT000000836326; 57214087:57428659:ENSBTAT000000769846; 57214173:57428340:ENSBTAT000000685056; 57214173:57429961:ENSBTAT00000018206; ::; ::; ::; ::; ::; ::
616368	ENSBTAG00000019368	282	16235; 16234; 16236; 16233	Milk fat percentage Milk fat yield Milk protein percentage Milk yield	NA	IGFBP7	5	A6QLY8	A6QLY8_BOVIN	GO:0001558; GO:0005520; GO:0005576	6	72405716	72486115	80399	insulin like growth factor binding protein 7	insulin-like growth factor-binding protein 7	-	72405716:72486115:ENSBTAT00000025803; ::
107131524	ENSBTAG00000042827	NA	173830	Milk fat percentage	NA	LOC107131524	7	NA	NA	NA	19	41859977	41860080	103	uncharacterized LOC107131524	NA	-	41859977:41860080 ::ENSBTAT00000059819;
280846	ENSBTAG00000001292	708	95735; 136278; 95736; 11617; 95732	Milk fat percentage; Milk fat yield; Milk protein percentage; Milk protein yield; Milk yield	Lf	LTF	19	B9VPZ5; P24627	B9VPZ5_BOVIN; TRFL_BOVIN	GO:0001530; GO:0002227; GO:0004252; GO:0004869; GO:0005506; GO:0005615; GO:0008201; GO:0009986; GO:0019731; GO:0019732; GO:0031640; GO:0031665; GO:0032680; GO:0032780; GO:0032991; GO:0033690; GO:0034145; GO:0042581; GO:0043123; GO:0043539; GO:0044218; GO:0044793; GO:0045071; GO:0045669; GO:0050829; GO:0051092; GO:0051673; GO:0060349; GO:0061844; GO:1900229; GO:1902732; GO:2000117 GO:0001503; GO:0…	22	52952571	52986619	34048	lactotransferrin	lactotransferrin|lactoferrin	+	52952571:52986619:ENSBTAT00000001704; ::
508491	ENSBTAG00000008617	717	173822; 174290	Milk fat percentage; Milk fat yield	NA	CSTF3	21	A5PJR5	A5PJR5_BOVIN	GO:0005654; GO:0006397	15	63722373	63789775	67402	cleavage stimulation factor subunit 3	cleavage stimulation factor subunit 3|cleavage stimulation factor, 3' pre-RNA, subunit 3, 77kDa	-	63722373:63771650:ENSBTAT0000008700315; 63722865:63789775:ENSBTAT00000011369
528972	ENSBTAG00000004768	1885	173829	Milk fat percentage	NA	RAI1	11	E1B9X1	E1B9X1_BOVIN	GO:0003700; GO:0005634; GO:0032922; GO:0044212; GO:0045944; GO:0046872	19	34650992	34752887	101895	retinoic acid induced 1	retinoic acid-induced protein 1	-	34650992:34673279:ENSBTAT0000007781719; 34650992:34673279:ENSBTAT0000000626419; 34650992:34732143:ENSBTAT0000008680019; 34650992:34752887:ENSBTAT0000007770919; 34651154:34673279:ENSBTAT0000007515519; 34651760:34673279:ENSBTAT00000074443; ::; ::; ::; ::; ::
509109	ENSBTAG00000013023	NA	130215; 130217; 130216	Milk fat percentage; Milk protein percentage; 305-day milk yield	NA	MAP4K4	34	NA	NA	NA	11	6577660	6628589	50929	mitogen-activated protein kinase kinase kinase kinase 4	mitogen-activated protein kinase kinase kinase kinase 4	+	6577660:6628589:ENSBTAT0000000645811; 6577660:6628589:ENSBTAT0000006860711; 6599949:6628589:ENSBTAT00000079740; ::; ::; ::; ::; ::; ::; ::; ::
537087	ENSBTAG00000014841	536	173451; 174800	Milk fat percentage; Milk protein percentage	NA	GBA	13	F1N1D5; Q2KHZ8	F1N1D5_BOVIN; GLCM_BOVIN	GO:0004348; GO:0005124; GO:0005615; GO:0005765; GO:0005783; GO:0005802; GO:0006680; GO:0007040; GO:0008203; GO:0009267; GO:0016787; GO:0023021; GO:0030259; GO:0031333; GO:0032006; GO:0032436; GO:0032715; GO:0035307; GO:0043202; GO:0043243; GO:0043407; GO:0046512; GO:0046513; GO:0046527; GO:0050295; GO:0071356; GO:1901215; GO:1903061; GO:1904457; GO:1904925; GO:1905037 GO:0004348; GO:0005764; GO:0…	3	15390177	15409004	18827	glucosylceramidase beta	lysosomal acid glucosylceramidase|glucosylceramidase|D-glucosyl-N-acylsphingosine glucohydrolase|SGTase|acid beta-glucosidase|beta-glucocerebrosidase|cholesterol glucosyltransferase|cholesteryl-beta-glucosidase|glucocerebrosidase-like protein|glucosidase, beta; acid (includes glucosylceramidase)	+	15390177:15409004:ENSBTAT000000197653; 15403350:15409004:ENSBTAT00000081111
615095	ENSBTAG00000002181	319; 346	33705; 175014; 175608; 174666	Milk fat percentage; Milk protein percentage; Milk protein yield; Milk yield	NA	KHDRBS3	13	A0A3Q1LQR7; A4FV24	A0A3Q1LQR7_BOVIN; A4FV24_BOVIN	GO:0003723 GO:0003723; GO:0005634; GO:0005654; GO:0019904; GO:0042802; GO:0048024; GO:0051259	14	6400724	6544685	143961	KH RNA binding domain containing, signal transduction associated 3	KH domain-containing, RNA-binding, signal transduction-associated protein 3	-	6400724:6544685:ENSBTAT0000000282714; 6401246:6544106:ENSBTAT00000070325
533900	ENSBTAG00000025837	641	41096; 41100	Milk fat percentage; Milk fat yield	NA	RFX4	20	F1MFD3	F1MFD3_BOVIN	GO:0000978; GO:0001228; GO:0003700; GO:0005634; GO:0006357; GO:0021537; GO:0021914; GO:0060271; GO:0070613	5	69980577	70051146	70569	regulatory factor X4	transcription factor RFX4|regulatory factor X, 4 (influences HLA class II expression) isoform 1|regulatory factor X, 4 (influences HLA class II expression) isoform 2	+	69980577:70051146:ENSBTAT00000000169; ::
508405	ENSBTAG00000004912	2615	42310; 42314; 42318; 42319; 42315	Milk fat percentage; Milk fat yield; Milk protein percentage; Milk protein yield; Milk yield	NA	ANKRD17	36	F1MI56	F1MI56_BOVIN	GO:0000785; GO:0001955; GO:0003682; GO:0003723; GO:0005634; GO:0005654; GO:0005737; GO:0006275; GO:0031965; GO:0042742; GO:0043123; GO:0045087; GO:0051151; GO:1900087; GO:1900245; GO:1900246	6	88187894	88354991	167097	ankyrin repeat domain 17	ankyrin repeat domain-containing protein 17	-	88187894:88354991:ENSBTAT00000006467; ::
538198	ENSBTAG00000020466	327	47781; 47784; 47786; 47787	Milk fat percentage; Milk fat yield; Milk protein percentage; Milk protein yield	NA	CNTN5	7	A6QP43	A6QP43_BOVIN	NA	15	8786754	9437352	650598	contactin 5	contactin-5	-	8786754:9437352:ENSBTAT00000027270; ::
541159	ENSBTAG00000012278	NA	173951; 175320; 174787;	Milk fat percentage; Milk protein percentage; Milk yield	NA	MTMR12	17	NA	NA	NA	20	41323015	41391311	68296	myotubularin related protein 12	myotubularin-related protein 12	+	41323015:41391311:ENSBTAT00000060955; ::
516241	ENSBTAG00000007829	493	40829; 40830; 40833; 176221; 175945	Milk fat percentage; Milk fat yield; Milk protein percentage; Milk protein yield; Milk yield	NA	CSAD	20	E1BP41	E1BP41_BOVIN	GO:0016831; GO:0019752; GO:0030170; GO:0042412	5	26821653	26847931	26278	cysteine sulfinic acid decarboxylase	cysteine sulfinic acid decarboxylase	+	26821653:26847931:ENSBTAT000000103055; 26837492:26847931:ENSBTAT00000010303
618483	ENSBTAG00000026610	225	173519	Milk fat percentage	C5H12orf69	SMCO3	3	E1BAP9	E1BAP9_BOVIN	NA	5	95091313	95099829	8516	single-pass membrane protein with coiled-coil domains 3	single-pass membrane and coiled-coil domain-containing protein 3	+	95091313:95099829:ENSBTAT00000037882; ::
281148	ENSBTAG00000009214	470	136176; 136177	Milk fat percentage; Milk protein percentage	NA	ETS2	10	A1A4L6	ETS2_BOVIN	GO:0000978; GO:0000981; GO:0001227; GO:0001712; GO:0005634; GO:0005654; GO:0005829; GO:0005886; GO:0006357; GO:0007498; GO:0019904; GO:0030154; GO:0045893; GO:0090009	1	151161814	151181631	19817	ETS proto-oncogene 2, transcription factor	protein C-ets-2|avian erythroblastosis virus E26 (v-ets) oncogene homolog 2|v-ets erythroblastosis virus E26 oncogene homolog 2	+	151161814:151180881:ENSBTAT000000121441; 151166632:151181631:ENSBTAT0000007451018; 51021355:51028977:ENSBTAG00000000332; ERF; ::; ::; ::; ::; ::; ::; ::; ::
338446	ENSBTAG00000017024	796	136189; 12031; 136190; 20652; 31632	Milk fat percentage; Milk fat yield; Milk protein percentage; Milk protein yield; Milk yield	NA	PPARGC1A	17	Q865B7	PRGC1_BOVIN	GO:0003677; GO:0003712; GO:0003713; GO:0003723; GO:0005102; GO:0005634; GO:0006355; GO:0007005; GO:0008134; GO:0010822; GO:0014850; GO:0016605; GO:0022904; GO:0030374; GO:0031490; GO:0032922; GO:0034599; GO:0042752; GO:0043524; GO:0043565; GO:0045893; GO:0045944; GO:0050873; GO:0051091; GO:0097009; GO:1901215; GO:2001171	6	43380463	43501184	120721	PPARG coactivator 1 alpha	peroxisome proliferator-activated receptor gamma coactivator 1-alpha|PGC-1-alpha|PPAR-gamma coactivator 1-alpha|PPARGC-1-alpha|peroxisome proliferative activated receptor, gamma, coactivator 1	-	43380463:43487276:ENSBTAT000000835796; 43382263:43487411:ENSBTAT000000550946; 43382399:43501184:ENSBTAT000000848076; 43383493:43486417:ENSBTAT00000022636; ::; ::; ::; ::; ::; ::; ::
281759	ENSBTAG00000037526	132	102207; 102204; 102209; 102199	Milk fat percentage; Milk protein percentage; Milk protein yield; Average daily milk yield	NA	FABP4	4	P48035	FABP4_BOVIN	GO:0001816; GO:0005324; GO:0005634; GO:0005737; GO:0005829; GO:0006469; GO:0006631; GO:0008284; GO:0010628; GO:0010629; GO:0015909; GO:0036041; GO:0042632; GO:0045892; GO:0050729; GO:0050872; GO:0050873; GO:0071285	14	44676542	44681059	4517	fatty acid binding protein 4, adipocyte	fatty acid-binding protein, adipocyte|A-FABP|AFABP|ALBP|adipocyte lipid-binding protein|adipocyte-type fatty acid-binding protein	-	44676542:44681059:ENSBTAT00000000079; ::
281152	ENSBTAG00000015980	2513	10434; 28094; 28092; 28091; 28093	Milk fat percentage; Milk fat yield; Milk protein percentage; Milk protein yield; Milk yield	NA	FASN	42	Q71SP7	FAS_BOVIN	GO:0004313; GO:0004314; GO:0004315; GO:0004316; GO:0004317; GO:0004320; GO:0005737; GO:0006633; GO:0008659; GO:0008693; GO:0016295; GO:0016296; GO:0031177; GO:0042470; GO:0047117; GO:0047451; GO:0102131; GO:0102132	19	50775674	50796012	20338	fatty acid synthase	fatty acid synthase	+	50775674:50796012:ENSBTAT0000002126019; 50775674:50796012:ENSBTAT0000007681919; 50775674:50796012:ENSBTAT00000068989; ::; ::; ::; ::; ::; ::; ::; ::
618397	ENSBTAG00000002104	NA	161760; 174170; 161877; 175527; 174558	Milk fat percentage; Milk fat yield; Milk protein percentage; Milk protein yield; Milk yield	NA	RHPN1	15	NA	NA	NA	14	1262194	1269340	7146	rhophilin Rho GTPase binding protein 1	rhophilin-1	-	1262194:1269340:ENSBTAT0000000271514; 1262319:1269340:ENSBTAT00000073587
281831	ENSBTAG00000013162	650	167456; 167455; 167458; 167457; 167454	Milk fat percentage; Milk fat yield; Milk protein percentage; Milk protein yield; Milk yield	HSPA10, Hsc70	HSPA8	9	P19120	HSP7C_BOVIN	GO:0000974; GO:0005524; GO:0005634; GO:0005681; GO:0005730; GO:0005737; GO:0005764; GO:0005776; GO:0005829; GO:0005886; GO:0006397; GO:0006986; GO:0008088; GO:0008380; GO:0016191; GO:0016192; GO:0016887; GO:0030424; GO:0030425; GO:0031072; GO:0034605; GO:0034620; GO:0042026; GO:0042470; GO:0042623; GO:0043195; GO:0044183; GO:0045892; GO:0051082; GO:0051085; GO:0051787; GO:0061738; GO:0061740; GO:…	15	33679009	33683436	4427	heat shock protein family A (Hsp70) member 8	heat shock cognate 71 kDa protein|Hsc70 ATPase|heat shock 70 kDa protein 8|heat shock 70kDa protein 8|heat shock 70kd protein 10 (HSC71)|heat shock cognate 71 kD protein	-	33679009:33683436:ENSBTAT0000001749715; 33679237:33682643:ENSBTAT0000007634415; 33679237:33682643:ENSBTAT00000081853; ::; ::; ::; ::; ::; ::; ::; ::
281564	ENSBTAG00000014521	494	25192; 25193; 25190	Milk fat percentage; Milk protein percentage; Milk yield	NA	UGDH	12	P12378	UGDH_BOVIN	GO:0001702; GO:0003979; GO:0005634; GO:0005654; GO:0005829; GO:0005975; GO:0006024; GO:0006065; GO:0015012; GO:0030206; GO:0034214; GO:0051287	6	58585317	58620122	34805	UDP-glucose 6-dehydrogenase	UDP-glucose 6-dehydrogenase|UDP-Glc dehydrogenase|UDP-GlcDH|UDP-glucose dehydrogenase|UDPGDH	-	58585317:58620122:ENSBTAT00000019302; ::
282346	ENSBTAG00000014269	506; 509	125191; 125175	Milk fat percentage; Milk protein percentage	CD36L1	SCARB1	14	A4IFC6; O18824	A4IFC6_BOVIN; SCRB1_BOVIN	GO:0016021 GO:0001530; GO:0001540; GO:0001875; GO:0001935; GO:0005737; GO:0005887; GO:0005901; GO:0006707; GO:0008035; GO:0009986; GO:0010867; GO:0010886; GO:0010899; GO:0015914; GO:0015920; GO:0030169; GO:0032497; GO:0033344; GO:0034186; GO:0034375; GO:0034383; GO:0034384; GO:0035461; GO:0042632; GO:0043231; GO:0043534; GO:0043654; GO:0043691; GO:0044406; GO:0050892; GO:0051000; GO:0070328; GO:0…	17	50929375	51022457	93082	scavenger receptor class B member 1	scavenger receptor class B member 1|CD36 antigen (collagen type I receptor, thrombospondin receptor-like 1)|SR-BI|SRB1	+	50929375:51022457:ENSBTAT0000001632117; 50929377:51022457:ENSBTAT00000018959
505572	ENSBTAG00000015513	1837; 1869;	43684; 43685; 43689; 43690; 43686	Milk fat percentage; Milk fat yield; Milk protein percentage; Milk protein yield; Milk yield	NA	DOCK5	52	A0A3Q1MFA9; F1MJ73	A0A3Q1MFA9_BOVIN; F1MJ73_BOVIN	GO:0005085; GO:0005096; GO:0007264; GO:0016477	8	72443786	72724312	280526	dedicator of cytokinesis 5	dedicator of cytokinesis protein 5	+	72443786:72724312:ENSBTAT000000206168; 72443786:72724312:ENSBTAT000000712048; 72523403:72724312:ENSBTAT00000067175; ::; ::; ::; ::; ::; ::; ::; ::
281358	ENSBTAG00000007665	537	173950	Milk fat percentage	NA	NPR3	8	P10730	ANPRC_BOVIN	GO:0001501; GO:0002158; GO:0008217; GO:0016021; GO:0016941; GO:0033688; GO:0035810	20	40918778	40995857	77079	natriuretic peptide receptor 3	atrial natriuretic peptide receptor 3|ANP-C|ANPR-C|ANPRC|NPR-C|atrial natriuretic peptide C-type receptor|atrial natriuretic peptide clearance receptor|atrial natriuretic peptide receptor type C|atrionatriuretic peptide receptor C|natriuretic peptide receptor C|natriuretic peptide receptor C/guanylate cyclase C (atrionatriuretic peptide receptor C)	-	40918778:40995857:ENSBTAT0000007485720; 40920916:40995392:ENSBTAT0000003670525; 152493:185694:ENSBTAG00000016564; NPRL3; ::; ::; ::; ::; ::; ::; ::; ::
281363	ENSBTAG00000048655	574	44078; 44082; 44084	Milk fat percentage; Milk fat yield; Milk protein yield	NA	NT5E	9	Q05927	5NTD_BOVIN	GO:0000166; GO:0005886; GO:0006196; GO:0008253; GO:0031225; GO:0046872	9	63953759	64026731	72972	5'-nucleotidase ecto	5'-nucleotidase|5'-NT|5'-nucleotidase, ecto (CD73)|ecto-5'-nucleotidase	-	63953759:64026731:ENSBTAT00000074100; ::
541172	ENSBTAG00000021756	604; 632	33579	Milk fat percentage	NA	ZDHHC17	17	A0A3Q1LTI4; E1BJK1	A0A3Q1LTI4_BOVIN; E1BJK1_BOVIN	GO:0015095; GO:0016021; GO:0019706 GO:0000139; GO:0015095; GO:0016021; GO:0016235; GO:0018345; GO:0019706; GO:0030660; GO:0042802; GO:0042953	5	6174722	6273171	98449	zinc finger DHHC-type palmitoyltransferase 17	palmitoyltransferase ZDHHC17|zinc finger DHHC-type containing 17	+	6174722:6272510:ENSBTAT000000675895; 6174845:6273171:ENSBTAT00000028999
530507	ENSBTAG00000002702	269; 298	13547; 13548	Milk fat percentage; Milk protein percentage	NA	TSPAN32	13	A0A3Q1M4P5; E1BL74	A0A3Q1M4P5_BOVIN; E1BL74_BOVIN	GO:0016021 GO:0005887	29	49265271	49282523	17252	tetraspanin 32	tetraspanin-32	-	49265271:49282079:ENSBTAT0000007702829; 49266281:49282523:ENSBTAT0000000350029; 49266281:49282523:ENSBTAT00000082649; ::; ::; ::; ::; ::; ::; ::; ::
781239	ENSBTAG00000010822	321	173892; 175251	Milk fat percentage; Milk protein percentage	NA	PLCXD3	3	A6QNU9	PLCX3_BOVIN	GO:0007165; GO:0008081; GO:0016042	20	33016045	33218726	202681	phosphatidylinositol specific phospholipase C X domain containing 3	PI-PLC X domain-containing protein 3	+	33016045:33218726:ENSBTAT00000014357; ::
280750	ENSBTAG00000005574	439	18795; 18796; 18797	Milk fat percentage; Milk fat yield; Milk yield	gpIII	CLU	11	P17697	CLUS_BOVIN	GO:0002434; GO:0005615; GO:0005634; GO:0005737; GO:0005739; GO:0005743; GO:0005829; GO:0031333; GO:0031625; GO:0032436; GO:0032463; GO:0034366; GO:0042127; GO:0042583; GO:0043065; GO:0043231; GO:0048260; GO:0048471; GO:0050821; GO:0051082; GO:0051092; GO:0051787; GO:0051788; GO:0061077; GO:0097193; GO:0099020; GO:1902230; GO:1905907; GO:2000060; GO:2001244	8	11176838	11194518	17680	clusterin	clusterin|glycoprotein III	+	11176838:11194518:ENSBTAT00000007324; ::
515615	ENSBTAG00000021472	NA	34168; 174169; 174950; 175526; 174556	Milk fat percentage; Milk fat yield; Milk protein percentage; Milk protein yield; Milk yield	NA	ZC3H3	12	NA	NA	NA	14	1153788	1215120	61332	zinc finger CCCH-type containing 3	zinc finger CCCH domain-containing protein 3	+	1153788:1215120:ENSBTAT00000028621; ::
281235	ENSBTAG00000020527	414	16154; 16152; 16155; 16153; 16151	Milk fat percentage; Milk fat yield; Milk protein percentage; Milk protein yield; Milk yield	NA	IDH1	11	A0A140T8A5; Q9XSG3	A0A140T8A5_BOVIN; IDHC_BOVIN	GO:0000287; GO:0004450; GO:0005739; GO:0005777; GO:0005829; GO:0006099; GO:0006102; GO:0006103; GO:0006739; GO:0006749; GO:0006979; GO:0042803; GO:0051287; GO:0060696; GO:0071071 GO:0000287; GO:0004450; GO:0005737; GO:0005739; GO:0005777; GO:0005829; GO:0006097; GO:0006099; GO:0006102; GO:0006103; GO:0006739; GO:0006979; GO:0051287	2	96510261	96532002	21741	isocitrate dehydrogenase (NADP(+)) 1	isocitrate dehydrogenase [NADP] cytoplasmic|IDH|IDP|NADP(+)-specific ICDH|cytosolic NADP-isocitrate dehydrogenase|isocitrate dehydrogenase (NADP(+)) 1, cytosolic|isocitrate dehydrogenase 1 (NADP+), soluble|oxalosuccinate decarboxylase	-	96510261:96532002:ENSBTAT00000027348; ::
100141215	ENSBTAG00000015040	NA	173589; 174155; 174937; 175512; 174543	Milk fat percentage; Milk fat yield; Milk protein percentage; Milk protein yield; Milk yield	NA	SMPD5	7	NA	NA	NA	14	774643	776724	2081	sphingomyelin phosphodiesterase 5, pseudogene	sphingomyelin phosphodiesterase 5|sphingomyelin phosphodiesterase 5, pseudogene	-	774643:776724:ENSBTAT00000049643;
537224	ENSBTAG00000007689	NA	170542; 170548; 136238; 170547; 170546	Milk fat percentage; Milk fat yield; Milk protein percentage; Milk protein yield; 305-day milk yield	NA	LPIN1	28	NA	NA	NA	11	86083907	86175202	91295	lipin 1	phosphatidate phosphatase LPIN1	-	86083907:86152252:ENSBTAT0000007060611; 86083907:86152252:ENSBTAT0000004342411; 86083907:86175202:ENSBTAT0000008300511; 86083907:86175202:ENSBTAT00000066368; ::; ::; ::; ::; ::; ::; ::
535490	ENSBTAG00000008142	1021	16213; 16214; 16212; 16211	Milk fat percentage; Milk protein percentage; Milk protein yield; Milk yield	MDA-5, MDA5	IFIH1	16	E1BJZ0	E1BJZ0_BOVIN	GO:0003677; GO:0003725; GO:0003727; GO:0005524; GO:0005737; GO:0008270; GO:0016787; GO:0016925; GO:0035549; GO:0039530; GO:0042802; GO:0043021; GO:0045087; GO:0060760; GO:0071360; GO:1902741; GO:1904469; GO:2000778	2	34111730	34166890	55160	interferon induced with helicase C domain 1	interferon-induced helicase C domain-containing protein 1|melanoma differentiation associated protein-5	+	34111730:34166890:ENSBTAT00000010703; ::
506412	ENSBTAG00000022394	130	138703; 64992; 138697; 64994	Milk fat percentage; Milk fat yield; Milk protein yield; Milk yield	SAA, SAA1	SAA2	4	P35541	SAA_BOVIN	GO:0005615; GO:0006953; GO:0034364; GO:0042056; GO:0060326	29	26458417	26461858	3441	serum amyloid A2	serum amyloid A protein	+	26458417:26461858:ENSBTAT00000030326; ::
538489	ENSBTAG00000031682	NA	173566	Milk fat percentage	NA	ZNF484	5	NA	NA	NA	8	83792462	83801382	8920	zinc finger protein 484	zinc finger protein 484	-	83792462:83801382:ENSBTAT00000013807; ::
505680	ENSBTAG00000012736	NA	36331	Milk fat percentage	NA	PTRH1	6	NA	NA	NA	11	98393584	98395443	1859	peptidyl-tRNA hydrolase 1 homolog	probable peptidyl-tRNA hydrolase	-	98393584:98395443:ENSBTAT0000008491411; 98393584:98395443:ENSBTAT0000007223511; 98393584:98395443:ENSBTAT00000016930; ::; ::; ::; ::; ::; ::; ::; ::
537804	ENSBTAG00000000219	1497	173526; 174066	Milk fat percentage; Milk fat yield	NA	GRIN2B	12	F1MCL3	F1MCL3_BOVIN	GO:0004972; GO:0005623; GO:0005886; GO:0008066; GO:0016594; GO:0017146; GO:0022849; GO:0030054; GO:0035249; GO:0045211; GO:0045471; GO:0050804; GO:0060079; GO:0060291; GO:0097553; GO:0098839; GO:1904315	5	95970070	96313866	343796	glutamate ionotropic receptor NMDA type subunit 2B	glutamate receptor ionotropic, NMDA 2B	+	95970070:96313866:ENSBTAT00000000263; ::
617325	ENSBTAG00000044119	950	16250; 16248; 16251; 16249	Milk fat percentage Milk fat yield; Milk protein percentage; Milk protein yield	NA	KSR2	20	F1MF36	F1MF36_BOVIN	GO:0004672; GO:0005524; GO:0005829; GO:0005886; GO:0007265; GO:0019722; GO:0046872	17	57231745	57664911	433166	kinase suppressor of ras 2	kinase suppressor of Ras 2	+	57231745:57664911:ENSBTAT00000061442; ::
525276	ENSBTAG00000012558	1607	173947; 175317; 174783	Milk fat percentage; Milk protein percentage; Milk yield	NA	ADAMTS12	25	F1MXQ0	F1MXQ0_BOVIN	GO:0004222; GO:0007160; GO:0016477; GO:0030167; GO:0032331; GO:0050727; GO:0051603; GO:0071347; GO:0071356; GO:0071773; GO:1901509; GO:1902203; GO:1902548; GO:2001113	20	39873127	40265889	392762	ADAM metallopeptidase with thrombospondin type 1 motif 12	A disintegrin and metalloproteinase with thrombospondin motifs 12	+	39873127:40265889:ENSBTAT0000001667720; 39908195:40265889:ENSBTAT00000082707
337925	ENSBTAG00000013861	934; 970	45242; 45251; 45254; 45246; 45244	Milk fat percentage; Milk fat yield; Milk protein percentage; Milk protein yield; Milk yield	NCX1	SLC8A1	16	A8E655; F1MC36; P48765	A8E655_BOVIN; F1MC36_BOVIN; NAC1_BOVIN	GO:0005432; GO:0007154; GO:0016021 GO:0005432; GO:0005623; GO:0005654; GO:0005887; GO:0006883; GO:0007154; GO:0030501; GO:0030506; GO:0035994; GO:0070509; GO:0098719; GO:0098735 GO:0002026; GO:0002028; GO:0005432; GO:0005509; GO:0005516; GO:0005623; GO:0005886; GO:0005901; GO:0006814; GO:0006816; GO:0006874; GO:0007154; GO:0007204; GO:0016021; GO:0031226; GO:0035725; GO:0042383; GO:0051924; GO:00…	11	22410362	22764982	354620	solute carrier family 8 member A1	sodium/calcium exchanger 1|Na(+)/Ca(2+)-exchange protein 1|sodium-calcium exchanger|solute carrier family 8, member 1	-	22410362:22764982:ENSBTAT0000002279511; 22410362:22764982:ENSBTAT00000018452
513185	ENSBTAG00000016546	702	16225; 16226; 16224; 16223	Milk fat percentage; Milk protein percentage; Milk protein yield; Milk yield	NA	PARP12	12	E1B7S1	E1B7S1_BOVIN	GO:0003950; GO:0046872; GO:0070213; GO:0140289; GO:1990404	4	103472247	103519158	46911	poly(ADP-ribose) polymerase family member 12	poly [ADP-ribose] polymerase 12	-	103472247:103519158:ENSBTAT00000022006; ::
523226	ENSBTAG00000030227	1003; 950	43044; 43047; 43050; 43048	Milk fat percentage; Milk fat yield; Milk protein yield; Milk yield	NA	PCDHA13	11	A0A3Q1MLE3; A7E317	A0A3Q1MLE3_BOVIN; A7E317_BOVIN	GO:0005509; GO:0005886; GO:0007156; GO:0007399; GO:0016021 GO:0005509; GO:0005886; GO:0007156; GO:0016021	7	51980790	51986518	5728	protocadherin alpha 13	protocadherin alpha-13	+	51980790:51986518:ENSBTAT00000020497; ::
280706	ENSBTAG00000007823	2769	173769; 31670	Milk fat percentage; Milk yield	NA	TG	50	P01267	THYG_BOVIN	GO:0005179; GO:0005576; GO:0042393; GO:0042446	14	8217490	8453614	236124	thyroglobulin	thyroglobulin|hereditary goitre	-	8217490:8440600:ENSBTAT0000008641814; 8217490:8440600:ENSBTAT0000006942314; 8217490:8452392:ENSBTAT0000007444514; 8217490:8453614:ENSBTAT0000007878814; 8217577:8453393:ENSBTAT00000010295; ::; ::; ::; ::; ::; ::
519922	ENSBTAG00000037527	362	16191; 16192; 16190; 16189	Milk fat percentage; Milk protein percentage; Milk protein yield; Milk yield	OAS1	OAS1Z	5	Q4L0H5	Q4L0H5_BOVIN	GO:0003725; GO:0005524; GO:0006955; GO:0016779; GO:0051607	17	61394801	61402638	7837	2',5'-oligoadenylate synthetase 1, 40/46kDa	2',5'-oligoadenylate synthetase 1|2'-5' oligoadenylate synthetase 1z	-	61394801:61402638:ENSBTAT00000044986; ::
524070	ENSBTAG00000006385	1577	173624; 174185; 174969; 175545; 174578	Milk fat percentage; Milk fat yield; Milk protein percentage; Milk protein yield; Milk yield	BAI1	ADGRB1	32	G3X6K9	G3X6K9_BOVIN	GO:0001530; GO:0001786; GO:0001891; GO:0004930; GO:0005615; GO:0005887; GO:0005925; GO:0006910; GO:0007166; GO:0007189; GO:0010596; GO:0014069; GO:0016525; GO:0030165; GO:0030425; GO:0031397; GO:0042177; GO:0043652; GO:0048167; GO:0048471; GO:0050829; GO:0051965; GO:1901741; GO:1903428	14	1797368	1862330	64962	adhesion G protein-coupled receptor B1	adhesion G protein-coupled receptor B1|brain-specific angiogenesis inhibitor 1	-	1797368:1862330:ENSBTAT00000008376; ::
538392	ENSBTAG00000022777	NA	173567	Milk fat percentage	NA	CDC42BPA	40	NA	NA	NA	16	29958179	30250777	292598	CDC42 binding protein kinase alpha	serine/threonine-protein kinase MRCK alpha	-	29958179:30250777:ENSBTAT0000002917316; 29958786:30197391:ENSBTAT0000007422716; 29958786:30250515:ENSBTAT0000008172616; 29958786:30250515:ENSBTAT0000007360316; 29958786:30250515:ENSBTAT0000008254816; 29958786:30250515:ENSBTAT0000006672916; 29958786:30250515:ENSBTAT0000008357516; 29958786:30250515:ENSBTAT00000075037; ::; ::; ::
538255	ENSBTAG00000043948	877	175834; 175204; 176296; 176014	Milk fat percentage; Milk protein percentage; Milk protein yield; Milk yield;	NA	HCN1	8	E1BM97	E1BM97_BOVIN	GO:0005222; GO:0005248; GO:0005249; GO:0030424; GO:0030425; GO:0030552; GO:0034765; GO:0042391; GO:0042802; GO:0045176; GO:0046549; GO:0051289; GO:0071320; GO:0098855	20	29111349	29562326	450977	hyperpolarization activated cyclic nucleotide gated potassium channel 1	potassium/sodium hyperpolarization-activated cyclic nucleotide-gated channel 1	+	29111349:29562326:ENSBTAT00000061021; ::
280838	ENSBTAG00000014678	178	12406; 31651; 13556; 18886	Milk fat percentage; Milk protein yield; Milk kappa-casein; percentage; Milk yield	BLG, LGB	PAEP	6	P02754	LACB_BOVIN	GO:0005576; GO:0019841; GO:0036041; GO:0042802	11	103255824	103264276	8452	progestagen-associated endometrial protein	beta-lactoglobulin|bLG C|beta lactoglobulin C|beta lactoglobulin D|beta-LG|lactoglobulin, beta	+	103255824:103260873:ENSBTAT0000001953811; 103255824:103261165:ENSBTAT0000008192311; 103256179:103264276:ENSBTAT00000069549; ::; ::; ::; ::; ::; ::; ::; ::
100848575	ENSBTAG00000030426	242	173552; 174081	Milk fat percentage; Milk fat yield	KLRE, NKG2I	LOC100848575	10	A0A2Z2AM67	A0A2Z2AM67_BOVIN	GO:0016021; GO:0030246	5	99732061	99752814	20753	killer cell lectin-like receptor subfamily E member 1	killer cell lectin-like receptor subfamily E member 1|killer cell lectin-like receptor subfamily E	-	99732061:99752814:ENSBTAT00000042959;
787628	ENSBTAG00000004596	NA	173613; 174176; 174959; 175534; 174567;	Milk fat percentage; Milk fat yield; Milk protein percentage; Milk protein yield; Milk yield	NA	LOC787628	5	NA	NA	NA	14	1503538	1508569	5031	cytochrome P450 11B1, mitochondrial	cytochrome P450 11B1, mitochondrial	+	1503538:1508569:ENSBTAT00000055451;
516473	ENSBTAG00000014643	637; 280	161673; 174167; 174949; 175524; 174555	Milk fat percentage; Milk fat yield; Milk protein percentage; Milk protein yield; Milk yield	NA	EEF1D	11	A0A452DIM3; A5D989; L7R5X3	A0A452DIM3_BOVIN; EF1D_BOVIN; L7R5X3_BOVIN	GO:0001650; GO:0003746; GO:0005654; GO:0005783; GO:0005829; GO:0005853; GO:0071479 GO:0003746; GO:0005085; GO:0005829; GO:0005853; GO:0006414 GO:0003746; GO:0005853	14	1113551	1126356	12805	eukaryotic translation elongation factor 1 delta	elongation factor 1-delta|EF-1-delta	+	1113551:1126195:ENSBTAT0000007897014; 1113581:1126356:ENSBTAT00000019499

## Sheet: Milk fat yield
GeneID	GeneNameGff	Length	QTLID	Trait_Name	Aliases	GSymbol	exon_count	UniID	Uniname	Gene_ontologyIDs	Chr	Start	End	gene_length_bp	description	other_designations	Strand	Transcript
100294758	ENSBTAG00000016203	NA	33158; 174141; 174922; 175496; 174527	Milk fat percentage; Milk fat yield; Milk protein percentage; Milk protein yield; Milk yield	NA	ZNF16	3	NA	NA	NA	14	261621	275771	14150	zinc finger protein 16	zinc finger protein 16	-	261621:275771:ENSBTAT00000052907; ::
614880	ENSBTAG00000011857	514	175872; 176243; 175964	Milk fat yield; Milk protein yield; Milk yield	NA	PPM1H	11	F1MFZ6	F1MFZ6_BOVIN	GO:0004722; GO:0004724; GO:0004741; GO:0005654; GO:0005739; GO:0098978; GO:1904184	5	50634073	50938091	304018	protein phosphatase, Mg2+/Mn2+ dependent 1H	protein phosphatase 1H|protein phosphatase 1H (PP2C domain containing)	+	50634073:50938091:ENSBTAT00000015736; ::
281884	ENSBTAG00000020667	866	173774; 125162	Milk fat percentage; Milk fat yield	NA	KCNQ3	16	P58126	KCNQ3_BOVIN	GO:0005249; GO:0005251; GO:0005516; GO:0005887; GO:0008076; GO:0009986; GO:0016021; GO:0033268; GO:0034765; GO:0043194; GO:0060081; GO:0071805	14	8738181	9029965	291784	potassium voltage-gated channel subfamily Q member 3	potassium voltage-gated channel subfamily KQT member 3|KQT-like 3|potassium channel subunit alpha KvLQT3|potassium voltage-gated channel, KQT-like subfamily, member 3|voltage-gated potassium channel subunit Kv7.3	+	8738181:9029965:ENSBTAT0000002754614; 8982620:9029965:ENSBTAT00000078941
616674	ENSBTAG00000038490	237	174089	Milk fat yield	NA	CLEC4A	8	E1BAZ1	E1BAZ1_BOVIN	GO:0002470; GO:0005509; GO:0005537; GO:0016021; GO:0032720; GO:0036037; GO:0042590	5	101616709	101629916	13207	C-type lectin domain family 4 member A	C-type lectin domain family 4 member A	+	101616709:101629551:ENSBTAT000000673155; 101617039:101629916:ENSBTAT00000042892
281681	ENSBTAG00000009035	NA	172742; 172743; 172741	Milk fat yield; Milk protein yield; Milk yield	NA	CENPE	49	NA	NA	NA	6	21674019	21756964	82945	centromere protein E	centromere-associated protein E|centromere protein E, 312kDa	+	21674019:21756964:ENSBTAT000000118986; 21674019:21756964:ENSBTAT00000063749
533590	ENSBTAG00000002048	NA	172742	Milk fat yield	NA	PTPN11	15	F1N339	F1N339_BOVIN	GO:0000077; GO:0000187; GO:0001784; GO:0004726; GO:0005070; GO:0005158; GO:0005634; GO:0005737; GO:0006641; GO:0007173; GO:0007229; GO:0007409; GO:0008543; GO:0009755; GO:0021697; GO:0030220; GO:0030971; GO:0032528; GO:0032728; GO:0032755; GO:0032760; GO:0032991; GO:0033277; GO:0033629; GO:0035264; GO:0035265; GO:0035855; GO:0036302; GO:0042445; GO:0042593; GO:0043254; GO:0045296; GO:0045931; GO:…	17	61731486	61802162	70677	protein tyrosine phosphatase non-receptor type 11	protein tyrosine phosphatase non-receptor type 11	-	61731486:61802162:ENSBTAT00000002653;
768227	ENSBTAG00000050888	149	174288	Milk fat yield	DPH4, ZCSL3	DNAJC24	5	Q0VBY7	DJC24_BOVIN	GO:0001671; GO:0005737; GO:0005856; GO:0008198; GO:0008270; GO:0017183; GO:0032781; GO:0055114	15	62144539	62220968	76429	DnaJ heat shock protein family (Hsp40) member C24	dnaJ homolog subfamily C member 24|CSL-type zinc finger-containing protein 3|DPH4 homolog|DPH4, JJJ3 homolog|DnaJ (Hsp40) homolog, subfamily C, member 24|diphthamide biosynthesis protein 4|zinc finger, CSL-type containing 3	+	62144539:62213885:ENSBTAT0000007185515; 62144539:62220968:ENSBTAT00000082431
537652	ENSBTAG00000017694	NA	172733	Milk fat yield	NA	TRPS1	6	E1BBB8	E1BBB8_BOVIN	GO:0000122; GO:0000790; GO:0000977; GO:0001501; GO:0003700; GO:0005654; GO:0008270; GO:0019904; GO:0032991	14	48629603	48908999	279397	transcriptional repressor GATA binding 1	NA	+	48629603:48908999:ENSBTAT00000038232:ENSBTAT00000067073; ENSBTAT00000076789
515695	ENSBTAG00000015985	361	173644; 174199; 174981; 175559; 174596	Milk fat percentage; Milk fat yield; Milk protein percentage; Milk protein yield; Milk yield	NA	GPR20	2	F1N625	F1N625_BOVIN	GO:0004930; GO:0005623; GO:0005829; GO:0005887; GO:0035025; GO:0043235; GO:0051482	14	2615166	2616251	1085	G protein-coupled receptor 20	G-protein coupled receptor 20	+	2615166:2616251:ENSBTAT00000021264; ::
527492	ENSBTAG00000031669	447	156658	Milk fat yield	NA	CTNNA2	20	A6QPC5	A6QPC5_BOVIN	GO:0005198; GO:0007155; GO:0015629; GO:0045296; GO:0051015	11	54799681	55985486	1185805	catenin alpha 2	catenin alpha-2|catenin (cadherin-associated protein), alpha 2	-	54799681:55104196:ENSBTAT0000006498811; 54800006:55985486:ENSBTAT00000044898
528597	ENSBTAG00000005923	NA	174293	Milk fat yield	NA	ABTB2	18	NA	NA	NA	15	64746521	64932891	186370	ankyrin repeat and BTB domain containing 2	ankyrin repeat and BTB/POZ domain-containing protein 2	-	64746521:64932891:ENSBTAT00000007781; ::
538513	ENSBTAG00000013105	591	49869; 49870; 49873; 49874	Milk fat percentage; Milk fat yield; Milk protein percentage; Milk protein yield	NA	SYT3	11	E1BJ13	E1BJ13_BOVIN	GO:0000149; GO:0001786; GO:0005509; GO:0005544; GO:0005768; GO:0005886; GO:0014059; GO:0016021; GO:0016192; GO:0017156; GO:0017158; GO:0019905; GO:0030276; GO:0070382; GO:0071277; GO:1903861	18	56713476	56727569	14093	synaptotagmin 3	synaptotagmin-3|synaptotagmin III	-	56713476:56727569:ENSBTAT00000017422; ::
508078	ENSBTAG00000006132	1330; 1251	173649; 174203; 174983; 174601	Milk fat percentage; Milk fat yield; Milk protein percentage; Milk yield	NA	DENND3	24	A0A3Q1MWL7; F1MLZ5	A0A3Q1MWL7_BOVIN; F1MLZ5_BOVIN	GO:0008333; GO:0017112; GO:0044257 NA	14	2711735	2775154	63419	DENN domain containing 3	DENN domain-containing protein 3	-	2711735:2775154:ENSBTAT0000008726514; 2724641:2775154:ENSBTAT0000008059014; 2726122:2773333:ENSBTAT0000000806914; 2726122:2775154:ENSBTAT00000067081; ::; ::; ::; ::; ::; ::; ::
281515	ENSBTAG00000015414	1199	173831; 50065; 50068; 50066	Milk fat percentage; Milk fat yield; Milk protein yield; Milk yield	NA	TBCD	41	Q28205	TBCD_BOVIN	GO:0000226; GO:0000278; GO:0005096; GO:0005813; GO:0005829; GO:0005912; GO:0005923; GO:0006457; GO:0007021; GO:0007023; GO:0010812; GO:0016328; GO:0031115; GO:0034333; GO:0048487; GO:0048667; GO:0070830	19	49768681	49927209	158528	tubulin folding cofactor D	tubulin-specific chaperone D|beta-tubulin cofactor D	-	49768681:49916710:ENSBTAT0000002048419; 49768681:49927209:ENSBTAT0000008324019; 49772636:49916592:ENSBTAT0000008294919; 49772636:49916592:ENSBTAT00000055015; ::; ::; ::; ::; ::; ::; ::
282360	ENSBTAG00000002348	1136; 1079	174109; 174861; 156676; 174461	Milk fat yield; Milk protein percentage; Milk protein yield; Milk yield	NBC1	SLC4A4	27	A0A3Q1LUF6; B2NIZ2; Q9GL77;	A0A3Q1LUF6_BOVIN B2NIZ2_BOVIN; S4A4_BOVIN;	GO:0005452; GO:0008510; GO:0016021; GO:0016323 GO:0005452; GO:0005623; GO:0008510; GO:0015701; GO:0016021; GO:0051453 GO:0005452; GO:0005623; GO:0006814; GO:0008510; GO:0015701; GO:0016021; GO:0016323; GO:0051453	6	86381836	86809131	427295	solute carrier family 4 member 4	electrogenic sodium bicarbonate cotransporter 1|sodium bicarbonate cotransporter|solute carrier family 4, sodium bicarbonate cotransporter, member 4	+	86381836:86808335:ENSBTAT000000030326; 86449402:86808335:ENSBTAT000000841906; 86497612:86809057:ENSBTAT000000801696; 86502647:86809131:ENSBTAT000000758546; 86503214:86809131:ENSBTAT00000067087; ::; ::; ::; ::; ::; ::
533451	ENSBTAG00000013955	1138	32901; 174216; 47486; 175570; 174616	Milk fat percentage; Milk fat yield; Milk protein percentage; Milk protein yield; Milk yield	IBP, NIBP	TRAPPC9	30	Q32PH0	TPPC9_BOVIN	GO:0005783; GO:0005802; GO:0030154	14	3200372	3587738	387366	trafficking protein particle complex 9	trafficking protein particle complex subunit 9|NIK and IKK(beta) binding protein|NIK and IKK{beta} binding protein|NIK- and IKBKB-binding protein	+	3200372:3587738:ENSBTAT0000003737314; 3205884:3587080:ENSBTAT00000086812
280843	ENSBTAG00000012855	478	136235; 136234; 136236	Milk fat percentage; Milk fat yield; Milk protein percentage	NA	LPL	10	P11151	LIPL_BOVIN	GO:0004465; GO:0004620; GO:0004806; GO:0005102; GO:0005509; GO:0005615; GO:0005886; GO:0006633; GO:0006641; GO:0006644; GO:0008201; GO:0009617; GO:0009749; GO:0009986; GO:0010744; GO:0010886; GO:0010890; GO:0016042; GO:0016298; GO:0019433; GO:0031670; GO:0034185; GO:0034361; GO:0034371; GO:0034372; GO:0042627; GO:0042632; GO:0042803; GO:0043395; GO:0045600; GO:0050718; GO:0050729; GO:0055096; GO:…	8	66989665	67016690	27025	lipoprotein lipase	lipoprotein lipase	+	66989665:67016690:ENSBTAT00000017086; ::
535306	ENSBTAG00000009974	775; 496	34179; 174189; 174975; 175548; 174582	Milk fat percentage; Milk fat yield; Milk protein percentage; Milk protein yield; Milk yield	NA	TSNARE1	18	A0A3Q1MIK3; A2VE76	A0A3Q1MIK3_BOVIN; A2VE76_BOVIN	GO:0016020; GO:0016192 GO:0000149; GO:0005484; GO:0006886; GO:0006906; GO:0012505; GO:0016021; GO:0031201; GO:0048278	14	1902552	2019963	117411	t-SNARE domain containing 1	t-SNARE domain-containing protein 1	+	1902552:2019963:ENSBTAT0000001315614; 1938127:1983186:ENSBTAT0000006743414; 1938127:1983186:ENSBTAT0000008151714; 1938127:1983437:ENSBTAT0000007280114; 1938127:1983437:ENSBTAT0000007679314; 1938127:2019961:ENSBTAT0000007976214; 1938127:2019961:ENSBTAT00000079036; ::; ::; ::; ::
281187	ENSBTAG00000011808	375	18826; 18825	Milk fat yield; Milk protein yield	GDF8	MSTN	3	C6KEF7; O18836	C6KEF7_BOVIN; GDF8_BOVIN	GO:0005615; GO:0005623; GO:0007179; GO:0008083; GO:0008201; GO:0010592; GO:0010759; GO:0014839; GO:0033673; GO:0042803; GO:0045662; GO:0045893; GO:0046627; GO:0046716; GO:0048632; GO:0051898; GO:0071549 GO:0005125; GO:0005160; GO:0005615; GO:0005623; GO:0007179; GO:0008083; GO:0008201; GO:0010592; GO:0010759; GO:0010862; GO:0014839; GO:0033673; GO:0042802; GO:0042803; GO:0042981; GO:0043408; GO:0…	2	6278630	6285486	6856	myostatin	growth/differentiation factor 8|GDF-8	+	6278630:6285486:ENSBTAT00000015674; ::
407130	ENSBTAG00000004283	1002; 1011	173995	Milk fat yield	lip beta1	PPFIBP1	32	A0A3Q1LXE1; F1MQQ8	A0A3Q1LXE1_BOVIN; F1MQQ8_BOVIN	NA	5	82135506	82342855	207349	PPFIA binding protein 1	liprin-beta-1|liprin beta1	-	82135506:82342805:ENSBTAT000000777835; 82137275:82342855:ENSBTAT00000005615
518878	ENSBTAG00000019321	NA	173835; 174304	Milk fat percentage; Milk fat yield	NA	CCDC57	25	NA	NA	NA	19	50662216	50773701	111485	coiled-coil domain containing 57	coiled-coil domain-containing protein 57	+	50662216:50773701:ENSBTAT0000004266319; 50662216:50773701:ENSBTAT0000006120319; 50662216:50773701:ENSBTAT0000007744319; 50662216:50773701:ENSBTAT00000069534; ::; ::; ::; ::; ::; ::; ::
535067	ENSBTAG00000021068	485	174335	Milk fat yield	NA	SUFU	10	A5D7G2	A5D7G2_BOVIN	GO:0005634; GO:0005737; GO:0007275; GO:0008134	26	23107885	23250604	142719	SUFU negative regulator of hedgehog signaling	suppressor of fused homolog	+	23107885:23247121:ENSBTAT0000006881026; 23107885:23247121:ENSBTAT0000002805626; 23240268:23250604:ENSBTAT00000069293; ::; ::; ::; ::; ::; ::; ::; ::
511614	ENSBTAG00000005730	456	30786; 136287	Milk fat percentage; Milk fat yield	AGPAT6	GPAT4	14	A3FPG8; A6H7D4	GPAT4_BOVIN; A6H7D4_BOVIN	GO:0004366; GO:0005789; GO:0016021; GO:0016024; GO:0102420 GO:0002071; GO:0004366; GO:0005783; GO:0006631; GO:0006637; GO:0006656; GO:0007595; GO:0016021; GO:0019432; GO:0040014; GO:0046339	27	36522605	36539773	17168	glycerol-3-phosphate acyltransferase 4	glycerol-3-phosphate acyltransferase 4|1-AGP acyltransferase 6|1-AGPAT 6|1-acylglycerol-3-phosphate O-acyltransferase 6 (lysophosphatidic acid acyltransferase, zeta)|LPAAT-zeta|acyl-CoA:glycerol-3-phosphate acyltransferase 4|lysophosphatidic acid acyltransferase zeta	+	36522605:36539773:ENSBTAT00000007532; ::
282368	ENSBTAG00000008690	NA	47483	Milk fat yield	NA	SLC6A9	13	A0A3Q1M4J5	A0A3Q1M4J5_BOVIN	GO:0005283; GO:0005328; GO:0005887	3	102033426	102065123	31698	solute carrier family 6 member 9	solute carrier family 6 member 9	+	102033426:102065123: ENSBTAT00000011454; ENSBTAT00000079705; ENSBTAT00000087022; ENSBTAT00000007938
527165	ENSBTAG00000002804	1107; 1103;	43177; 43178; 43181; 43182	Milk fat percentage; Milk fat yield; Milk protein percentage; Milk protein yield	NA	PDGFRB	25	A0A3Q1N3Z8; F1N759	A0A3Q1N3Z8_BOVIN; F1N759_BOVIN	GO:0005019; GO:0005161; GO:0005524; GO:0005794; GO:0007275; GO:0010863; GO:0014911; GO:0016021; GO:0019901; GO:0031226; GO:0031410; GO:0032516; GO:0038085; GO:0038091; GO:0043202; GO:0043552; GO:0046488; GO:0046777; GO:0048015; GO:0048407; GO:0048661; GO:0060326; GO:0070374 GO:0002244; GO:0004714; GO:0005017; GO:0005019; GO:0005524; GO:0005887; GO:0006935; GO:0007169; GO:0014911; GO:0031410; GO:0…	7	61474501	61511284	36783	platelet derived growth factor receptor beta	platelet-derived growth factor receptor beta|platelet-derived growth factor receptor, beta polypeptide	-	61474501:61505832:ENSBTAT000000869767; 61474501:61511284:ENSBTAT00000061140
338472	ENSBTAG00000011765	117	173553; 174082; 16174; 16172; 16170;	Milk fat percentage; Milk fat yield; Milk protein percentage; Milk protein yield; Milk yield	NA	GABARAPL1	4	Q8HYB6	GBRL1_BOVIN	GO:0000045; GO:0000421; GO:0000422; GO:0005776; GO:0005783; GO:0005794; GO:0005829; GO:0005874; GO:0006995; GO:0008017; GO:0016236; GO:0030659; GO:0031625; GO:0050811; GO:0097352	5	99764511	99773990	9479	GABA type A receptor associated protein like 1	gamma-aminobutyric acid receptor-associated protein-like 1|GABA(A) receptor-associated protein like 1|MDBK gamma-aminobutyric acid-receptor-associated protein	-	99764511:99773736:ENSBTAT000000804385; 99764526:99773990:ENSBTAT00000055075
532887	ENSBTAG00000017571	NA NA	173474; 174031	Milk fat percentage; Milk fat yield	NA	PLEKHA5	33	NA	NA	NA	5	90600602	90862839	262237	pleckstrin homology domain containing A5	pleckstrin homology domain-containing family A member 5|pleckstrin homology domain containing, family A member 5	-	90600602:90706713:ENSBTAT000000769695; 90600602:90724843:ENSBTAT000000754745; 90600602:90764678:ENSBTAT000000799775; 90600602:90764678:ENSBTAT000000753655; 90600602:90862839:ENSBTAT00000023359; ::; ::; ::; ::; ::; ::
540481	ENSBTAG00000021574	490	10199; 10196; 10197; 10198	Milk fat yield; Milk protein percentage; Milk protein yield; Milk yield	TCFL2	TCF7L2	22	B3Y9F9	B3Y9F9_BOVIN	GO:0003677; GO:0005634; GO:0016055	26	33466276	33668370	202094	transcription factor 7 like 2	transcription factor 7-like 2	+	33466276:33668370:ENSBTAT0000007932026; 33466276:33668370:ENSBTAT0000007148226; 33466276:33668370:ENSBTAT0000007363226; 33466276:33668370:ENSBTAT0000007053126; 33466821:33666664:ENSBTAT0000006515026; 33466821:33666664:ENSBTAT0000006446926; 33545538:33661012:ENSBTAT00000028748; ::; ::; ::; ::
538693	ENSBTAG00000016497	235; 244	174255	Milk fat yield	NA	FAM168A	12	A0A3Q1LQJ4; F1N396	A0A3Q1LQJ4_BOVIN; F1N396_BOVIN	NA GO:1905053	15	52890052	53086176	196124	family with sequence similarity 168 member A	protein FAM168A	-	52890052:53009022:ENSBTAT0000002193015; 52890052:53017370:ENSBTAT0000008568415; 52890052:53086176:ENSBTAT0000008630415; 52890052:53086176:ENSBTAT00000086399; ::; ::; ::; ::; ::; ::; ::
408006	ENSBTAG00000017281	1288	125184; 125161	Milk fat percentage; Milk fat yield	5-OPase	OPLAH	28	Q75WB5	OPLA_BOVIN	GO:0005524; GO:0005829; GO:0006749; GO:0017168	14	765421	774581	9160	5-oxoprolinase, ATP-hydrolysing	5-oxoprolinase|5-oxo-L-prolinase|pyroglutamase	+	765421:774219:ENSBTAT0000006679514; 765421:774581:ENSBTAT0000002298114; 765443:774219:ENSBTAT00000083138; ::; ::; ::; ::; ::; ::; ::; ::
511498	ENSBTAG00000023939	495	174321	Milk fat yield	NA	LOC511498	9	Q0IIG1	Q0IIG1_BOVIN	GO:0004497; GO:0005506; GO:0016021; GO:0016705; GO:0020037	26	21016647	21044571	27924	cytochrome P450, family 2, subfamily c	cytochrome P450, family 2, subfamily c	-	21016647:21044571ENSBTAT00000032930;
541076	ENSBTAG00000000511	721	168262	Milk fat yield	NA	CNST	13	E1BC04	E1BC04_BOVIN	GO:0005802; GO:0005886; GO:0010923; GO:0016021; GO:0019902; GO:0030133; GO:0032991; GO:0042998; GO:0071253	16	30706515	30802133	95618	consortin, connexin sorting protein	consortin	-	30706515:30770696:ENSBTAT0000005584916; 30770216:30802133:ENSBTAT00000055573
281161	ENSBTAG00000005691	155	136250; 136249	Milk fat yield; Milk yield	BFGF, FGF-2, HBGF-2	FGF2	3	F1N3T9	F1N3T9_BOVIN	GO:0000186; GO:0001759; GO:0001938; GO:0005104; GO:0005615; GO:0008083; GO:0008285; GO:0008543; GO:0010001; GO:0010595; GO:0021762; GO:0021940; GO:0030324; GO:0045669; GO:0045766; GO:0045944; GO:0046668; GO:0048678; GO:0048864; GO:0051726; GO:0051897; GO:0060128; GO:0060129; GO:0060644; GO:0070374; GO:0090263	17	34801330	34860849	59519	fibroblast growth factor 2	fibroblast growth factor 2|basic fibroblast growth factor|fibroblast growth factor 2 (basic)|heparin-binding growth factor 2	-	34801330:34860849:ENSBTAT00000007477; ::
615739	ENSBTAG00000006620	603	51408; 51410	Milk fat yield; Milk protein yield	NA	SLC24A4	17	F1MD60	F1MD60_BOVIN	GO:0005262; GO:0005623; GO:0005887; GO:0006874; GO:0007608; GO:0008273; GO:0070588	21	57008449	57197392	188943	solute carrier family 24 member 4	sodium/potassium/calcium exchanger 4	+	57008449:57197392:ENSBTAT00000008703; ::
518130	ENSBTAG00000000749	NA	174000	Milk fat yield	IFLTD1	LMNTD1	13	NA	NA	NA	5	84446036	84472173	26137	lamin tail domain containing 1	lamin tail domain-containing protein 1|intermediate filament tail domain containing 1	+	84446036:84472173:ENSBTAT00000000995; ::
515025	ENSBTAG00000008897	519	175852	Milk fat yield	NA	BIN2	12	A4FUG5	A4FUG5_BOVIN	GO:0002102; GO:0005543; GO:0005737; GO:0005886; GO:0006911; GO:0071800; GO:0097320	5	28477745	28515837	38092	bridging integrator 2	bridging integrator 2	+	28477745:28515837:ENSBTAT000000730345; 28477745:28515837:ENSBTAT000000793765; 28482147:28515363:ENSBTAT000000732295; 28482803:28515837:ENSBTAT00000047025; ::; ::; ::; ::; ::; ::; ::
506270	ENSBTAG00000009578	NA	34938; 174207; 71213; 71196; 174606	Milk fat percentage; Milk fat yield; Milk protein percentage; Milk protein yield; Milk yield	FADK	PTK2	33	NA	NA	NA	14	2844134	3037063	192929	protein tyrosine kinase 2	focal adhesion kinase 1|PTK2 protein tyrosine kinase 2|focal adhesion kinase	+	2844134:3037063:ENSBTAT0000007372814; 2856665:2941145:ENSBTAT0000001260114; 2866762:3037063:ENSBTAT0000007392614; 2866762:3037063:ENSBTAT0000007431514; 2867469:3037063:ENSBTAT0000001260514; 2888151:3037063:ENSBTAT0000006486014; 2893677:3037063:ENSBTAT0000008523714; 2906952:2932963:ENSBTAT00000078822; ::; ::; ::
286772	ENSBTAG00000015195	1277	16274; 16272; 16275; 16273	Milk fat percentage; Milk fat yield; Milk protein percentage; Milk protein yield	NA	NPC1	25	Q9GLC9	Q9GLC9_BOVIN	GO:0005319; GO:0005635; GO:0005783; GO:0005887; GO:0007041; GO:0008206; GO:0042632; GO:0048471	24	33058613	33105720	47107	NPC intracellular cholesterol transporter 1	NPC intracellular cholesterol transporter 1|Niemann-Pick disease, type C1	+	33058613:33104504:ENSBTAT0000006875224; 33058613:33105720:ENSBTAT0000002021924; 33068418:33104993:ENSBTAT000000855684; 76889504:76912254:ENSBTAG00000044146; NPC1L1; ::; ::; ::; ::; ::; ::; ::
534816	ENSBTAG00000013109	683	174252; 175618	Milk fat yield; Milk protein yield	NA	STIM1	15	B0JYL7; Q58CP9	B0JYL7_BOVIN; STIM1_BOVIN;	GO:0005246; GO:0030176; GO:0032237 GO:0002115; GO:0005246; GO:0005509; GO:0005513; GO:0005623; GO:0005783; GO:0005874; GO:0005886; GO:0005887; GO:0006874; GO:0030176; GO:0032237; GO:0033017; GO:0044853; GO:0045762; GO:0051010; GO:0051924; GO:0070166; GO:2001256	15	51012407	51216927	204520	stromal interaction molecule 1	stromal interaction molecule 1	-	51012407:51104118:ENSBTAT0000006837615; 51012407:51216371:ENSBTAT0000007150315; 51012407:51216927:ENSBTAT00000017425; ::; ::; ::; ::; ::; ::; ::; ::
767955	ENSBTAG00000004595	154	173615; 174178; 174960; 175536; 174568	Milk fat percentage; Milk fat yield; Milk protein percentage; Milk protein yield; Milk yield	NA	GML	4	Q32P93	Q32P93_BOVIN	NA	14	1513837	1542041	28204	glycosylphosphatidylinositol anchored molecule like	glycosyl-phosphatidylinositol-anchored molecule-like protein|GPI anchored molecule like protein|glycosylphosphatidylinositol anchored molecule like protein	-	1513837:1542041:ENSBTAT00000006031; ::
506561	ENSBTAG00000020179	547 556	175848; 176212	Milk fat yield; Milk protein yield	Aladin	AAAS	16	F6QCG0 Q0VC02	F6QCG0_BOVIN Q0VC02_BOVIN	GO:0000922; GO:0001578; GO:0005643; GO:0005654; GO:0005813; GO:0005829; GO:0006913; GO:0007612; GO:0009566; GO:0031965; GO:0072686; GO:0090307 GO:0005643; GO:0006913	5	26700451	26716539	16088	aladin WD repeat nucleoporin	aladin|achalasia, adrenocortical insufficiency, alacrimia (Allgrove, triple-A)	+	26700451:26716539:ENSBTAT00000026878; ::
520387	ENSBTAG00000001673	1051	174013	Milk fat yield	NA	C2CD5	27	A6QLT3	A6QLT3_BOVIN	GO:0005544	5	87691740	87783526	91786	C2 calcium dependent domain containing 5	C2 domain-containing protein 5	+	87691740:87783526:ENSBTAT000000021935; 87692072:87782685:ENSBTAT000000789245; 87692072:87782685:ENSBTAT000000685515; 87692072:87782685:ENSBTAT000000688095; 87692072:87782685:ENSBTAT000000827895; 87692072:87782685:ENSBTAT00000072562; ::; ::; ::; ::; ::
530230	ENSBTAG00000012448	442	36323; 41331; 41334; 41335	Milk fat percentage; Milk fat yield; Milk protein percentage; Milk protein yield	NA	CCDC91	20	F1MW55	F1MW55_BOVIN	GO:0005654; GO:0005802; GO:0005829; GO:0042802; GO:0090160	5	81198215	81592476	394261	coiled-coil domain containing 91	coiled-coil domain-containing protein 91	-	81198215:81592476:ENSBTAT000000165185; 81199220:81504591:ENSBTAT000000755515; 81199220:81504591:ENSBTAT000000863385; 81199220:81504591:ENSBTAT000000784375; 81199220:81504591:ENSBTAT000000695145; 81213290:81504591:ENSBTAT000000792285; 81228796:81504591:ENSBTAT00000086132; ::; ::; ::; ::
510977	ENSBTAG00000017040	130	173610; 174174; 174957; 175532; 174564	Milk fat percentage; Milk fat yield; Milk protein percentage; Milk protein yield; Milk yield	NA	LY6E	4	Q1RMM2	Q1RMM2_BOVIN	GO:0005886; GO:0016020; GO:0030550	14	1422652	1426356	3704	lymphocyte antigen 6 family member E	lymphocyte antigen 6E|lymphocyte antigen 6 complex, locus E	-	1422652:1426356:ENSBTAT00000022654; ::
286792	ENSBTAG00000026181	529	16158; 16157; 16159; 16156	Milk fat percentage; Milk fat yield; Milk protein percentage; Milk yield	NA	UGT1A6	5	O18736	O18736_BOVIN	GO:0015020; GO:0016021	3	113300772	113425176	124404	UDP glucuronosyltransferase 1 family, polypeptide A6	UDP-glucuronosyltransferase 1-6	+	113300772:113425176:ENSBTAT00000006163; 113341096:113424530:ENSBTAT00000076879;113411652:113425176:ENSBTAT00000037089
281239	ENSBTAG00000011082	154; 188; 138; 172	20624; 20618; 13037; 19051; 19049;	Milk fat percentage; Milk fat yield; Milk protein percentage; Milk protein yield; 305-day milk yield;	IGF-1, IGF-I	IGF1	7	F2X2F0; F2X2F1; F2X2F2; F2X2F3; P07455	F2X2F0_BOVIN; F2X2F1_BOVIN; F2X2F2_BOVIN; F2X2F3_BOVIN; IGF1_BOVIN	GO:0005179; GO:0005615; GO:0005623; GO:0005829; GO:0008083; GO:0008283; GO:0032094; GO:0032868; GO:0042538; GO:0051602; GO:0060416; GO:0071000; GO:1903407; GO:1903408 GO:0000187; GO:0001775; GO:0005158; GO:0005159; GO:0005178; GO:0005179; GO:0005615; GO:0005623; GO:0005829; GO:0008083; GO:0008283; GO:0009408; GO:0010560; GO:0010629; GO:0014065; GO:0014068; GO:0014834; GO:0014896; GO:0014904; GO:0…	5	66191602	66264083	72481	insulin like growth factor 1	insulin-like growth factor I|class 1 insulin-like growth factor I preproprotein|insulin growth factor-1|insulin-like growth factor 1 (somatomedin C)|insulin-like growth factor I (somatomedin C)|prepro-IGF-I|somatomedin	-	66191602:66264083:ENSBTAT000000147135; 66205831:66262032:ENSBTAT000000435955; 66205831:66264083:ENSBTAT00000063328; ::; ::; ::; ::; ::; ::; ::; ::
528860	ENSBTAG00000010644	352	173976	Milk fat yield	NA	CHST11	4	F1N663	F1N663_BOVIN	GO:0000139; GO:0001537; GO:0001701; GO:0002063; GO:0007585; GO:0008146; GO:0009791; GO:0016021; GO:0016051; GO:0030166; GO:0030206; GO:0030512; GO:0033037; GO:0036342; GO:0042127; GO:0042733; GO:0043066; GO:0047756; GO:0048589; GO:0048703; GO:0050659	5	68044447	68306547	262100	carbohydrate sulfotransferase 11	carbohydrate sulfotransferase 11	+	68044447:68306547:ENSBTAT00000014069; ::
526688	ENSBTAG00000009105	NA	172748; 172749	Milk fat yield Milk protein percentage	NA	ACSBG2	17	NA	NA	NA	7	18256064	18269611	13547	acyl-CoA synthetase bubblegum family member 2	long-chain-fatty-acid--CoA ligase ACSBG2	-	18256064:18269611:ENSBTAT00000052237; ::
782347	ENSBTAG00000008939	NA	174320	Milk fat yield	NA	DNMBP	17	NA	NA	NA	26	20825047	20942446	117399	dynamin binding protein	dynamin-binding protein	-	20825047:20942446:ENSBTAT0000001177226; 20826582:20908429:ENSBTAT0000007370526; 20826582:20942446:ENSBTAT00000068580; ::; ::; ::; ::; ::; ::; ::; ::
537690	ENSBTAG00000014112	975	40674; 40677	Milk fat yield; Milk protein yield	NA	EXOC4	18	A6QLD1	A6QLD1_BOVIN	GO:0000145; GO:0005623; GO:0005902; GO:0006612; GO:0006887; GO:0006893; GO:0006904; GO:0007268; GO:0017160; GO:0030165; GO:0032584; GO:0035748; GO:0045202; GO:0047485; GO:0048341; GO:0090522	4	96940092	97744748	804656	exocyst complex component 4	exocyst complex component 4|SEC8 protein	+	96940092:97744748:ENSBTAT00000018759; ::
100125267	ENSBTAG00000003636	399	16201; 16200; 16202; 16199	Milk fat percentage; Milk fat yield; Milk protein percentage; Milk yield	NA	LIPA	11	A6H713	A6H713_BOVIN	GO:0016042; GO:0016788	26	10952398	11082198	129800	lipase A, lysosomal acid type	lysosomal acid lipase/cholesteryl ester hydrolase|lipase A, lysosomal acid, cholesterol esterase	-	10952398:10994804:ENSBTAT0000001499726; 10952484:10991132:ENSBTAT0000008375526; 10952970:11082198:ENSBTAT00000084077; ::; ::; ::; ::; ::; ::; ::; ::
282430	ENSBTAG00000013417	153	175859; 176227; 175950;	Milk fat yield; Milk protein yield; Milk yield;	PP3	GLYCAM1	4	P80195	GLCM1_BOVIN	GO:0016020; GO:0042802	5	25478787	25482857	4070	glycosylation-dependent cell adhesion molecule 1	glycosylation-dependent cell adhesion molecule 1|28 kDa milk glycoprotein PP3|glyCAM-1|lactophorin|proteose-peptone component 3	+	25478787:25482857:ENSBTAT00000017854; ::
530076	ENSBTAG00000013718	474	174112; 175444; 174466	Milk fat yield; Milk protein yield; Milk yield	NA	GC	15	F1N5M2; Q3MHN5	F1N5M2_BOVIN; VTDB_BOVIN	GO:0005499; GO:0005615; GO:0005737; GO:0090482 GO:0003779; GO:0005499; GO:0005615; GO:0005737; GO:0090482	6	86953984	87007062	53078	GC vitamin D binding protein	vitamin D-binding protein|DBP|VDB|gc-globulin|group-specific component (vitamin D binding protein)	-	86953984:86990019:ENSBTAT00000087434; 86963822:87007062:ENSBTAT00000033473; 86973005:87006998:ENSBTAT00000075079;
534072	ENSBTAG00000007476	569	174330	Milk fat yield	NA	BTRC	18	A4FV19	A4FV19_BOVIN	GO:0046983	26	22130152	22301533	171381	beta-transducin repeat containing E3 ubiquitin protein ligase	F-box/WD repeat-containing protein 1A|beta-transducin repeat containing protein	+	22130152:22301533:ENSBTAT00000009830; ::
450214	ENSBTAG00000001323	944; 587	174104; 174841; 174440	Milk fat yield; Milk protein percentage; Milk yield	CENPC1	CENPC	19	E1BAK5; Q2KJ76	E1BAK5_BOVIN; Q2KJ76_BOVIN	GO:0000778; GO:0005623; GO:0005721; GO:0016604; GO:0019237; GO:0030496; GO:0042802; GO:0051315; GO:0051382; GO:0051455 GO:0000776; GO:0019237; GO:0051382	6	83183416	83277500	94084	centromere protein C	centromere protein C|centromere protein C 1	-	83183416:83277500:ENSBTAT00000001748; ::
100848145	ENSBTAG00000009444	NA	161763; 174053	Milk fat percentage; Milk fat yield	NA	SLC15A5	9	NA	NA	NA	5	93602194	93699192	96998	solute carrier family 15 member 5	LOW QUALITY PROTEIN: solute carrier family 15 member 5	+	93602194:93699192:ENSBTAT00000043043; ::
529904	ENSBTAG00000006176	433	175832; 175914	Milk fat percentage; Milk fat yield	NA	GRIA4	19	A0JN75	A0JN75_BOVIN	GO:0016021	15	1889884	2497441	607557	glutamate ionotropic receptor AMPA type subunit 4	glutamate receptor 4|glutamate receptor, ionotrophic, AMPA 4	-	1889884:2496402:ENSBTAT0000000812015; 2494960:2497441:ENSBTAT00000073662
515680	ENSBTAG00000012385	1116	174135	Milk fat yield	NA	NFX1	24	A6QLA0	NFX1_BOVIN	GO:0000122; GO:0000977; GO:0000981; GO:0001227; GO:0005634; GO:0005654; GO:0005730; GO:0005829; GO:0005886; GO:0006355; GO:0008270; GO:0016740; GO:0045347	8	75057600	75125297	67697	nuclear transcription factor, X-box binding 1	transcriptional repressor NF-X1|nuclear transcription factor, X box-binding protein 1	+	75057600:75125297:ENSBTAT00000045206;
526800	ENSBTAG00000031696	NA	168157; 168273	Milk fat yield; Milk protein yield	NA	ANKRD44	29	NA	NA	NA	2	85567851	85752864	185013	ankyrin repeat domain 44	serine/threonine-protein phosphatase 6 regulatory ankyrin repeat subunit B|serine/threonine-protein phosphatase 6 regulatory ankyrin repeat subunit B-like	-	85567851:85710854:ENSBTAT000000743092; 85569560:85703487:ENSBTAT000000742872; 85569560:85752864:ENSBTAT000000872232; 85572036:85687493:ENSBTAT000000791152; 85572036:85751621:ENSBTAT00000029218; ::; ::; ::; ::; ::; ::
515940	ENSBTAG00000011666	150	31688; 31689; 31687;	Milk fat yield; Milk protein yield; Milk yield	NA	THRSP	2	Q690M9	Q690M9_BOVIN	NA	29	17989041	17994955	5914	thyroid hormone responsive	thyroid hormone-inducible hepatic protein|thyroid hormone responsive (SPOT14 homolog, rat)|thyroid hormone-responsive protein	-	17989041:17994955:ENSBTAT00000015490; ::
523444	ENSBTAG00000044025	NA	54535; 54536; 54539; 54540	Milk fat percentage; Milk fat yield; Milk protein percentage; Milk protein yield	NA	IL1RAPL2	17	NA	NA	NA	X	54505735	54555948	50213	interleukin 1 receptor accessory protein like 2	X-linked interleukin-1 receptor accessory protein-like 2	+	54505735:54555948:ENSBTAT00000061466; ::
524908	ENSBTAG00000033010	847	168166	Milk fat yield	NA	TTC27	21	Q17QZ7	TTC27_BOVIN	NA	11	15188503	15362377	173874	tetratricopeptide repeat domain 27	tetratricopeptide repeat protein 27|TPR repeat protein 27	+	15188503:15362377:ENSBTAT00000046862; ::
404130	ENSBTAG00000001579	860	33115 174213; 174990; 175567; 174612	Milk fat percentage; Milk fat yield; Milk protein percentage; Milk protein yield; Milk yield	EIF2C2	AGO2	18	Q6QME8	AGO2_BOVIN	GO:0000340; GO:0000932; GO:0005634; GO:0005844; GO:0005845; GO:0006355; GO:0016442; GO:0031054; GO:0035197; GO:0035198; GO:0035278; GO:0035279; GO:0045947; GO:0046872; GO:0070551; GO:0070578; GO:1990904	14	3055942	3138226	82284	argonaute RISC catalytic component 2	protein argonaute-2|argonaute 2, RISC catalytic component|eukaryotic translation initiation factor 2C, 2	+	3055942:3138226:ENSBTAT0000000206814; 3096134:3138226:ENSBTAT0000007841414; 3096212:3138226:ENSBTAT00000079384; ::; ::; ::; ::; ::; ::; ::; ::
100138309	ENSBTAG00000020636	NA	41198; 41202; 41205; 41206	Milk fat percentage; Milk fat yield; Milk protein percentage; Milk protein yield	NA	SYN3	14	NA	NA	NA	5	71116001	71201217	85216	synapsin III	synapsin-3	-	71116001:71201217:ENSBTAT000000275015; 71125153:71201217:ENSBTAT00000085723
786966	ENSBTAG00000011922	NA	32821; 174158; 161868; 175515; 174546	Milk fat percentage; Milk fat yield; Milk protein percentage; Milk protein yield; Milk yield	NA	PLEC	43	NA	NA	NA	14	839972	896647	56675	plectin	plectin	+	839972:896647:ENSBTAT0000007523114; 843141:896647:ENSBTAT0000008634214; 859338:896647:ENSBTAT0000007672814; 862226:896647:ENSBTAT0000008256114; 862226:896647:ENSBTAT0000008703914; 862226:896647:ENSBTAT0000001582814; 866454:896647:ENSBTAT0000007606314; 868586:896647:ENSBTAT0000007802514; 869692:896647:ENSBTAT0000007885414; 872935:896647:ENSBTAT00000083372; ::
282208	ENSBTAG00000007695	200; 206; 214	140390; 136197; 140391; 3856; 3855	Milk fat percentage; Milk fat yield; Milk protein percentage; Milk protein yield; Milk yield	CSN1	CSN1S1	18	A0A3Q1MJE5; A0A3Q1NG86; P02662	A0A3Q1MJE5_BOVIN; A0A3Q1NG86_BOVIN; CASA1_BOVIN	GO:0005576 GO:0001540; GO:0005615; GO:0005794; GO:0005796; GO:0010629; GO:0016209; GO:0032355; GO:0032570; GO:0043066; GO:0050821; GO:0060416; GO:1902904; GO:1903456; GO:1903494; GO:1903496; GO:2000184; GO:2000839; GO:2000872	6	85411118	85429268	18150	casein alpha s1	alpha-S1-casein|casein alpha-S1	+	85411118:85429268:ENSBTAT000000101196; 85411118:85429268:ENSBTAT000000842796; 85411118:85429268:ENSBTAT000000848336; 85411118:85429268:ENSBTAT00000073072; ::; ::; ::; ::; ::; ::; ::
519816	ENSBTAG00000012279	309	175831 175913	Milk fat percentage Milk fat yield	NA	AASDHPPT	7	A0A3Q1LL63	A0A3Q1LL63_BOVIN	GO:0000287; GO:0008897	15	1567371	1595200	27829	aminoadipate-semialdehyde dehydrogenase-phosphopantetheinyl transferase	L-aminoadipate-semialdehyde dehydrogenase-phosphopantetheinyl transferase	-	1567371:1594229:ENSBTAT0000006724315; 1570720:1595200:ENSBTAT00000040234
785540	ENSBTAG00000049496	490	174311	Milk fat yield	NA	LOC785540	9	F1MP67	F1MP67_BOVIN	GO:0005506; GO:0005737; GO:0006082; GO:0006805; GO:0008392; GO:0008395; GO:0016712; GO:0019373; GO:0020037; GO:0042738; GO:0043231; GO:0055114	26	16548584	16600550	51966	cytochrome P450 2C31	cytochrome P450 2C31|cytochrome P450, family 2, subfamily C, polypeptide 19-like	-	16549038:16600542:ENSBTAT00000034383;
532257	ENSBTAG00000016990	2617	175846; 176206; 175935	Milk fat yield; Milk protein yield; Milk yield	NA	USP24	69	E1BND0	E1BND0_BOVIN	GO:0004197; GO:0004843; GO:0006511; GO:0016579	3	91131528	91284630	153102	ubiquitin specific peptidase 24	ubiquitin carboxyl-terminal hydrolase 24	+	91131528:91253225:ENSBTAT000000721523; 91131528:91284630:ENSBTAT000000610433; 91131528:91284630:ENSBTAT00000069058; ::; ::; ::; ::; ::; ::; ::; ::
518794	ENSBTAG00000001028	NA	174263	Milk fat yield	NA	MAP6	4	NA	NA	NA	15	54763503	54846909	83406	microtubule associated protein 6	microtubule-associated protein 6	-	54763503:54846909:ENSBTAT00000001366;
282612	ENSBTAG00000035254	362; 311	166932; 174147; 174929; 175504; 161653	Milk fat percentage; Milk fat yield; Milk protein percentage; Milk protein yield; Milk yield	NA	CYHR1	6	A0A452DI73; Q7YR89	A0A452DI73_BOVIN; CYHR1_BOVIN	GO:0005654 GO:0046872; GO:0048471	14	478582	492655	14073	cysteine and histidine rich 1	cysteine and histidine-rich protein 1	+	478582:492296:ENSBTAT0000003735814; 478704:492655:ENSBTAT00000010192
527520	ENSBTAG00000020536	NA	10493; 10491; 10494; 10492	Milk fat percentage; Milk fat yield; Milk protein percentage; Milk protein yield	NA	HERC6	23	NA	NA	NA	6	36309915	36367045	57130	HECT and RLD domain containing E3 ubiquitin protein ligase family member 6	probable E3 ubiquitin-protein ligase HERC6|hect domain and RLD 6	-	36309915:36367045:ENSBTAT00000027362; ::
540025	ENSBTAG00000030493	199	173516; 174061	Milk fat percentage; Milk fat yield	NA	RERG	5	Q0VCJ7	RERG_BOVIN	GO:0003924; GO:0005525; GO:0005634; GO:0005829; GO:0005886; GO:0007265; GO:0008285; GO:0009725; GO:0019003; GO:0030308	5	91998258	92008654	10396	RAS like estrogen regulated growth inhibitor	ras-related and estrogen-regulated growth inhibitor	+	94669118:94824113:ENSBTAG00000002174; RERG5; 94669118:94799480:ENSBTAT000000028175; 94669118:94824113:ENSBTAT00000068017; ::; ::; ::; ::; ::; ::; ::; ::
509448	ENSBTAG00000019312	450; 500; 501	175878	Milk fat yield	NA	TFCP2	15	A0A3Q1MCS3; A4FUY6; F6R2A8	A0A3Q1MCS3_BOVIN; A4FUY6_BOVIN; F6R2A8_BOVIN	GO:0001228 GO:0001228; GO:0003700; GO:0005634; GO:0006357; GO:0043565 GO:0000978; GO:0000987; GO:0001228; GO:0005654; GO:0005829; GO:0008134; GO:0032991; GO:0042789	5	28610714	28664527	53813	transcription factor CP2	alpha-globin transcription factor CP2	+	28610714:28664527:ENSBTAT000000257135; 28610714:28664527:ENSBTAT000000761745; 28611435:28661618:ENSBTAT00000082776; ::; ::; ::; ::; ::; ::; ::; ::
523784	ENSBTAG00000014525	602	175877; 176248; 175969	Milk fat yield; Milk protein yield; Milk yield	GAT-2	SLC6A13	16	A5PJX7	S6A13_BOVIN	GO:0005332; GO:0005886; GO:0005887; GO:0042165; GO:0043005	5	107170136	107208656	38520	solute carrier family 6 member 13	sodium- and chloride-dependent GABA transporter 2|solute carrier family 6 (neurotransmitter transporter, GABA), member 13	-	107170136:107208656:ENSBTAT00000019308; ::
509556	ENSBTAG00000008554	140	175868; 176237	Milk fat yield; Milk protein yield	NA	NINJ2	5	A6QLX9	A6QLX9_BOVIN	GO:0007155; GO:0016021; GO:0042246	5	107436492	107509112	72620	ninjurin 2	ninjurin-2	-	107436492:107509112:ENSBTAT000000694645; 107436492:107509112:ENSBTAT00000011277
337887	ENSBTAG00000005735	143	175850; 176216; 175942	Milk fat yield; Milk protein yield; Milk yield	ATP5G2	ATP5MC2	6	P07926	AT5G2_BOVIN	GO:0000276; GO:0005753; GO:0008289; GO:0015986; GO:0016021; GO:0045263; GO:0046933	5	26370053	26378227	8174	ATP synthase membrane subunit c locus 2	ATP synthase F(0) complex subunit C2, mitochondrial|ATP synthase lipid-binding protein, mitochondrial|ATP synthase proteolipid P2|ATP synthase, H+ transporting, mitochondrial F0 complex, subunit C2 (subunit 9)|ATP synthase, H+ transporting, mitochondrial F0 complex, subunit c (subunit 9)|ATP synthase, H+ transporting, mitochondrial Fo complex subunit C2 (subunit 9)|ATPase protein 9|ATPase subunit…	+	26370053:26378227:ENSBTAT00000007538; ::
281240	ENSBTAG00000013066	235; 179	13048; 13047; 13053; 13046; 13043	Milk fat percentage; Milk fat yield; Milk protein percentage; Milk protein yield; Milk yield	NA	IGF2	10	A0A452DK94; B8QGI3; P07456	A0A452DK94_BOVIN; B8QGI3_BOVIN; IGF2_BOVIN	GO:0005179; GO:0005615; GO:0008083 GO:0005179; GO:0005615; GO:0008083; GO:0032868 GO:0000122; GO:0001503; GO:0001701; GO:0001892; GO:0005178; GO:0005179; GO:0005615; GO:0006006; GO:0008083; GO:0008284; GO:0031056; GO:0032868; GO:0051147; GO:0051781; GO:0060669	29	49394907	49422468	27561	insulin like growth factor 2	insulin-like growth factor II|IGF-II|erythrotropin|insulin-like growth factor 2 (somatomedin A)	+	49394907:49419941:ENSBTAT0000008557629; 49403661:49422468:ENSBTAT0000008468929; 49403864:49422468:ENSBTAT0000001737229; 49412393:49419941:ENSBTAT0000004413929; 49415194:49419941:ENSBTAT00000071998; ::; ::; ::; ::; ::; ::
540068	ENSBTAG00000016444	493	50910; 50911; 50913; 50914; 50912	Milk fat percentage; Milk fat yield; Milk protein percentage; Milk protein yield; Milk yield	FAM134B	RETREG1	10	Q5E9K8	RETR1_BOVIN	GO:0005801; GO:0019233; GO:0030176; GO:0043524; GO:0061709	20	56526791	56683260	156469	reticulophagy regulator 1	reticulophagy regulator 1|family with sequence similarity 134 member B|protein FAM134B|reticulophagy receptor 1|reticulophagy receptor FAM134B	+	56526791:56683260:ENSBTAT0000004641720; 56634019:56683241:ENSBTAT00000021862
522873	ENSBTAG00000000147	520; 560; 536	173979	Milk fat yield	NA	RIC8B	14	A0A3Q1M1B3; A0A3Q1M9J6; E1BD35	A0A3Q1M1B3_BOVIN; A0A3Q1M9J6_BOVIN; E1BD35_BOVIN	NA NA GO:0001965; GO:0005085; GO:0005096; GO:0005737; GO:0005886; GO:0007186	5	70063366	70163866	100500	RIC8 guanine nucleotide exchange factor B	synembryn-B|resistance to inhibitors of cholinesterase 8 homolog B	+	70063366:70156589:ENSBTAT000000292705; 70063366:70163866:ENSBTAT000000839945; 70063366:70163866:ENSBTAT000000671405; 70063366:70163866:ENSBTAT00000086893; ::; ::; ::; ::; ::; ::; ::
100139581	ENSBTAG00000008102	616; 645	174313	Milk fat yield	NA	CRTAC1	16	A0A3Q1LN98; F1MFI4	A0A3Q1LN98_BOVIN; F1MFI4_BOVIN	GO:0005509 GO:0005509; GO:0007413; GO:0021772; GO:0030426; GO:1900121	26	19019143	19170819	151676	cartilage acidic protein 1	cartilage acidic protein 1	-	19019143:19170819:ENSBTAT0000008433526; 19019712:19170819:ENSBTAT00000010659
618133	ENSBTAG00000032887	373	175841; 175919; 176180; 176310; 176060	Milk fat percentage; Milk fat yield; Milk protein percentage; Milk protein yield; Milk yield	NA	SUPT3H	17	A6QNX9	A6QNX9_BOVIN	GO:0006366; GO:0046982	23	18239634	18641106	401472	SPT3 homolog, SAGA and STAGA complex component	transcription initiation protein SPT3 homolog|suppressor of Ty 3 homolog	-	18239634:18641078:ENSBTAT0000004669023; 18265255:18641106:ENSBTAT0000008391123; 18313528:18628543:ENSBTAT0000008552323; 18314114:18641106:ENSBTAT00000071108; ::; ::; ::; ::; ::; ::; ::
100139141	ENSBTAG00000019633	1988	174122; 174484	Milk fat yield; Milk yield	NA	SHROOM3	17	A0A3Q1MAR1	A0A3Q1MAR1_BOVIN	GO:0000902; GO:0001843; GO:0002064; GO:0051015	6	91317426	91647743	330317	shroom family member 3	protein Shroom3	+	91317426:91646743:ENSBTAT000000816206; 91317426:91647743:ENSBTAT000000737856; 91521262:91647743:ENSBTAT00000026154; ::; ::; ::; ::; ::; ::; ::; ::
280805	ENSBTAG00000001335	634	5633; 12871; 175231; 12877; 12862	Milk fat percentage; Milk fat yield; Milk protein percentage; Milk protein yield; Milk yield	NA	GHR	9	O46600	GHR_BOVIN	GO:0004896; GO:0004903; GO:0005576; GO:0005829; GO:0006897; GO:0009897; GO:0016020; GO:0016021; GO:0017046; GO:0019838; GO:0019955; GO:0043235; GO:0046427; GO:0050731; GO:0060396; GO:0070195	20	31868624	32178311	309687	growth hormone receptor	growth hormone receptor|GH receptor|somatotropin receptor	-	31868624:32043368:ENSBTAT0000008431620; 31868624:32043847:ENSBTAT0000008321820; 31868624:32090904:ENSBTAT0000006783220; 31868624:32177714:ENSBTAT0000008319620; 31869704:32178311:ENSBTAT0000000175820; 31869733:32058695:ENSBTAT00000036771; ::; ::; ::; ::; ::
515784	ENSBTAG00000011913	589	173977	Milk fat yield	LPC-1	CKAP4	2	F1ME65	F1ME65_BOVIN	GO:0005783; GO:0005791; GO:0005811; GO:0005829; GO:0016021; GO:0016607; GO:0036464	5	69631578	69639265	7687	cytoskeleton associated protein 4	cytoskeleton-associated protein 4|late passage cDNA-1	-	69631578:69639265:ENSBTAT00000015804; ::
514000	ENSBTAG00000015901	282	18878	Milk fat yield	NA	ARMC1	7	Q3ZBE1	ARMC1_BOVIN	GO:0030001; GO:0046872	14	30000050	30024834	24784	armadillo repeat containing 1	armadillo repeat-containing protein 1|RasGEF domain family, member 1A	-	30000050:30024834:ENSBTAT00000021138; ::
281192	ENSBTAG00000012328	133; 116; 116	125150	Milk fat yield	Gh1-1, ghrelin	GHRL	5	A6QLN4; B9DQV0; Q9BDJ6	A6QLN4_BOVIN; B9DQV0_BOVIN; GHRL_BOVIN	GO:0005576; GO:0016608 GO:0005576; GO:0016608 GO:0000187; GO:0001696; GO:0001937; GO:0005179; GO:0005576; GO:0005615; GO:0005623; GO:0007204; GO:0008154; GO:0009725; GO:0016358; GO:0016608; GO:0030296; GO:0030424; GO:0031768; GO:0032024; GO:0032095; GO:0032097; GO:0032691; GO:0042127; GO:0042536; GO:0043066; GO:0043627; GO:0045409; GO:0046676; GO:0046697; GO:0050728; GO:0051965; GO:0060124	22	54313125	54317595	4470	ghrelin and obestatin prepropeptide	appetite-regulating hormone|ghrelin/obestatin preprohormone|growth hormone secretagogue|growth hormone-releasing peptide|motilin-related peptide	-	54313125:54317135:ENSBTAT0000001635022; 54313125:54317595:ENSBTAT00000044304
520927	ENSBTAG00000006013	545	41049; 41053; 41056; 41057; 175960	Milk fat percentage; Milk fat yield; Milk protein percentage; Milk protein yield; Milk yield	NA	NT5DC3	14	F1MYW0	F1MYW0_BOVIN	GO:0008253; GO:0043235; GO:0046872	5	67451740	67511409	59669	5'-nucleotidase domain containing 3	5'-nucleotidase domain-containing protein 3	-	67451740:67511409:ENSBTAT00000007899; ::
100295249	ENSBTAG00000012149	242	175861; 176229; 175951	Milk fat yield; Milk protein yield; Milk yield	NA	HOXC8	2	E1BI54	E1BI54_BOVIN	GO:0000122; GO:0003700; GO:0005654; GO:0009952; GO:0015630; GO:0030182; GO:0043565; GO:0048705	5	26020286	26023408	3122	homeobox C8	homeobox protein Hox-C8	-	26020286:26023408:ENSBTAT00000016117; ::
786490	ENSBTAG00000036078	160	173532; 174073	Milk fat percentage; Milk fat yield	NA	EMP1	6	E1BI85	E1BI85_BOVIN	GO:0005886; GO:0008219; GO:0016021; GO:0032060	5	96633068	96654177	21109	epithelial membrane protein 1	epithelial membrane protein 1	-	96633068:96654177:ENSBTAT00000050559; ::
534401	ENSBTAG00000011266	673	168261	Milk fat yield	NA	ZBTB16	9	Q32PJ4; V6F961	Q32PJ4_BOVIN; V6F961_BOVIN	GO:0001227; GO:0001823; GO:0003677; GO:0007417; GO:0008285; GO:0009880; GO:0009952; GO:0016605; GO:0016607; GO:0017053; GO:0030097; GO:0032332; GO:0035116; GO:0035136; GO:0042803; GO:0043065; GO:0045600; GO:0045638; GO:0045778; GO:0045893; GO:0048133; GO:0051138; GO:0051216 NA	15	24583310	24781391	198081	zinc finger and BTB domain containing 16	zinc finger and BTB domain-containing protein 16|promyelocytic leukemia zinc finger protein	+	24583310:24781391:ENSBTAT00000014968; ::
539686	ENSBTAG00000010158	NA	168158	Milk fat yield	NA	NOS1AP	10	NA	NA	NA	3	7135834	7264277	128443	nitric oxide synthase 1 adaptor protein	carboxyl-terminal PDZ ligand of neuronal nitric oxide synthase protein|nitric oxide synthase 1 (neuronal) adaptor protein	-	7135834:7264277:ENSBTAT00000048340; ::
282244	ENSBTAG00000019722	1072	173521; 125157; 125120	Milk fat percentage; Milk fat yield; Milk yield	NA	GUCY2C	27	O77690	O77690_BOVIN	GO:0004383; GO:0004672; GO:0005524; GO:0016021; GO:0035556	5	95172751	95238347	65596	guanylate cyclase 2C	heat-stable enterotoxin receptor|guanylate cyclase 2C (heat stable enterotoxin receptor)	+	95172751:95238347:ENSBTAT00000026286; ::
282352	ENSBTAG00000000593	356	173463; 174016	Milk fat percentage; Milk fat yield	SIAT8A	ST8SIA1	6	Q6ZXD2	SIA8A_BOVIN	GO:0000139; GO:0003828; GO:0006486; GO:0006665; GO:0016021	5	87876155	88043505	167350	ST8 alpha-N-acetyl-neuraminide alpha-2,8-sialyltransferase 1	alpha-N-acetylneuraminide alpha-2,8-sialyltransferase|GD3 synthase|SIAT8-A|ST8Sia I|ST8SiaI|alpha-2,8-sialyltransferase 1|alpha-2,8-sialyltransferase 8A|alpha-N-acetylneuraminate: alpha-2,8-sialytransferase|ganglioside GD3 synthase|ganglioside GT3 synthase|sialyltransferase 8A|sialyltransferase St8Sia I|sialytransferase St8Sia I	+	87876155:88043505:ENSBTAT000000747155; 87876624:88043124:ENSBTAT00000000780
510583	ENSBTAG00000012794	451	41015; 173973	Milk fat percentage; Milk fat yield	NA	PAH	13	Q2KIH7	PH4H_BOVIN	GO:0004505; GO:0005506; GO:0006559; GO:0006571	5	66613984	66732963	118979	phenylalanine hydroxylase	phenylalanine-4-hydroxylase|phe-4-monooxygenase	-	66613984:66703574:ENSBTAT000000860965; 66613984:66704254:ENSBTAT000000760315; 66613984:66732963:ENSBTAT000000169995; 66613984:66732963:ENSBTAT00000080662; ::; ::; ::; ::; ::; ::; ::
535951	ENSBTAG00000016525	1179	175917; 175173; 176298; 176017	Milk fat yield; Milk protein percentage; Milk protein yield; Milk yield	NA	ITGA1	30	F1MMN6	F1MMN6_BOVIN	GO:0005925; GO:0007229; GO:0008285; GO:0009897; GO:0019903; GO:0030593; GO:0032516; GO:0034665; GO:0042059; GO:0045123; GO:0045178; GO:0098639	20	26108411	26283573	175162	integrin subunit alpha 1	integrin alpha-1|integrin, alpha 1	-	26108411:26283573:ENSBTAT00000034583; ::
506831	ENSBTAG00000048486	591; 549	47451; 174164; 174946; 175521; 174552	Milk fat percentage; Milk fat yield; Milk protein percentage; Milk protein yield; Milk yield	NA	IQANK1	15	A0A3Q1MHJ8; A0A3Q1N3U0	A0A3Q1MHJ8_BOVIN; A0A3Q1N3U0_BOVIN	NA	14	1006976	1027840	20864	IQ motif and ankyrin repeat containing 1	putative IQ motif and ankyrin repeat domain-containing protein LOC642574 homolog|putative IQ motif and ankyrin repeat domain-containing protein	-	1006976:1025093:ENSBTAT0000008720814; 1006976:1025093:ENSBTAT0000008705714; 1006976:1027840:ENSBTAT00000085613; ::; ::; ::; ::; ::; ::; ::; ::
515055	ENSBTAG00000014458	1652; 1630	166929; 174151; 161830; 175507; 174539	Milk fat percentage; Milk fat yield; Milk protein percentage; Milk protein yield; Milk yield	HEATR7A	MROH1	45	A7E2Y6; F1MIW4	MROH1_BOVIN; F1MIW4_BOVIN	NA	14	652785	702430	49645	maestro heat like repeat family member 1	maestro heat-like repeat-containing protein family member 1|HEAT repeat containing 7A|HEAT repeat-containing protein 7A	-	652785:702430:ENSBTAT00000037418; ::
519271	ENSBTAG00000013658	1120; 1076; 1092; 1116; 1020	175856; 176223; 175947	Milk fat yield; Milk protein yield; Milk yield	NA	ERC1	24	A0A3Q1LTK7; A0A3Q1LTQ2; A0A3Q1M3R8; A0A3Q1NKD1; E1BPW2	A0A3Q1LTK7_BOVIN; A0A3Q1LTQ2_BOVIN; A0A3Q1M3R8_BOVIN; A0A3Q1NKD1_BOVIN; E1BPW2_BOVIN	GO:0005813; GO:0007252; GO:0008385; GO:0036064 NA	5	107784433	108049841	265408	ELKS/RAB6-interacting/CAST family member 1	ELKS/Rab6-interacting/CAST family member 1	+	107784433:108030574:ENSBTAT000000611825; 107784433:108049841:ENSBTAT000000870495; 107784433:108049841:ENSBTAT000000799575; 107806926:108049841:ENSBTAT000000674445; 107806926:108049841:ENSBTAT000000839665; 107806926:108049841:ENSBTAT00000086366; ::; ::; ::; ::; ::
509855	ENSBTAG00000005816	474; 439; 459	16245; 16243; 16246; 16244; 16242	Milk fat percentage; Milk fat yield; Milk protein percentage; Milk protein yield; Milk yield	ISGF3G	IRF9	10	Q58CQ1; Q58D50; Q58DC4	Q58CQ1_BOVIN; Q58D50_BOVIN; Q58DC4_BOVIN	GO:0000981; GO:0002376; GO:0005634; GO:0044212 GO:0003700; GO:0044212 GO:0000978; GO:0003700; GO:0005829	10	20986934	20992851	5917	interferon regulatory factor 9	interferon regulatory factor 9|interferon-stimulated transcription factor 3, gamma 48kDa	-	20986934:20992851:ENSBTAT0000006499210; 20986949:20991399:ENSBTAT00000036455
408015	ENSBTAG00000010660	NA	174099	Milk fat yield	CAV1.2	CACNA1C	51	NA	NA	NA	5	108446722	108792612	345890	calcium voltage-gated channel subunit alpha1 C	voltage-dependent L-type calcium channel subunit alpha-1C|calcium channel, voltage-dependent, L type, alpha 1C subunit|voltage-gated calcium channel alpha 1C subunit	+	108446722:108751235:ENSBTAT000000847165; 108649386:108792612:ENSBTAT000000141045; 108677592:108786443:ENSBTAT000000779885; 108769152:108792612:ENSBTAT000000690195; 108772218:108792612:ENSBTAT00000063537; ::; ::; ::; ::; ::; ::
616832	ENSBTAG00000006060	NA	174287	Milk fat yield	NA	DCDC1	39	NA	NA	NA	15	61692631	62145149	452518	doublecortin domain containing 1	doublecortin domain-containing protein 1	-	61692631:62145149:ENSBTAT00000085934;61692631:62145149:ENSBTAT00000077024; 61692631:62145149:ENSBTAT00000054117;61958586:62145149:ENSBTAT00000001262;62074971:62145149:ENSBTAT00000080056;
515266	ENSBTAG00000008545	181	135536; 135534; 135537; 135580	Milk fat yield; Milk protein percentage; Milk protein yield; Milk yield	NA	ATF3	5	Q2KII1	ATF3_BOVIN	GO:0000978; GO:0003700; GO:0005634; GO:0006357	16	70924511	70937490	12979	activating transcription factor 3	cyclic AMP-dependent transcription factor ATF-3|cAMP-dependent transcription factor ATF-3	-	70924511:70937490:ENSBTAT00000011265; ::
100298347	ENSBTAG00000015606	NA	174301	Milk fat yield	NA	KAZN	18	NA	NA	NA	16	52389243	52403213	13970	kazrin, periplakin interacting protein	kazrin	-	52389243:52403213:ENSBTAT00000020730; ::
540473	ENSBTAG00000016227	219	173974	Milk fat yield	NA	ASCL1	2	E1B7V5	E1B7V5_BOVIN	GO:0000977; GO:0001227; GO:0001764; GO:0003358; GO:0003359; GO:0003682; GO:0006357; GO:0007219; GO:0007346; GO:0007400; GO:0007405; GO:0007423; GO:0008134; GO:0014003; GO:0021527; GO:0021530; GO:0021750; GO:0021892; GO:0021902; GO:0021954; GO:0021987; GO:0030182; GO:0030856; GO:0032526; GO:0043025; GO:0043066; GO:0043425; GO:0043525; GO:0045665; GO:0045747; GO:0045787; GO:0045944; GO:0046983; GO:…	5	66733093	66733752	659	achaete-scute family bHLH transcription factor 1	achaete-scute homolog 1|achaete-scute complex homolog 1	+	66733093:66733752:ENSBTAT00000021592; ::
541043	ENSBTAG00000006256	NA	173513; 174060; 174819; 174411;	Milk fat percentage; Milk fat yield; Milk protein percentage; Milk yield;	NA	PTPRO	27	NA	NA	NA	5	94342435	94455619	113184	protein tyrosine phosphatase receptor type O	receptor-type tyrosine-protein phosphatase O	-	94342435:94349230:ENSBTAT000000833895; 94342435:94453850:ENSBTAT000000809225; 94342435:94454914:ENSBTAT000000304625; 94342435:94454914:ENSBTAT000000755545; 94342435:94455619:ENSBTAT00000077751; ::; ::; ::; ::; ::; ::
618514	ENSBTAG00000002596	139	174302	Milk fat yield	NA	VSTM1	12	A6QQ80	A6QQ80_BOVIN	GO:0016021	18	61698117	61717831	19714	V-set and transmembrane domain containing 1	V-set and transmembrane domain-containing protein 1	-	61698117:61717831:ENSBTAT0000000336218; 61698912:61717831:ENSBTAT00000087314
353108	ENSBTAG00000027629	156; 155	175923; 168302	Milk fat yield; Milk protein yield	NA	ANK1	47	A0A3Q1N1N9; A2VE25	A0A3Q1N1N9_BOVIN; A2VE25_BOVIN	NA	27	36565855	36576598	10743	ankyrin 1	ankyrin-1|ankyrin 1, erythrocytic	-	NA
540914	ENSBTAG00000020956	294; 241	174283	Milk fat yield	NA	MPPED2	9	A5PJ77; Q08DD8	A5PJ77_BOVIN; Q08DD8_BOVIN	GO:0016787	15	61161268	61371379	210111	metallophosphoesterase domain containing 2	metallophosphoesterase MPPED2	-	61161268:61370194:ENSBTAT0000007504715; 61161268:61370194:ENSBTAT0000005316915; 61161319:61371379:ENSBTAT0000002790915; 61161653:61365499:ENSBTAT0000006717615; 61306728:61365620:ENSBTAT00000081341; ::; ::; ::; ::; ::; ::
538419	ENSBTAG00000000369	836; 819	65672; 174057; 174818; 174410	Milk fat percentage; Milk fat yield; Milk protein percentage; Milk yield	NA	EPS8	25	A0A3Q1M2P8; F1N6C4	A0A3Q1M2P8_BOVIN; F1N6C4_BOVIN	GO:0003779; GO:0035591; GO:0051016; GO:0051017	5	94125186	94321587	196401	epidermal growth factor receptor pathway substrate 8	epidermal growth factor receptor kinase substrate 8	+	94125186:94321587:ENSBTAT00000072625;94171958:94321587:ENSBTAT00000000479;94196058:94321587:ENSBTAT00000084510;94207035:94321587:ENSBTAT00000029983;
100848816	ENSBTAG00000010063	1759	174130	Milk fat yield	NA	KDM3B	24	E1BE97	E1BE97_BOVIN	GO:0000785; GO:0000976; GO:0005634; GO:0005654; GO:0031490; GO:0032454; GO:0033169	7	49749644	49805938	56294	lysine demethylase 3B	lysine-specific demethylase 3B	+	49749644:49805938:ENSBTAT000000132787; 49761507:49803675:ENSBTAT000000707867; 49761507:49804118:ENSBTAT000000705807; 49761507:49805827:ENSBTAT000000686257; 49761507:49805827:ENSBTAT00000067695; ::; ::; ::; ::; ::; ::
515287	ENSBTAG00000002756	1011	174134	Milk fat yield	NA	CDCA2	17	Q29RT4	CDCA2_BOVIN	GO:0005634; GO:0007049; GO:0035307; GO:0051301	8	72822379	72865583	43204	cell division cycle associated 2	cell division cycle-associated protein 2	+	72822379:72865583:ENSBTAT00000003573; ::
280705	ENSBTAG00000007273	704	12142	Milk fat yield	NA	TF	17	Q29443	TRFE_BOVIN	GO:0005615; GO:0005623; GO:0006879; GO:0008199; GO:0015091	1	135579069	135618070	39001	transferrin	serotransferrin|beta-1 metal-binding globulin|siderophilin	-	135579069:135618070:ENSBTAT00000009564; ::
617515	ENSBTAG00000017069	NA	175850	Milk fat yield	NA	GASK1B	7	A4IFC5	A4IFC5_BOVIN	NA	17	40795189	40809657	14469	golgi associated kinase 1B	golgi associated kinase 1B	+	40795189:40809657:ENSBTAT00000022701; ENSBTAT00000071687
513497	ENSBTAG00000008353	161	135570; 135573; 135569; 135563; 135559	Milk fat percentage; Milk fat yield; Milk protein percentage; Milk protein yield; Milk yield	CIP1, SDI1, WAF1, p21	CDKN1A	5	A5PKM2	A5PKM2_BOVIN	GO:0000082; GO:0000086; GO:0000307; GO:0004861; GO:0005730; GO:0005829; GO:0006606; GO:0006977; GO:0006978; GO:0007265; GO:0007507; GO:0010629; GO:0016604; GO:0019901; GO:0019912; GO:0030308; GO:0030332; GO:0030890; GO:0031625; GO:0034198; GO:0042246; GO:0042771; GO:0043068; GO:0044877; GO:0048146; GO:0070557; GO:0071480; GO:0071493; GO:0071850; GO:0090398; GO:0090399; GO:1904706; GO:1905179; GO:…	23	10582308	10590589	8281	cyclin dependent kinase inhibitor 1A	cyclin-dependent kinase inhibitor 1	+	10582308:10590589:ENSBTAT00000011001;
614299	ENSBTAG00000047743	250	33769; 41968; 41972; 41969;	Milk fat percentage; Milk fat yield; Milk protein yield; Milk yield;	NA	KCNIP4	11	Q2KI69	KCIP4_BOVIN	GO:0005244; GO:0005267; GO:0005509; GO:0005886; GO:0034765	6	40250033	41576485	1326452	potassium voltage-gated channel interacting protein 4	Kv channel-interacting protein 4|KChIP4|Kv channel interacting protein 4|potassium channel-interacting protein 4	-	40250033:40379691:ENSBTAT000000762356; 40251465:40496289:ENSBTAT000000727686; 40251465:41576485:ENSBTAT00000065041; ::; ::; ::; ::; ::; ::; ::; ::
536337	ENSBTAG00000015311	655; 410	173972; 175382; 174395	Milk fat yield; Milk protein yield; Milk yield	PCPTP1	PTPRR	17	A5PKF8; Q5E9G5	A5PKF8_BOVIN; Q5E9G5_BOVIN	GO:0001701; GO:0004725; GO:0005829; GO:0005886; GO:0010633; GO:0016021; GO:0019901; GO:0030054; GO:0038128; GO:0070373 GO:0004725	5	42611538	42884729	273191	protein tyrosine phosphatase receptor type R	receptor-type tyrosine-protein phosphatase R|protein tyrosine phosphatase, receptor type, Q	+	42611538:42884729:ENSBTAT000000203595; 42785286:42883639:ENSBTAT00000072948
525095	ENSBTAG00000016663	898; 931	52447; 52450; 52448;	Milk fat yield; Milk protein yield; Milk yield;	NA	PIGN	32	A0A3Q1MAR4; E1BM45	A0A3Q1MAR4_BOVIN; E1BM45_BOVIN	GO:0005789; GO:0006506; GO:0016021; GO:0051377 GO:0005789; GO:0005829; GO:0005886; GO:0006506; GO:0016021; GO:0051377	24	60492609	60601514	108905	phosphatidylinositol glycan anchor biosynthesis class N	GPI ethanolamine phosphate transferase 1	-	60492609:60601481:ENSBTAT0000002216024; 60494206:60593489:ENSBTAT0000008037124; 60494206:60601514:ENSBTAT0000007008124; 60509718:60593489:ENSBTAT00000075916; ::; ::; ::; ::; ::; ::; ::
511889	ENSBTAG00000002051	NA	174253	Milk fat yield	NA	ARAP1	38	NA	NA	NA	15	52239474	52300725	61251	ArfGAP with RhoGAP domain, ankyrin repeat and PH domain 1	arf-GAP with Rho-GAP domain, ANK repeat and PH domain-containing protein 1	-	52239474:52300725:ENSBTAT0000007956815; 52239474:52300725:ENSBTAT0000007819215; 52239474:52300725:ENSBTAT00000039909; ::; ::; ::; ::; ::; ::; ::; ::
617080	ENSBTAG00000005106	168; 533	174310	Milk fat yield	NA	LGI1	10	Q2KHW3; Q5E9T6	Q2KHW3_BOVIN; LGI1_BOVIN	NA GO:0005102; GO:0005615; GO:0007411; GO:0030054; GO:0030307; GO:0043083; GO:0050806; GO:0098978; GO:0099645	26	15237569	15277896	40327	leucine rich glioma inactivated 1	leucine-rich glioma-inactivated protein 1	+	15237569:15277896:ENSBTAT0000000672826; 15237699:15271207:ENSBTAT00000048600
505234	ENSBTAG00000005453	949	173986	Milk fat yield	NA	FGD4	27	A0A3Q1LSC0	A0A3Q1LSC0_BOVIN	GO:0005085; GO:0046872	5	77234501	77463105	228604	FYVE, RhoGEF and PH domain containing 4	FYVE, RhoGEF and PH domain-containing protein 4	-	77234501:77341276:ENSBTAT000000674815; 77234501:77383218:ENSBTAT000000071755; 77234501:77463105:ENSBTAT000000680045; 77235888:77463105:ENSBTAT000000776975; 77279080:77311603:ENSBTAT00000087063; ::; ::; ::; ::; ::; ::
281048	ENSBTAG00000015032	375; 373	14038; 14037; 57242	Milk fat yield; Milk protein yield; Milk yield	NA	CD14	2	A6QNL0; Q95122	A6QNL0_BOVIN; CD14_BOVIN	GO:0001530; GO:0005794; GO:0006898; GO:0006954; GO:0009897; GO:0009986; GO:0031362; GO:0031663; GO:0032481; GO:0032729; GO:0032760; GO:0034142; GO:0045087; GO:0045121; GO:0045807; GO:0046696; GO:0050715; GO:0070891; GO:0071222; GO:0071223; GO:0071723; GO:0071726; GO:0071727; GO:1901224; GO:2000484 GO:0001530; GO:0005576; GO:0005794; GO:0006954; GO:0009617; GO:0009897; GO:0009986; GO:0031362; GO:0…	7	51762895	51765768	2873	CD14 molecule	monocyte differentiation antigen CD14|CD14 antigen|myeloid cell-specific leucine-rich glycoprotein	-	51762895:51765768:ENSBTAT00000020009; ::
777788	ENSBTAG00000031544	168	168858; 168867; 168865; 168868; 168866	Milk fat percentage; Milk fat yield; Milk protein percentage; Milk protein yield; Milk yield	CHOP, CHOP-10	DDIT3	5	Q0IIB6	DDIT3_BOVIN	GO:0000122; GO:0000978; GO:0001228; GO:0001955; GO:0003677; GO:0005623; GO:0005634; GO:0005737; GO:0006355; GO:0006915; GO:0006983; GO:0006986; GO:0007050; GO:0008134; GO:0010506; GO:0016055; GO:0032757; GO:0032792; GO:0034976; GO:0036488; GO:0042594; GO:0043161; GO:0043525; GO:0045662; GO:0045892; GO:0045893; GO:0046982; GO:0051209; GO:0070059; GO:1990440; GO:1990617; GO:1990622; GO:2001244	5	55955676	55960509	4833	DNA damage inducible transcript 3	DNA damage-inducible transcript 3 protein|C/EBP zeta|C/EBP-homologous protein 10|CCAAT/enhancer-binding protein homologous protein|DDIT-3|growth arrest and DNA-damage-inducible protein GADD153	+	55955676:55960300:ENSBTAT000000447125; 55955996:55960509:ENSBTAT00000082089
768315	ENSBTAG00000002907	326	174256	Milk fat yield	NA	C2CD3	5	Q0VCE5	Q0VCE5_BOVIN	NA	15	53454345	53526389	72044	C2 domain containing 3 centriole elongation regulator	C2 domain-containing protein 3|C2 calcium dependent domain containing 3	-	53454345:53526389:ENSBTAT0000006123315; 53454345:53526389:ENSBTAT0000007298515; 53475575:53526389:ENSBTAT0000000377515; 53552619:53579820:ENSBTAG00000054229; C2CD315; 53552619:53579718:ENSBTAT0000007079815; 53562794:53579820:ENSBTAT00000070672; ::; ::; ::; ::; ::
493719	ENSBTAG00000008541	155	140385; 168159; 140386	Milk fat percentage; Milk fat yield; Milk protein percentage	NA	MGST1	4	F1MXY2; Q64L89	F1MXY2_BOVIN; MGST1_BOVIN	GO:0004364; GO:0004602; GO:0005739; GO:0006749; GO:0016021; GO:0055114; GO:0071449 GO:0004364; GO:0005739; GO:0005741; GO:0005783; GO:0005789; GO:0006749; GO:0016021; GO:0055114; GO:0070207	5	93497064	93521047	23983	microsomal glutathione S-transferase 1	microsomal glutathione S-transferase 1|microsomal GST-1	-	93497064:93521047:ENSBTAT00000011257; ::
511794	ENSBTAG00000007074	578	52177; 52178; 52182; 52183; 176063	Milk fat percentage; Milk fat yield; Milk protein percentage; Milk protein yield; Milk yield	ZNF192	ZKSCAN8	11	A6QQG2	A6QQG2_BOVIN	GO:0003676; GO:0003700; GO:0005634; GO:0046872	23	30534992	30550488	15496	zinc finger with KRAB and SCAN domains 8	zinc finger protein with KRAB and SCAN domains 8|zinc finger protein 192	-	30534992:30550488:ENSBTAT0000000929823; 30535068:30543475:ENSBTAT00000065431
614455	ENSBTAG00000021934	609	172745; 172747; 172746; 172744	Milk fat yield; Milk protein percentage; Milk protein yield; Milk yield	NA	RETSAT	11	E1BDK9	E1BDK9_BOVIN	GO:0005640; GO:0005789; GO:0042572; GO:0051786	11	49642200	49656929	14729	retinol saturase	all-trans-retinol 13,14-reductase|retinol saturase (all-trans-retinol 13,14-reductase)	+	49642200:49656929:ENSBTAT00000029241; ::
281848	ENSBTAG00000021527	640	122209; 122197; 122212; 122174; 122185	Milk fat percentage; Milk fat yield; Milk protein percentage; Milk protein yield; Milk yield	IGFR1	IGF1R	26	Q05688	IGF1R_BOVIN	GO:0004713; GO:0004714; GO:0005009; GO:0005010; GO:0005520; GO:0005524; GO:0005623; GO:0005737; GO:0005886; GO:0005887; GO:0005899; GO:0007169; GO:0014068; GO:0030424; GO:0042593; GO:0043066; GO:0043235; GO:0043410; GO:0043548; GO:0043560; GO:0046328; GO:0046777; GO:0048009; GO:0048856; GO:0051262; GO:0051389; GO:0051897; GO:0071333	21	7780293	8080394	300101	insulin like growth factor 1 receptor	insulin-like growth factor 1 receptor|IGF-I receptor|insulin-like growth factor I receptor|insulin-like growth factor receptor type 1	+	7780293:8080394:ENSBTAT0000002869021; 7832565:8080365:ENSBTAT00000073249
531070	ENSBTAG00000002931	NA	40912; 40915; 40913	Milk fat yield; Milk protein yield; Milk yield	NA	BEST3	12	NA	NA	NA	5	43762572	43817060	54488	bestrophin 3	bestrophin-3	+	43762572:43817060:ENSBTAT00000003810; ::
287026	ENSBTAG00000008338	1216	46611; 46614; 46612	Milk fat yield; Milk protein yield; Milk yield	NA	PLCB1	33	P10894	PLCB1_BOVIN	GO:0000086; GO:0000790; GO:0004435; GO:0005096; GO:0005509; GO:0005516; GO:0005521; GO:0005546; GO:0005623; GO:0005634; GO:0005737; GO:0005829; GO:0007213; GO:0007215; GO:0007613; GO:0008277; GO:0016042; GO:0016607; GO:0019899; GO:0021987; GO:0031965; GO:0032735; GO:0032959; GO:0032991; GO:0035722; GO:0035723; GO:0040019; GO:0045444; GO:0045663; GO:0045892; GO:0045893; GO:0046330; GO:0048009; GO:…	13	933264	1794219	860955	phospholipase C beta 1	1-phosphatidylinositol 4,5-bisphosphate phosphodiesterase beta-1|PLC-154|PLC-I|PLC-beta-1|phosphoinositide phospholipase C|phosphoinositide phospholipase C-beta-1|phospholipase C, beta 1 (phosphoinositide-specific)	+	933264:1793378:ENSBTAT0000004981213; 1505371:1793378:ENSBTAT0000008301613; 1506399:1794219:ENSBTAT0000007897713; 1506399:1794219:ENSBTAT00000083975; ::; ::; ::; ::; ::; ::; ::
535571	ENSBTAG00000016744	708	174291	Milk fat yield	NA	CAPRIN1	19	Q1LZB6	CAPR1_BOVIN	GO:0000932; GO:0003723; GO:0005829; GO:0010494; GO:0017148; GO:0030425; GO:0045202; GO:0050775; GO:0061003	15	64661600	64697021	35421	cell cycle associated protein 1	caprin-1|RNA granule protein 105|cytoplasmic activation- and proliferation-associated protein 1	+	64661600:64697021:ENSBTAT00000022266; ::
338050	ENSBTAG00000004063	404	125163; 125144; 125131	Milk fat yield; Milk protein yield; Milk yield	NA	SERPINA5	4	Q9N2I2	IPSP_BOVIN	GO:0001972; GO:0002080; GO:0004867; GO:0005615; GO:0006869; GO:0007338; GO:0008201; GO:0010951; GO:0031091; GO:0031094; GO:0031210; GO:0036024; GO:0036025; GO:0036026; GO:0036027; GO:0036028; GO:0036029; GO:0036030; GO:0097181; GO:0097182; GO:0097183	21	59460078	59465438	5360	serpin family A member 5	plasma serine protease inhibitor|PCI|protein C inhibitor|serine (or cysteine) proteinase inhibitor, clade A (alpha-1 antiproteinase, antitrypsin), member 5|serpin A5	-	59460078:59465438:ENSBTAT00000005307; ::
534933	ENSBTAG00000016223	414	16230; 16228; 16231; 16229	Milk fat percentage; Milk fat yield; Milk protein percentage; Milk protein yield	NA	SCRN1	10	P83939	SCRN1_BOVIN	GO:0005737; GO:0006887; GO:0016805; GO:0031965	4	66355254	66421169	65915	secernin 1	secernin-1|p50	+	66355254:66421169:ENSBTAT00000021588; ::
535390	ENSBTAG00000027612	380	174258; 168321	Milk fat yield; Milk yield	PME1MGC133824	PPME1	15	Q58DN4	PPME1_BOVIN	GO:0006482; GO:0051721; GO:0051722	15	53580198	53629168	48970	protein phosphatase methylesterase 1	protein phosphatase methylesterase 1|PME-1	+	53580198:53629168:ENSBTAT00000039760; ::
533191	ENSBTAG00000005370	NA	173990	Milk fat yield	NA	TMTC1	20	NA	NA	NA	5	79807657	80114645	306988	transmembrane O-mannosyltransferase targeting cadherins 1	protein O-mannosyl-transferase TMTC1|transmembrane and tetratricopeptide repeat containing 1	+	79807657:80113377:ENSBTAT000000746995; 79807657:80113377:ENSBTAT000000755925; 79807657:80113377:ENSBTAT000000780175; 79807657:80113377:ENSBTAT000000680115; 79807870:80114645:ENSBTAT00000007064; ::; ::; ::; ::; ::; ::
513301	ENSBTAG00000020715	NA	173484; 174041	Milk fat percentage; Milk fat yield	NA	PIK3C2G	33	NA	NA	NA	5	91399521	91842738	443217	phosphatidylinositol-4-phosphate 3-kinase catalytic subunit type 2 gamma	phosphatidylinositol 4-phosphate 3-kinase C2 domain-containing subunit gamma|phosphoinositide-3-kinase, class 2, gamma polypeptide	-	91399521:91842738:ENSBTAT00000043102; ::
444867	ENSBTAG00000020936	1013	9988; 9989; 9986;	Milk fat yield; Milk protein yield; Milk yield;	CARD15	NOD2	13	A0A0H4JCB7; Q6E804	A0A0H4JCB7_BOVIN; NOD2_BOVIN	GO:0002374; GO:0002830; GO:0003779; GO:0005524; GO:0005794; GO:0005829; GO:0005856; GO:0009986; GO:0016045; GO:0016323; GO:0019901; GO:0030277; GO:0030544; GO:0031982; GO:0032498; GO:0032500; GO:0032740; GO:0032755; GO:0032757; GO:0032760; GO:0032991; GO:0042742; GO:0042834; GO:0042981; GO:0043123; GO:0044877; GO:0045087; GO:0045944; GO:0046330; GO:0050700; GO:0050718; GO:0050871; GO:0051092; GO:…	18	19089956	19119730	29774	nucleotide binding oligomerization domain containing 2	nucleotide-binding oligomerization domain-containing protein 2|caspase recruitment domain 15 protein|caspase recruitment domain-containing protein 15	+	19089956:19119730:ENSBTAT0000002788718; 19091369:19117816:ENSBTAT00000086084
282188	ENSBTAG00000013472	1364	125154	Milk fat yield	NA	COL1A2	52	P02465	CO1A2_BOVIN	GO:0001501; GO:0001568; GO:0002020; GO:0005201; GO:0005584; GO:0005615; GO:0005783; GO:0007179; GO:0007266; GO:0008217; GO:0030198; GO:0030199; GO:0030282; GO:0030674; GO:0031012; GO:0032963; GO:0042802; GO:0043589; GO:0046332; GO:0046872; GO:0048407; GO:0070208; GO:0071230; GO:0085029	4	11776554	11812997	36443	collagen type I alpha 2 chain	collagen alpha-2(I) chain|alpha-2 type I collagen|collagen 1 alpha 2 chain|collagen, type I, alpha 2	+	11776554:11812694:ENSBTAT000000338634; 11782187:11812997:ENSBTAT000000727104; 11782187:11812997:ENSBTAT00000072738; ::; ::; ::; ::; ::; ::; ::; ::
521231	ENSBTAG00000010742	773	174323	Milk fat yield	NA	PKD2L1	21	F1N5R3	F1N5R3_BOVIN	GO:0005262; GO:0005272; GO:0005509; GO:0005783; GO:0005887; GO:0007224; GO:0009415; GO:0009986; GO:0015269; GO:0016020; GO:0033040; GO:0034704; GO:0042802; GO:0043235; GO:0050982; GO:0051289; GO:0051371; GO:0071468; GO:0071805; GO:0097730	26	21186852	21261965	75113	polycystin 2 like 1, transient receptor potential cation channel	polycystic kidney disease 2-like 1 protein	-	21186852:21253472:ENSBTAT0000007194426; 21186852:21261965:ENSBTAT00000014222
529670	ENSBTAG00000008817	1824	168164	Milk fat yield	NA	LAMA4	41	A0A3Q1N9E9	A0A3Q1N9E9_BOVIN	GO:0001568; GO:0005102; GO:0005604; GO:0007155; GO:0030155; GO:0030334; GO:0031594; GO:0043083; GO:0045995; GO:0050873; GO:0120163	9	38176518	38331079	154561	laminin subunit alpha 4	laminin subunit alpha-4|laminin, alpha 4	+	38176518:38331079:ENSBTAT000000691129; 38176695:38330751:ENSBTAT000000116129; 38176695:38330751:ENSBTAT000000819069; 38176822:38323769:ENSBTAT000000812379; 38176974:38330751:ENSBTAT00000081551; ::; ::; ::; ::; ::; ::
515889	ENSBTAG00000016042	NA	31621	Milk fat yield	NA	TM6SF2	10	E1BAW0	E1BAW0_BOVIN	GO:0005789; GO:0016021; GO:0019216; GO:0033116; GO:0055088	7	4001003	4007888	6886	transmembrane 6 superfamily member 2	transmembrane 6 superfamily member 2	+	4001003:4007888:ENSBTAT00000021354
511665	ENSBTAG00000021899	530	64795; 64789; 64790	Milk fat yield; Milk protein yield; Milk yield	NA	PDE9A	22	F1MH30	F1MH30_BOVIN	GO:0019934; GO:0046069; GO:0046872; GO:0047555	1	142930579	143034932	104353	phosphodiesterase 9A	high affinity cGMP-specific 3',5'-cyclic phosphodiesterase 9A	+	142930579:143033258:ENSBTAT000000721031; 142930579:143034932:ENSBTAT000000291951; 142930579:143034932:ENSBTAT00000077222; ::; ::; ::; ::; ::; ::; ::; ::
523498	ENSBTAG00000020407	733; 758	174241	Milk fat yield	NA	MTSS1	16	A0A3Q1LGZ3; E1BP52	A0A3Q1LGZ3_BOVIN; E1BP52_BOVIN	GO:0003779; GO:0007009; GO:0030036 GO:0003779; GO:0007009; GO:0030036; GO:0050680; GO:0061333; GO:0071498; GO:0072102; GO:0072160; GO:2001013	14	15383762	15553664	169902	MTSS I-BAR domain containing 1	metastasis suppressor protein 1|MTSS1, I-BAR domain containing	+	15383762:15550749:ENSBTAT0000006865914; 15391285:15550749:ENSBTAT0000007075714; 15392588:15550749:ENSBTAT0000008467514; 15392588:15550749:ENSBTAT0000007479114; 15392588:15553664:ENSBTAT0000002719514; 15477950:15550749:ENSBTAT00000068223; ::; ::; ::; ::; ::
525377	ENSBTAG00000018940	723	173563; 174098; 176220; 175944	Milk fat percentage; Milk fat yield; Milk protein yield; Milk yield;	EFCAB4B	CRACR2A	22	E1BER4	E1BER4_BOVIN	GO:0002115; GO:0003924; GO:0005509; GO:0005525; GO:0005737; GO:0032237	5	106146546	106298766	152220	calcium release activated channel regulator 2A	EF-hand calcium-binding domain-containing protein 4B|EF-hand calcium binding domain 4B	+	106146546:106298766:ENSBTAT000000635685; 106198738:106298766:ENSBTAT00000025205
615834	ENSBTAG00000009447	394	175873; 176244; 175965;	Milk fat yield; Milk protein yield; Milk yield	NA	PRMT8	10	F1MEB9	F1MEB9_BOVIN	GO:0005886; GO:0008469; GO:0035241; GO:0035242; GO:0042803; GO:0046982; GO:0051260; GO:0098753; GO:1904047	5	106319032	106389988	70956	protein arginine methyltransferase 8	protein arginine N-methyltransferase 8	-	106319032:106389988:ENSBTAT000000772975; 106319032:106389988:ENSBTAT00000012430
781648	ENSBTAG00000005989	519	10478; 10476; 16059; 10477	Milk fat percentage; Milk fat yield; Milk protein percentage; Milk protein yield	LAP-3, PEPS	LAP3	13	P00727	AMPL_BOVIN	GO:0004177; GO:0005654; GO:0005737; GO:0005739; GO:0005829; GO:0008233; GO:0008235; GO:0030145; GO:0030496; GO:0097718	6	37140752	37166191	25439	leucine aminopeptidase 3	cytosol aminopeptidase|LAP|leucyl aminopeptidase|peptidase S|proline aminopeptidase|prolyl aminopeptidase	+	37140752:37166191:ENSBTAT00000007860; ::
281499	ENSBTAG00000005260	278	10039; 10396; 13170; 10480	Milk fat percentage; Milk fat yield; Milk protein percentage; Milk yield	OPN, OST	SPP1	10	A0A0M3T9B6; P31096	A0A0M3T9B6_BOVIN; OSTP_BOVIN	GO:0001503; GO:0007155 GO:0001649; GO:0005125; GO:0005576; GO:0005615; GO:0007155; GO:0031214; GO:0045780; GO:0050840	6	36693193	36730559	37366	secreted phosphoprotein 1	osteopontin|SPP-1|bone sialoprotein 1|bone sialoprotein I|early T-lymphocyte activation 1|osteopontin-K|secreted phosphoprotein 1 (osteopontin, bone sialoprotein I, early T-lymphocyte activation 1)	-	36693193:36700759:ENSBTAT000000817636; 36693193:36700759:ENSBTAT000000759316; 36693193:36730559:ENSBTAT000000475896; 36693211:36700094:ENSBTAT00000006929; ::; ::; ::; ::; ::; ::; ::
532970	ENSBTAG00000011384	519	156663	Milk fat yield	NA	TBX5	9	A0A3Q1MQZ7	A0A3Q1MQZ7_BOVIN	GO:0003677; GO:0003700; GO:0005634	17	60228521	60317552	89031	T-box transcription factor 5	T-box transcription factor TBX5|T-box 5	+	60228521:60317552:ENSBTAT0000001512517; 60266929:60317552:ENSBTAT00000067635
281099	ENSBTAG00000002632	NA	10469; 10470; 31643; 10472; 13565; 136210	Milk fat percentage; Milk fat yield; Milk protein percentage; Milk protein yield; Milk kappa-casein percentage; Milk yield	NA	CSN2	8	NA	NA	NA	6	85449164	85457744	8580	casein beta	beta-casein|beta casein B|beta-caesin|milk protein	-	85449164:85457744:ENSBTAT00000003409; ::
282660	ENSBTAG00000012370	103	41510; 16176; 16178; 16175	Milk fat percentage; Milk fat yield; Milk protein percentage; Milk yield	NA	MGP	4	P07507	MGP_BOVIN	GO:0001503; GO:0005509; GO:0030154; GO:0030500; GO:0051216; GO:0062023	5	95024682	95028653	3971	matrix Gla protein	matrix Gla protein	+	95024682:95028653:ENSBTAT000000829895; 95025338:95028653:ENSBTAT00000016414
282703	ENSBTAG00000008355	1444	34084; 57253; 57279; 57243	Milk fat percentage; Milk fat yield; Milk protein percentage; Milk yield	NA	CPSF1	37	Q10569	CPSF1_BOVIN	GO:0003723; GO:0005634; GO:0005847; GO:0006378	14	542386	556837	14451	cleavage and polyadenylation specific factor 1	cleavage and polyadenylation specificity factor subunit 1|CPSF 160 kDa subunit|cleavage and polyadenylation specific factor 1, 160kDa|cleavage and polyadenylation specificity factor 1|cleavage and polyadenylation specificity factor 160 kDa subunit	+	542386:556837:ENSBTAT0000007162514; 542386:556837:ENSBTAT0000006964514; 542386:556837:ENSBTAT000000110046; 68940818:69005828:ENSBTAG00000020653; FIP1L1; ::; ::; ::; ::; ::; ::; ::
617565	ENSBTAG00000006851	205	175865; 176234	Milk fat yield; Milk protein yield	NA	LOC617565	5	F1ME19	F1ME19_BOVIN	GO:0016021; GO:0030246	5	100099708	100111353	11645	C-type lectin domain family 2 member D11	C-type lectin domain family 2 member D11	+	100099708:100111353:ENSBTAT00000008997
528390	ENSBTAG00000000507	598	169047; 169039; 169034; 169033; 169710	Milk fat percentage; Milk fat yield; Milk protein percentage; Milk protein yield; Milk yield	NA	NR4A1	12	Q0V8F0	NR4A1_BOVIN	GO:0000977; GO:0000978; GO:0001228; GO:0003707; GO:0004879; GO:0005634; GO:0005654; GO:0005667; GO:0005739; GO:0005829; GO:0006915; GO:0008270; GO:0031965; GO:0035259; GO:0035914; GO:0042803; GO:0043065; GO:0043154; GO:0043565; GO:0045444; GO:0045786; GO:0045944; GO:0046982; GO:0061469; GO:0071376	5	27820352	27839685	19333	nuclear receptor subfamily 4 group A member 1	nuclear receptor subfamily 4 group A member 1	-	27820352:27831621:ENSBTAT000000719835; 27820352:27839685:ENSBTAT000000848185; 27822903:27836027:ENSBTAT000000822205; 27822903:27839017:ENSBTAT000000765485; 27822921:27831703:ENSBTAT000000468875; 27822921:27838855:ENSBTAT00000000648; ::; ::; ::; ::; ::
281728	ENSBTAG00000039787	190	13569; 10466; 136216; 13576; 10465	Milk fat yield; Milk protein percentage; Milk protein yield; Milk kappa-casein percentage; Milk yield	CSN10K, CSNK, CSN3	CSN3	5	P02668	CASK_BOVIN	GO:0005615; GO:0005794; GO:0005796; GO:0007595; GO:0032355; GO:0032570; GO:0035375; GO:0042802; GO:0050821; GO:0051260; GO:1903494; GO:1903496	6	85645854	85658926	13072	casein kappa	kappa-casein|casoplatelin|casoxin C|k-casein|milk protein	+	85645854:85658910:ENSBTAT000000286856; 85648340:85658926:ENSBTAT00000072925
518368	ENSBTAG00000015919	300	57254; 57284; 57275; 57249	Milk fat yield; Milk protein percentage; Milk protein yield; Milk yield	DKFZP564O0823	PARM1	4	Q0II30	Q0II30_BOVIN	GO:0005654; GO:0005769; GO:0005770; GO:0005794; GO:0005829; GO:0005886; GO:0016021	6	89847732	89973563	125831	prostate androgen-regulated mucin-like protein 1	prostate androgen-regulated mucin-like protein 1|prostatic androgen-repressed message-1	+	89847732:89973411:ENSBTAT000000792766; 89847747:89973563:ENSBTAT000000211686; 89927318:89973389:ENSBTAT00000076115; ::; ::; ::; ::; ::; ::; ::; ::
511669	ENSBTAG00000049014	NA	173606; 174172; 174954; 175529; 174560	Milk fat percentage; Milk fat yield; Milk protein percentage; Milk protein yield; Milk yield	NA	ZNF696	5	NA	NA	NA	14	1306431	1314744	8313	zinc finger protein 696	zinc finger protein 696|zinc finger and SCAN domain-containing protein 10-like	-	1306431:1314086:ENSBTAT0000006673714; 1306431:1314744:ENSBTAT00000082671
535099	ENSBTAG00000001030	1203; 1175; 1113	16187; 16185; 16188; 16186; 16184;	Milk fat percentage; Milk fat yield; Milk protein percentage; Milk protein yield; Milk yield	NA	MTMR3	23	A0A3Q1LRR1; A0A3Q1MFX5; A2VDL5	A0A3Q1LRR1_BOVIN; A0A3Q1MFX5_BOVIN; A2VDL5_BOVIN	GO:0046872 NA	17	68971211	69102722	131511	myotubularin related protein 3	myotubularin-related protein 3	+	68971211:69098273:ENSBTAT0000007436017; 68971211:69098273:ENSBTAT0000006769617; 68971211:69098273:ENSBTAT0000006795817; 68971211:69100797:ENSBTAT0000007748617; 68971211:69100797:ENSBTAT0000008286217; 68971211:69100797:ENSBTAT0000007325217; 68971357:69102722:ENSBTAT0000005747717; 68971677:69098273:ENSBTAT00000072936; ::; ::; ::
511211	ENSBTAG00000003502	442	43028; 174129; 43015; 43016; 43012	Milk fat percentage; Milk fat yield; Milk protein percentage; Milk protein yield; Milk yield	NA	SPOCK1	13	Q17QR9	Q17QR9_BOVIN	GO:0001764; GO:0004869; GO:0005509; GO:0005615; GO:0005737; GO:0008191; GO:0010812; GO:0010951; GO:0010977; GO:0016528; GO:0021953; GO:0022008; GO:0031594; GO:0033268	7	48367043	48947295	580252	SPARC (osteonectin), cwcv and kazal like domains proteoglycan 1	testican-1|SPARC/osteonectin, cwcv and kazal like domains proteoglycan 1|sparc/osteonectin, cwcv and kazal-like domains proteoglycan 1	-	48367043:48569922:ENSBTAT000000045567; 48367043:48947295:ENSBTAT00000082014
537616	ENSBTAG00000016869	464	174259	Milk fat yield	P68	POLD3	15	G1K1U4	G1K1U4_BOVIN	GO:0003887; GO:0006260; GO:0043625	15	53909173	53953518	44345	DNA polymerase delta 3, accessory subunit	DNA polymerase delta subunit 3|DNA polymerase delta subunit p66|DNA-directed DNA polymerase delta 3|polymerase (DNA-directed), delta 3, accessory subunit	+	53909173:53953518:ENSBTAT0000002244215; 53909304:53951489:ENSBTAT00000044966
537885	ENSBTAG00000054773	238	174137	Milk fat yield	NA	UBE2R2	5	A0A3Q1MLB6	A0A3Q1MLB6_BOVIN	GO:0005524; GO:0006513; GO:0061631; GO:0070936	8	75237019	75332492	95473	ubiquitin conjugating enzyme E2 R2	ubiquitin-conjugating enzyme E2 R2|ubiquitin-conjugating enzyme E2R 2	+	75237019:75332492:ENSBTAT00000087064; ::
540839	ENSBTAG00000004781	1133	173978	Milk fat yield	NA	POLR3B	28	E1BPX6	E1BPX6_BOVIN	GO:0003677; GO:0003899; GO:0005666; GO:0006383; GO:0032549; GO:0032728; GO:0045089	5	69721989	69837859	115870	RNA polymerase III subunit B	DNA-directed RNA polymerase III subunit RPC2|polymerase (RNA) III (DNA directed) polypeptide B	+	69721989:69837859:ENSBTAT00000038043; ::
281637	ENSBTAG00000020485	418	173815; 174262; 174681	Milk fat percentage; Milk fat yield; Milk yield	NA	ARRB1	20	P17870	ARRB1_BOVIN	GO:0000822; GO:0001664; GO:0001934; GO:0002029; GO:0002031; GO:0002092; GO:0005547; GO:0005634; GO:0005737; GO:0005829; GO:0005886; GO:0006511; GO:0007165; GO:0015031; GO:0030132; GO:0030276; GO:0031143; GO:0031410; GO:0031623; GO:0032050; GO:0033130; GO:0035612; GO:0042803; GO:0045746; GO:0070374; GO:0072583	15	54480057	54553148	73091	arrestin beta 1	beta-arrestin-1|arrestin-2	-	54480057:54496610:ENSBTAT0000002729615; 54480057:54500358:ENSBTAT0000008312815; 54480057:54553148:ENSBTAT0000004500615; 54480712:54503451:ENSBTAT0000008033315; 54481932:54553148:ENSBTAT00000076911; ::; ::; ::; ::; ::; ::
524465	ENSBTAG00000014156	258	173987	Milk fat yield	NA	AMN1	9	F1MMA4; Q32L08	F1MMA4_BOVIN; AMN1_BOVIN	GO:0006511; GO:0016567; GO:0019005; GO:0031146	5	78176178	78261615	85437	antagonist of mitotic exit network 1 homolog	protein AMN1 homolog	+	78176178:78261615:ENSBTAT000000188125; 78210246:78260020:ENSBTAT00000064699
532684	ENSBTAG00000006214	774	174132	Milk fat yield	NA	LOXL2	14	A6H737	LOXL2_BOVIN	GO:0000122; GO:0000785; GO:0001666; GO:0001837; GO:0001935; GO:0002040; GO:0004720; GO:0005044; GO:0005507; GO:0005509; GO:0005604; GO:0005615; GO:0005634; GO:0005654; GO:0005783; GO:0006464; GO:0010718; GO:0016020; GO:0018057; GO:0030199; GO:0032332; GO:0043542; GO:0045892; GO:0046688; GO:0070492; GO:0070828; GO:1902455	8	70414275	70527527	113252	lysyl oxidase like 2	lysyl oxidase homolog 2|lysyl oxidase-like protein 2	-	70414275:70527527:ENSBTAT00000008159; ::
507159	ENSBTAG00000014847	387	174271	Milk fat yield	NA	BBOX1	8	F1N4U6	F1N4U6_BOVIN	GO:0005506; GO:0005739; GO:0008270; GO:0008336; GO:0042802; GO:0045329	15	57758972	57839046	80074	gamma-butyrobetaine hydroxylase 1	gamma-butyrobetaine dioxygenase|butyrobetaine (gamma), 2-oxoglutarate dioxygenase (gamma-butyrobetaine hydroxylase) 1	+	57758972:57835277:ENSBTAT0000006808515; 57759137:57835732:ENSBTAT0000001977115; 57768692:57835277:ENSBTAT0000007721415; 57769363:57839046:ENSBTAT00000085810; ::; ::; ::; ::; ::; ::; ::
534558	ENSBTAG00000022167	318	173504; 174055	Milk fat percentage; Milk fat yield	NA	DERA	10	Q3T0V9	DEOC_BOVIN	GO:0004139; GO:0005654; GO:0005737; GO:0009264; GO:0016052; GO:0046121; GO:0046386	5	93887905	94006820	118915	deoxyribose-phosphate aldolase	deoxyribose-phosphate aldolase|2-deoxy-D-ribose 5-phosphate aldolase|2-deoxyribose-5-phosphate aldolase homolog|deoxyriboaldolase|phosphodeoxyriboaldolase|putative deoxyribose-phosphate aldolase	-	93887905:94006820:ENSBTAT000000073675; 93888486:93971136:ENSBTAT00000083252
100295316	ENSBTAG00000008421	NA	173597; 174163; 174945; 175520; 174551;	Milk fat percentage; Milk fat yield; Milk protein percentage; Milk protein yield; Milk yield;	NA	SCRIB	38	NA	NA	NA	14	987039	1006477	19438	scribble planar cell polarity protein	protein scribble homolog|scribbled planar cell polarity protein	+	987039:1006477:ENSBTAT0000007901714; 987039:1006477:ENSBTAT0000001108214; 987039:1006477:ENSBTAT00000080523; ::; ::; ::; ::; ::; ::; ::; ::
515001	ENSBTAG00000016747	1026	174292	Milk fat yield	NA	NAT10	29	A5D7R3	A5D7R3_BOVIN	GO:0000154; GO:0005524; GO:0005730; GO:0008080; GO:0042274; GO:0051391	15	64702013	64740844	38831	N-acetyltransferase 10	RNA cytidine acetyltransferase	+	64702013:64740844:ENSBTAT00000022271; ::
784766	ENSBTAG00000044062	419; 420; 436	51528	Milk fat yield	NA	RBMS3	15	A0A3Q1LWH8; A0A3Q1MTT7 E1BPT6	A0A3Q1LWH8_BOVIN; A0A3Q1MTT7_BOVIN; E1BPT6_BOVIN	GO:0003723; GO:1990904 GO:0003723; GO:1990904 GO:0002357; GO:0003723; GO:0005737; GO:0008143; GO:0008266; GO:0010629; GO:0035925; GO:0045727; GO:0090090; GO:1990904	22	3856819	4651964	795145	RNA binding motif single stranded interacting protein 3	RNA-binding motif, single-stranded-interacting protein 3	+	3856819:4627644:ENSBTAT0000006151022; 3856819:4627644:ENSBTAT0000007571522; 3856819:4627644:ENSBTAT0000007705622; 4022011:4651964:ENSBTAT00000072377; ::; ::; ::; ::; ::; ::; ::
507215	ENSBTAG00000018994	287	16209; 16207; 16208	Milk fat percentage; Milk fat yield; Milk protein yield	TNLG6A	TNFSF10	7	E1BE56	E1BE56_BOVIN	GO:0005125; GO:0005164; GO:0005615; GO:0006955; GO:0008270; GO:0016021; GO:0042802; GO:0043123; GO:0043280; GO:0045569; GO:0090200; GO:2001238	1	94985031	95001222	16191	TNF superfamily member 10	tumor necrosis factor ligand superfamily member 10|tumor necrosis factor (ligand) superfamily, member 10|tumor necrosis factor ligand 6A|tumor necrosis factor superfamily member 10	+	94985031:95001222:ENSBTAT00000025281; ::
515338	ENSBTAG00000022058	2431; 238; 389; 360; 289; 386; 213	153412; 153344; 153268; 153425; 153397	Milk fat percentage; Milk fat yield; Milk protein percentage; Milk protein yield; 305-day milk yield	NA	ACACB	56	F1MSC3; Q50HZ7; Q50HZ8; Q50I01; Q50I02; Q50I03; Q50I04	F1MSC3_BOVIN; Q50HZ7_BOVIN; Q50HZ8_BOVIN; Q50I01_BOVIN; Q50I02_BOVIN; Q50I03_BOVIN; Q50I04_BOVIN	GO:0003989; GO:0005524; GO:0005634; GO:0005739; GO:0006084; GO:0006633; GO:0010629; GO:0010884; GO:0010906; GO:0031667; GO:0031999; GO:0042802; GO:0043086; GO:0046872; GO:0051289; GO:0060421; GO:0097009; GO:2001295 GO:0016874 GO:0003989; GO:0005524; GO:0006633 GO:0005524; GO:0046872 NA	17	63845551	63976145	130594	acetyl-CoA carboxylase beta	acetyl-CoA carboxylase 2|acetyl-CoA carboxylase, type beta|acetyl-Coenzyme A carboxylase beta	-	63845551:63960622:ENSBTAT0000002956017; 63914353:63930035:ENSBTAT0000007229317; 63943227:63975533:ENSBTAT0000008596517; 63949719:63975533:ENSBTAT0000008195317; 63965126:63975533:ENSBTAT0000004524517; 63966136:63976145:ENSBTAT00000083776; ::; ::; ::; ::; ::
531405	ENSBTAG00000004612	NA	174343	Milk fat yield	NA	SORCS3	27	NA	NA	NA	26	25203123	26181296	978173	sortilin related VPS10 domain containing receptor 3	VPS10 domain-containing receptor SorCS3	+	25203123:26181296:ENSBTAT00000010450; ::
280828	ENSBTAG00000019716	101	9939; 15946; 15949; 15947	Milk fat yield; Milk protein percentage; Milk protein yield; 305-day milk yield	IL-8, IL8	CXCL8	4	G3LUN8; P79255	G3LUN8_BOVIN; IL8_BOVIN	GO:0005153; GO:0005615; GO:0006954; GO:0006955; GO:0007050; GO:0008009; GO:0030155; GO:0030593; GO:0031623; GO:0034976; GO:0035556; GO:0042119; GO:0044344; GO:0045091; GO:0045744; GO:0045766; GO:0048566; GO:0050930; GO:0071222; GO:0071347; GO:0071356; GO:2000535 GO:0005153; GO:0005576; GO:0005615; GO:0006954; GO:0006955; GO:0007050; GO:0008009; GO:0030155; GO:0030593; GO:0030595; GO:0031623; GO:0…	6	88810418	88814572	4154	C-X-C motif chemokine ligand 8	interleukin-8|C-X-C motif chemokine 8|chemokine (C-X-C motif) ligand 8|neutrophil activating peptide 1	+	88810418:88814572:ENSBTAT00000026275; ::
509863	ENSBTAG00000002363	471	168953; 169704; 168950; 168979; 169699	Milk fat percentage; Milk fat yield; Milk protein percentage; Milk protein yield; Milk yield	NA	SESN2	10	Q58CN8	SESN2_BOVIN	GO:0001932; GO:0005092; GO:0005634; GO:0005737; GO:0005739; GO:0006111; GO:0006635; GO:0009749; GO:0016239; GO:0016684; GO:0030308; GO:0030330; GO:0031588; GO:0031932; GO:0032042; GO:0032542; GO:0032868; GO:0034599; GO:0036091; GO:0042149; GO:0042593; GO:0043491; GO:0046323; GO:0051920; GO:0061700; GO:0070328; GO:0070728; GO:0071230; GO:0071233; GO:0072593; GO:1900182; GO:1901031; GO:1902010; GO:…	2	125113996	125132377	18381	sestrin 2	sestrin-2	-	125113996:125132377:ENSBTAT00000042886; ::
280804	ENSBTAG00000017220	217	14083; 14077; 14086; 10220; 166801	Milk fat percentage; Milk fat yield; Milk protein percentage; Milk protein yield; 305-day milk yield;	GH	GH1	5	B0FPG6 P01246	B0FPG6_BOVIN; SOMA_BOVIN	GO:0005131; GO:0005179; GO:0005615; GO:0008283; GO:0009306; GO:0010629; GO:0010800; GO:0010867; GO:0030073; GO:0031667; GO:0032094; GO:0035811; GO:0043066; GO:0045542; GO:0045717; GO:0045723; GO:0050731; GO:0050996; GO:0070294; GO:0071073; GO:1900482; GO:1901984; GO:1903489; GO:1903576; GO:2000253; GO:2000833; GO:2000844; GO:2000860 GO:0005131; GO:0005179; GO:0005615; GO:0008083; GO:0008283; GO:0…	19	48117957	48119752	1795	growth hormone 1	somatotropin	-	48117957:48119752:ENSBTAT0000002288519; 48118059:48119531:ENSBTAT00000082606
281917	ENSBTAG00000010449	633	175838; 52007; 52011; 176308; 176058	Milk fat percentage; Milk fat yield; Milk protein percentage; Milk protein yield; Milk yield	NA	MOCS1	12	Q1JQD7	MOCS1_BOVIN	GO:0005525; GO:0006777; GO:0019008; GO:0032324; GO:0046872; GO:0051539; GO:0061798; GO:0061799	23	13836254	13889103	52849	molybdenum cofactor synthesis 1	molybdenum cofactor biosynthesis protein 1	-	13836254:13870735:ENSBTAT0000001379223; 13836977:13889103:ENSBTAT00000084036
526444	ENSBTAG00000002972	715	174006	Milk fat yield	NA	CASC1	17	Q29RU8	CASC1_BOVIN	NA	5	84818340	84887228	68888	cancer susceptibility 1	protein CASC1|cancer susceptibility candidate 1|cancer susceptibility candidate gene 1 protein homolog|cancer susceptibility candidate protein 1 homolog	+	84818340:84886980:ENSBTAT000000564535; 84818522:84887228:ENSBTAT00000080724
615226	ENSBTAG00000033153	908	43999	Milk fat yield	NA	GRIK2	18	F1MG21	F1MG21_BOVIN	GO:0001662; GO:0005234; GO:0005623; GO:0005886; GO:0006874; GO:0008066; GO:0015277; GO:0019228; GO:0030054; GO:0032983; GO:0035249; GO:0042734; GO:0043025; GO:0043524; GO:0045211; GO:0048169; GO:0048172; GO:0050804; GO:0050806; GO:0051967; GO:0060080; GO:0098686; GO:0098839; GO:0098978; GO:0099507; GO:1904315	9	47889245	48618507	729262	glutamate ionotropic receptor kainate type subunit 2	glutamate receptor ionotropic, kainate 2|glutamate receptor, ionotropic, kainate 5	-	47889245:48618507:ENSBTAT000000155639; 47891836:48335780:ENSBTAT000000826679; 47891836:48335780:ENSBTAT000000672269; 47900963:48335691:ENSBTAT000000759069; 47900963:48339424:ENSBTAT00000082592; ::; ::; ::; ::; ::; ::
511743	ENSBTAG00000004040	530; 528	174107; 174849; 175432; 174451	Milk fat yield; Milk protein percentage; Milk protein yield; Milk yield	UGT2A3	UGT2A1	9	A6H7H4; G3N150	A6H7H4_BOVIN; G3N150_BOVIN	GO:0015020; GO:0016021	6	85083386	85137347	53961	UDP glucuronosyltransferase family 2 member A1 complex locus	UDP-glucuronosyltransferase 2A1|UDP glucuronosyltransferase 2 family, polypeptide A3|UDP glucuronosyltransferase UGT2A3	-	85083386:85108818:ENSBTAT000000536346; 85083922:85137347:ENSBTAT00000065881
516769	ENSBTAG00000004097	1396	173558; 174088	Milk fat percentage; Milk fat yield	NA	A2ML1	36	F1MB32	F1MB32_BOVIN	GO:0002020; GO:0004866; GO:0005615	5	101041433	101090609	49176	alpha-2-macroglobulin like 1	alpha-2-macroglobulin-like protein 1	-	101041433:101090609:ENSBTAT00000037825; ::
618622	ENSBTAG00000012501	505	30815	Milk fat yield	NA	FTO	12	A5D798	A5D798_BOVIN	GO:0006307; GO:0008198; GO:0035516; GO:0035552; GO:0035553; GO:0040014; GO:0042245; GO:0043734; GO:1990931	18	22040310	22464466	424156	FTO alpha-ketoglutarate dependent dioxygenase	alpha-ketoglutarate-dependent dioxygenase FTO|fat mass and obesity associated	+	22040310:22463041:ENSBTAT0000006797018; 22040505:22464466:ENSBTAT0000001658818; 22145870:22462240:ENSBTAT00000081168; ::; ::; ::; ::; ::; ::; ::; ::
100337278	ENSBTAG00000045727	NA	33476; 174160; 174942; 175517; 174548	Milk fat percentage; Milk fat yield; Milk protein percentage;; Milk protein yield; Milk yield	NA	EPPK1	2	NA	NA	NA	14	940689	955681	14992	epiplakin 1	epiplakin|LOW QUALITY PROTEIN: epiplakin	+	940689:955681:ENSBTAT00000065585; ::
100336551	ENSBTAG00000019294	NA	173468; 174019	Milk fat percentage; Milk fat yield	NA	ABCC9	42	NA	NA	NA	5	88262950	88412938	149988	ATP binding cassette subfamily C member 9	ATP-binding cassette sub-family C member 9|ATP-binding cassette, sub-family C (CFTR/MRP), member 9	+	88262950:88412938:ENSBTAT000000719765; 88264171:88408817:ENSBTAT000000680515; 88264171:88408817:ENSBTAT000000762425; 88264171:88412938:ENSBTAT000000430695; 88264171:88412938:ENSBTAT000000731965; 88264171:88412938:ENSBTAT000000840995; 88264171:88412938:ENSBTAT000000782585; 88264171:88412938:ENSBTAT000000872145; 88264171:88412938:ENSBTAT000000711965; 88264171:88412938:ENSBTAT00000081785; ::
618755	ENSBTAG00000018218	300	33331; 174232; 175009; 175593; 174643	Milk fat percentage; Milk fat yield; Milk protein percentage; Milk protein yield; Milk yield	NA	FAM135B	21	Q08D95	Q08D95_BOVIN	NA	14	4388017	4643810	255793	family with sequence similarity 135 member B	protein FAM135B	+	4388017:4612388:ENSBTAT0000003737014; 4563140:4643810:ENSBTAT00000024247
520630	ENSBTAG00000008597	814	173648; 174201; 174982; 175560; 174600	Milk fat percentage; Milk fat yield; Milk protein percentage; Milk protein yield; Milk yield	NA	SLC45A4	14	E1BGZ7	E1BGZ7_BOVIN	GO:0008506; GO:0016020; GO:0016021	14	2652445	2715564	63119	solute carrier family 45 member 4	solute carrier family 45 member 4	+	2652445:2715564:ENSBTAT0000007328014; 2652445:2715564:ENSBTAT0000001134114; 2676424:2715564:ENSBTAT00000067706; ::; ::; ::; ::; ::; ::; ::; ::
281073	ENSBTAG00000007591	740	174322	Milk fat yield	NA	CHUK	21	Q95KV1	IKKA_BOVIN	GO:0004672; GO:0004674; GO:0005524; GO:0005634; GO:0005737; GO:0006468; GO:0008384; GO:0008385; GO:0018105; GO:0033209; GO:0042803; GO:0045944; GO:0046982; GO:0051092; GO:0071356	26	21096934	21139264	42330	component of inhibitor of nuclear factor kappa B kinase complex	inhibitor of nuclear factor kappa-B kinase subunit alpha|I-kappa-B kinase 1|I-kappa-B kinase alpha|IKK-A|IKK-alpha|IKK1|NFKBIKA|conserved helix-loop-helix ubiquitous kinase|i kappa-B kinase alpha|ikBKA|nuclear factor NF-kappa-B inhibitor kinase alpha	-	21096934:21139199:ENSBTAT0000000998526; 21100103:21139264:ENSBTAT00000066502
535379	ENSBTAG00000020661	NA	135515	Milk fat yield	NA	ABCA1	50	F1MG24	F1MG24_BOVIN	GO:0005102; GO:0005319; GO:0005524; GO:0005768; GO:0005794; GO:0005887; GO:0006497; GO:0006869; GO:0006911; GO:0007040; GO:0007189; GO:0008203; GO:0009897; GO:0010875; GO:0016197; GO:0016887; GO:0019905; GO:0031210; GO:0031267; GO:0032367; GO:0032489; GO:0033344; GO:0033700; GO:0034186; GO:0034188; GO:0034380; GO:0034616; GO:0042626; GO:0042632; GO:0043231; GO:0043691; GO:0045121; GO:0045332; GO:…	8	94600618	94737880	137263	ATP binding cassette subfamily A member 1	ATP binding cassette subfamily A member 1	-	94600618:94737880:ENSBTAT00000027538
539586	ENSBTAG00000047488	NA	33380; 174222; 174999; 175577; 174625	Milk fat percentage; Milk fat yield; Milk protein percentage; Milk protein yield; Milk yield	NA	KCNK9	2	NA	NA	NA	14	3615121	3712832	97711	potassium two pore domain channel subfamily K member 9	potassium channel subfamily K member 9|potassium channel, subfamily K, member 9	+	3615121:3712832:ENSBTAT00000063834; ::
281039	ENSBTAG00000000874	777; 718; 799; 786	57251; 57266; 57241	Milk fat yield;; Milk protein yield; Milk yield	NA	CAST	39	A0A3Q1LI46; A0A3Q1LLB2; A0A3Q1MZC5; Q9XSX1	A0A3Q1LI46_BOVIN; A0A3Q1LLB2_BOVIN; A0A3Q1MZC5_BOVIN; Q9XSX1_BOVIN	NA GO:0005783; GO:0005829; GO:0010859; GO:0016020; GO:0097340; GO:2000675	7	96033978	96167151	133173	calpastatin	calpastatin|calpain inhibitor|calpastatin isoform III|calpastatin type I|calpastatin type II|calpastatin type III|calpastatin type IV	+	96033978:96164212:ENSBTAT00000076275; 96033978:96164212:ENSBTAT00000065978; 96033978:96164212:ENSBTAT00000087389; 96033978:96166057:ENSBTAT00000067827; 96033978:96166057:ENSBTAT00000071010; 96034720:96164197:ENSBTAT00000037077; 96035578:96167151:ENSBTAT00000011029; 96049024:96164197:ENSBTAT00000027864; 96082822:96166057:ENSBTAT00000079894;
512498	ENSBTAG00000012242	260; 213	173587; 174153; 167032; 175510; 174541	Milk fat percentage; Milk fat yield; Milk protein percentage; Milk protein yield; Milk yield	NA	MAF1	8	A5D9C6; Q3T0W8	MAF1_BOVIN; Q3T0W8_BOVIN	GO:0000994; GO:0001030; GO:0001031; GO:0001032; GO:0005634; GO:0005737; GO:0016480 GO:0005634; GO:0016480	14	728324	732756	4432	MAF1 homolog, negative regulator of RNA polymerase III	repressor of RNA polymerase III transcription MAF1 homolog	-	728324:731650:ENSBTAT0000008333114; 729722:732756:ENSBTAT0000004957614; 729733:732721:ENSBTAT00000016239; ::; ::; ::; ::; ::; ::; ::; ::
280722	ENSBTAG00000017753	770; 751; 752; 714; 695	38155; 38157; 38156	Milk fat yield; Milk protein yield; Milk yield	NA	APP	18	A0A3Q1LUG2; A0A3Q1MGE4; A0A3Q1MLQ6; A0A3S5ZPG2; Q08E54	A0A3Q1LUG2_BOVIN; A0A3Q1MGE4_BOVIN; A0A3Q1MLQ6_BOVIN; A0A3S5ZPG2_BOVIN; Q08E54_BOVIN	GO:0000978; GO:0001774; GO:0001967; GO:0002265; GO:0004867; GO:0005102; GO:0005615; GO:0005623; GO:0005641; GO:0005769; GO:0005790; GO:0005794; GO:0005886; GO:0005911; GO:0006378; GO:0006417; GO:0006468; GO:0006878; GO:0006897; GO:0006979; GO:0007176; GO:0007617; GO:0008021; GO:0008088; GO:0008201; GO:0008203; GO:0008285; GO:0008344; GO:0008542; GO:0009986; GO:0010629; GO:0010800; GO:0010971; GO:…	1	10231296	10543984	312688	amyloid beta precursor protein	amyloid-beta A4 protein|ABPP|alzheimer disease amyloid A4 protein homolog|amyloid beta (A4) precursor protein (peptidase nexin-II, Alzheimer disease)|amyloid beta A4 protein|amyloid precursor protein|beta-amyloid precursor protein|protease nexin-II	+	10231296:10543984:ENSBTAT000000850541; 10231296:10543984:ENSBTAT000000717431; 10231296:10543984:ENSBTAT000000679401; 10231296:10543984:ENSBTAT000000754631; 10231921:10543984:ENSBTAT000000720121; 10231921:10543984:ENSBTAT000000490041; 10295742:10543106:ENSBTAT00000068053; ::; ::; ::; ::
539683	ENSBTAG00000016121	543	175863	Milk fat yield	NA	KRT75	9	Q08D91	K2C75_BOVIN	GO:0002244; GO:0045095	5	27456255	27467771	11516	keratin 75	keratin, type II cytoskeletal 75|CK-75|K75|cytokeratin-75|keratin-6 hair follicle|type II keratin-K6hf|type-II keratin Kb18	+	27456255:27467771:ENSBTAT000000384495; 27456322:27466048:ENSBTAT00000072211
280836	ENSBTAG00000014911	167	13026; 31624; 13029; 31625; 13022	Milk fat percentage; Milk fat yield; Milk protein percentage; Milk protein yield; Milk yield;	ob	LEP	3	G8BLB4; P50595	G8BLB4_BOVIN; LEP_BOVIN	GO:0000122; GO:0001525; GO:0001890; GO:0001936; GO:0002021; GO:0005179; GO:0005615; GO:0005737; GO:0006006; GO:0006111; GO:0006112; GO:0006629; GO:0006635; GO:0006909; GO:0007260; GO:0008203; GO:0008206; GO:0008340; GO:0008343; GO:0010507; GO:0014068; GO:0019953; GO:0021954; GO:0030073; GO:0030217; GO:0030300; GO:0032008; GO:0032310; GO:0032615; GO:0032760; GO:0032817; GO:0032868; GO:0032869; GO:…	4	92436922	92453653	16731	leptin	leptin|obese|obesity factor|truncated leptin	+	92436922:92453653:ENSBTAT00000019853; ::
100337346	ENSBTAG00000022808	NA	174348; 175676	Milk fat yield; Milk protein yield	C26H10orf46	CACUL1	9	NA	NA	NA	26	38953563	39017643	64080	CDK2 associated cullin domain 1	CDK2-associated and cullin domain-containing protein 1	-	38953563:39017643:ENSBTAT00000030962; ::
505709	ENSBTAG00000000546	1255	167476; 167475; 167467; 167477; 167459	Milk fat percentage; Milk fat yield; Milk protein percentage; Milk protein yield; Milk yield	NA	ERBB2	27	F1MCQ7	F1MCQ7_BOVIN	GO:0001042; GO:0004714; GO:0005524; GO:0005634; GO:0005829; GO:0005887; GO:0007169; GO:0007422; GO:0007507; GO:0007528; GO:0008022; GO:0008045; GO:0008284; GO:0009925; GO:0010008; GO:0014065; GO:0016324; GO:0019838; GO:0019903; GO:0030182; GO:0030307; GO:0032886; GO:0033088; GO:0042060; GO:0042552; GO:0042802; GO:0043209; GO:0043235; GO:0043406; GO:0043410; GO:0043547; GO:0045727; GO:0045785; GO:…	19	35883032	35886936	3904	erb-b2 receptor tyrosine kinase 2	receptor tyrosine-protein kinase erbB-2|v-erb-b2 avian erythroblastic leukemia viral oncogene homolog 2	+	40071906:40097898:ENSBTAG00000021798; ERBB219; 40071906:40097898:ENSBTAT000000290565; 112539939:112549987:ENSBTAG00000015109; TOB2; ::; ::; ::; ::; ::; ::; ::; ::
508365	ENSBTAG00000047225	361; 326	173544; 174078	Milk fat percentage; Milk fat yield	NA	BCL2L14	10	A6H7F3; Q5E9L4	A6H7F3_BOVIN; B2L14_BOVIN	GO:0005829; GO:0006915; GO:0019901; GO:0042981; GO:0043229 GO:0005737; GO:0006915; GO:0042981	5	97725269	97748884	23615	BCL2 like 14	apoptosis facilitator Bcl-2-like protein 14|BCL2-like 14 (apoptosis facilitator)|bcl2-L-14	-	97725269:97748882:ENSBTAT000000653055; 97725622:97748884:ENSBTAT000000650055; 97726011:97742197:ENSBTAT00000064951; ::; ::; ::; ::; ::; ::; ::; ::
618785	ENSBTAG00000026320	221	173582; 174148; 167011; 47445; 174536	Milk fat percentage; Milk fat yield; Milk protein percentage; Milk protein yield; Milk yield	NA	VPS28	11	Q3T178	VPS28_BOVIN	GO:0000813; GO:0005737; GO:0005886; GO:0031397; GO:0031902; GO:0043162; GO:0043328; GO:0044877	14	508418	512819	4401	VPS28 subunit of ESCRT-I	vacuolar protein sorting-associated protein 28 homolog|ESCRT-I complex subunit VPS28|VPS28, ESCRT-I subunit|vacuolar protein sorting 28 homolog	+	508418:512808:ENSBTAT0000005451514; 509697:512677:ENSBTAT0000007778614; 510307:512819:ENSBTAT00000068552; ::; ::; ::; ::; ::; ::; ::; ::
536815	ENSBTAG00000009851	NA	2499; 2500; 2501	Milk fat yield; Milk protein yield; Milk yield	NA	ROBO1	33	NA	NA	NA	1	26116520	26265576	149056	roundabout guidance receptor 1	roundabout homolog 1|roundabout, axon guidance receptor, homolog 1	-	26116520:26265528:ENSBTAT000000612641; 26117197:26265576:ENSBTAT00000048615
281970	ENSBTAG00000004337	516; 534; 535	40810; 40811; 40814; 40815; 175962	Milk fat percentage; Milk fat yield; Milk protein percentage; Milk protein yield; Milk yield	NA	PDE1B	22	A0A452DHX1; Q01061; Q0VCW5	A0A452DHX1_BOVIN; PDE1B_BOVIN; Q0VCW5_BOVIN	GO:0004114; GO:0007165; GO:0046872 GO:0004117; GO:0005516; GO:0005737; GO:0007165; GO:0043025; GO:0046872; GO:0048101 GO:0001975; GO:0004115; GO:0007165; GO:0007626; GO:0008542; GO:0030224; GO:0036006; GO:0042053; GO:0042428; GO:0046872; GO:0047555; GO:0097011	5	25515716	25542997	27281	phosphodiesterase 1B	calcium/calmodulin-dependent 3',5'-cyclic nucleotide phosphodiesterase 1B|63 kDa Cam-PDE|cam-PDE 1B|phosphodiesterase 1B, calmodulin-dependent	-	25515716:25531515:ENSBTAT000000035525; 25515716:25542997:ENSBTAT00000005680
536203	ENSBTAG00000017704	658; 655	10489; 10487; 15941; 10488; 168314	Milk fat percentage; Milk fat yield; Milk protein percentage; Milk protein yield; Milk yield	NA	ABCG2	23	B2D1N9; Q32PJ1; Q4GZT4	B2D1N9_BOVIN; Q32PJ1_BOVIN; ABCG2_BOVIN	GO:0005524; GO:0005654; GO:0005886; GO:0008559; GO:0009986; GO:0015143; GO:0015562; GO:0016021; GO:0016887; GO:0031526; GO:0032217; GO:0042626; GO:0042803; GO:0045121; GO:0046415; GO:0055085; GO:0070633; GO:0097744; GO:1990748; GO:1990962 GO:0005524; GO:0016021; GO:0016887; GO:0042626 GO:0005524; GO:0005886; GO:0008559; GO:0015143; GO:0015225; GO:0015562; GO:0015878; GO:0016021; GO:0016324; GO:00…	6	36475377	36603209	127832	ATP binding cassette subfamily G member 2	broad substrate specificity ATP-binding cassette transporter ABCG2|ATP-binding cassette sub-family G member 2|ATP binding cassette subfamily G member 2 (Junior blood group)|ATP binding cassette superfamily G number 2 transporter|ATP-binding cassette superfamily G member 2 transporter protein|ATP-binding cassette transporter subfamily G member 2|ATP-binding cassette, sub-family G (WHITE), member 2…	+	36475377:36603151:ENSBTAT000000730996; 36476355:36603151:ENSBTAT000000235526; 36485360:36603151:ENSBTAT000000550446; 36531454:36603209:ENSBTAT000000775166; 36532471:36603151:ENSBTAT000000854106; 36552433:36603151:ENSBTAT000000769916; 36556607:36603151:ENSBTAT00000083288; ::; ::; ::; ::
535342	ENSBTAG00000001017	1240	174340	Milk fat yield	NA	SLK	19	G3X696	G3X696_BOVIN	GO:0004674; GO:0005524; GO:0005737; GO:0023014; GO:0030334; GO:0031122; GO:0031252; GO:0032147; GO:0042803; GO:0042981; GO:0046777; GO:0048471; GO:0051893	26	24528292	24587108	58816	STE20 like kinase	STE20-like serine/threonine-protein kinase	+	24528292:24587108:ENSBTAT00000001346; ::
282609	ENSBTAG00000026356	489	10402; 126968; 10264; 121761; 130534; 10260	Milk fat percentage; Milk fat yield; Milk protein percentage; Milk protein yield; Milk kappa-casein percentage; Milk yield	ARAT, DGAT	DGAT1	15	F1MIW3; Q8MK44	F1MIW3_BOVIN; DGAT1_BOVIN	GO:0003846; GO:0004144; GO:0005789; GO:0016021; GO:0019432; GO:0019915; GO:0034379; GO:0035336; GO:0046339; GO:0055089 GO:0004144; GO:0005789; GO:0016021; GO:0019432; GO:0050252	14	603813	612791	8978	diacylglycerol O-acyltransferase 1	diacylglycerol O-acyltransferase 1|acyl-CoA retinol O-fatty-acyltransferase|diacylglycerol O-acyltransferase homolog 1|diacylglycerol acyltransferase|diglyceride acyltransferase|putative diacylglycerol acyltransferase 1|retinol O-fatty-acyltransferase	+	603813:612791:ENSBTAT00000037423; ::
282351	ENSBTAG00000001156	339	173764; 174238	Milk fat percentage; Milk fat yield	SIAT4A	ST3GAL1	11	A5D960	A5D960_BOVIN	GO:0003836; GO:0005794; GO:0006468; GO:0006486; GO:0016021	14	7865552	7951420	85868	ST3 beta-galactoside alpha-2,3-sialyltransferase 1	CMP-N-acetylneuraminate-beta-galactosamide-alpha-2,3-sialyltransferase 1|sialyltransferase 4A (beta-galactosidase alpha-2,3-sialytransferase)	+	7865552:7951420:ENSBTAT00000001538; ::
509003	ENSBTAG00000017468	415	176549; 176537; 176541; 176560; 176530	Milk fat percentage; Milk fat yield; Milk protein percentage; Milk protein yield; Milk yield	NA	NUCB2	14	Q0IIH5	Q0IIH5_BOVIN	GO:0005509; GO:0005793; GO:0032099	15	35156660	35179353	22693	nucleobindin 2	nucleobindin-2	-	35156660:35179353:ENSBTAT00000023221; ::
523294	ENSBTAG00000000925	350	173975	Milk fat yield	NA	GLT8D2	10	Q2HJ96	GL8D2_BOVIN	GO:0005794; GO:0016021; GO:0016757	5	67653907	67696157	42250	glycosyltransferase 8 domain containing 2	glycosyltransferase 8 domain-containing protein 2	-	67653907:67696157:ENSBTAT000000012245; 67654166:67677897:ENSBTAT00000069803
281878	ENSBTAG00000002313	2701	36325; 173997; 153903	Milk fat percentage; Milk fat yield; Milk yield	insP3R2	ITPR2	57	Q8WN96	ITPR2_BOVIN	GO:0005220; GO:0005789; GO:0005791; GO:0016021; GO:0030658; GO:0030667; GO:0070679	5	82983642	83572811	589169	inositol 1,4,5-trisphosphate receptor type 2	inositol 1,4,5-trisphosphate receptor type 2|IP3 receptor|IP3R 2|inositol 1,4,5-triphosphate receptor, type 2|type 2 InsP3 receptor|type 2 inositol 1,4,5-trisphosphate receptor	+	82983642:83570443:ENSBTAT000000029825; 82983642:83572811:ENSBTAT00000074865
100299286	ENSBTAG00000044153	NA	174337	Milk fat yield	NA	SH3PXD2A	17	NA	NA	NA	26	24168682	24185907	17225	SH3 and PX domains 2A	SH3 and PX domain-containing protein 2A|SH3 multiple domains 1	-	24168682:24185907:ENSBTAT00000061357; ::
512529	ENSBTAG00000012246	NA	174092	Milk fat yield	NA	ANO2	25	NA	NA	NA	5	104359792	104696724	336932	anoctamin 2	anoctamin-2	+	104359792:104695643:ENSBTAT000000750345; 104359823:104695643:ENSBTAT000000162605; 104360652:104695643:ENSBTAT000000709255; 104424515:104696724:ENSBTAT000000668515; 104425492:104696724:ENSBTAT000000707755; 104428613:104683338:ENSBTAT000000819915; 104428613:104695643:ENSBTAT000000857075; 104470431:104695643:ENSBTAT00000077673; ::; ::; ::
513972	ENSBTAG00000019441	178	10473; 10475; 10474	Milk fat yield; Milk protein percentage; Milk protein yield	NA	MED28	4	Q2TBN4	MED28_BOVIN	GO:0003779; GO:0005737; GO:0016020; GO:0016592	6	37169216	37175026	5810	mediator complex subunit 28	mediator of RNA polymerase II transcription subunit 28|mediator of RNA polymerase II transcription, subunit 28	+	37169216:37175026:ENSBTAT00000025895; ::
100140503	ENSBTAG00000049436	NA	174118; 175455; 174475	Milk fat yield; Milk protein yield; Milk yield	NA	LOC100140503	13	NA	NA	NA	6	88567842	88607902	40060	alpha-fetoprotein-like	LOW QUALITY PROTEIN: alpha-fetoprotein-like	+	88567842:88607902:ENSBTAT00000085399; 88590717:88607902:ENSBTAT00000080212;
508701	ENSBTAG00000007834	515	175827; 175910; 174928; 175503; 174534	Milk fat percentage; Milk fat yield; Milk protein percentage; Milk protein yield; Milk yield	NA	PPP1R16A	17	F1MMZ0	F1MMZ0_BOVIN	NA	14	443246	448420	5174	protein phosphatase 1 regulatory subunit 16A	protein phosphatase 1 regulatory subunit 16A|protein phosphatase 1, regulatory (inhibitor) subunit 16A|protein phosphatase 1, regulatory inhibitor subunit	-	443246:448420:ENSBTAT00000010306; ::
512125	ENSBTAG00000019864	536	173599; 174165; 161826; 175522; 174553	Milk fat percentage; Milk fat yield; Milk protein percentage; Milk protein yield; Milk yield	NA	MAPK15	13	Q29S06	Q29S06_BOVIN	GO:0004707; GO:0005524	14	1040716	1066536	25820	mitogen-activated protein kinase 15	mitogen-activated protein kinase 15	-	1040716:1045016:ENSBTAT0000007615514; 1040716:1045016:ENSBTAT0000002646714; 1040716:1046538:ENSBTAT0000007446814; 1040716:1066536:ENSBTAT0000007294514; 1040968:1046427:ENSBTAT00000069758; ::; ::; ::; ::; ::; ::
280699	ENSBTAG00000018843	416	14041; 14039; 14040	Milk fat percentage; Milk fat yield; Milk protein yield	PI	SERPINA1	6	P34955	A1AT_BOVIN	GO:0004867; GO:0005615; GO:0010951	21	59075306	59087375	12069	serpin family A member 1	alpha-1-antiproteinase|alpha-1-antitrypsin|alpha-1-proteinase inhibitor|protease inhibitor 1 (anti-elastase, antitrypsin, alpha-1)|serine (or cysteine) proteinase inhibitor, clade A (alpha-1antiproteinase, antitrypsin), member 1|serine proteinase inhibitor, clade A, member 1|serpin A1	-	59075306:59085088:ENSBTAT0000000492721; 59075306:59087375:ENSBTAT00000072441
535185	ENSBTAG00000018123	461; 448	51388; 51392; 51395; 51396; 125130	Milk fat percentage; Milk fat yield; Milk protein percentage; Milk protein yield; Milk yield	NA	FBLN5	13	A0A3Q1M1V6; Q2KJ89; Q5EA62	A0A3Q1M1V6_BOVIN; Q2KJ89_BOVIN; FBLN5_BOVIN	GO:0005178; GO:0005509; GO:0005615; GO:0008022; GO:0034394; GO:0042803; GO:0046903; GO:0048251; GO:0062023; GO:0071953; GO:2000121 GO:0005509; GO:0005615; GO:0048251 GO:0005178; GO:0005509; GO:0005615; GO:0007155; GO:0042803; GO:0048251; GO:0062023	21	56567085	56659651	92566	fibulin 5	fibulin-5|FIBL-5	-	56567085:56659651:ENSBTAT0000002412221; 56567887:56658774:ENSBTAT00000079989
281422	ENSBTAG00000025035	581; 296	173945; 5638; 175313; 121757; 31678	Milk fat percentage; Milk fat yield; Milk protein percentage; Milk protein yield; Milk yield	NA	PRLR	12	A0A3Q1M283; F1N4H8; Q28172	A0A3Q1M283_BOVIN; F1N4H8_BOVIN; PRLR_BOVIN	GO:0004925; GO:0007171; GO:0009986; GO:0016021; GO:0017046; GO:0046872 GO:0004896; GO:0004925; GO:0005886; GO:0009897; GO:0016021; GO:0017046; GO:0019955; GO:0043235; GO:0046872	20	38971752	39100563	128811	prolactin receptor	prolactin receptor|PRL-R|prolactin receptor long form	+	38971752:39100563:ENSBTAT0000007006920; 39020902:39099578:ENSBTAT0000008239820; 39037632:39100135:ENSBTAT0000001443720; 39057670:39099578:ENSBTAT00000070880; ::; ::; ::; ::; ::; ::; ::
528055	ENSBTAG00000015304	345	12705	Milk fat yield	NA	ANXA9	14	Q3ZC08	ANXA9_BOVIN	GO:0001525; GO:0001765; GO:0001786; GO:0001921; GO:0001934; GO:0002020; GO:0003417; GO:0005262; GO:0005509; GO:0005544; GO:0005546; GO:0005615; GO:0005623; GO:0005634; GO:0005737; GO:0005886; GO:0006900; GO:0010755; GO:0017137; GO:0019834; GO:0030199; GO:0031214; GO:0031340; GO:0031982; GO:0032332; GO:0032804; GO:0036035; GO:0042730; GO:0042802; GO:0044090; GO:0044147; GO:0044548; GO:0044730; GO:…	3	19777160	19786734	9574	annexin A9	annexin A9|annexin-9	-	19777160:19786734:ENSBTAT000000203503; 19777347:19785357:ENSBTAT000000828333; 19780922:19786734:ENSBTAT000000749803; 19780922:19786734:ENSBTAT00000085248; ::; ::; ::; ::; ::; ::; ::
537343	ENSBTAG00000054120	NA	52751; 52763; 52766; 52780	Milk fat percentage; Milk fat yield; Milk protein percentage; Milk protein yield	NA	HPSE2	15	NA	NA	NA	26	19540093	19813443	273350	heparanase 2 (inactive)	inactive heparanase-2	-	19540093:19813443:ENSBTAT00000085333; ::
517811	ENSBTAG00000045703	413	168268	Milk fat yield	NA	COX15	11	Q08DG6	COX15_BOVIN	GO:0005743; GO:0006784; GO:0016021; GO:0016627; GO:0016653	26	20640572	20681513	40941	cytochrome c oxidase assembly homolog COX15	cytochrome c oxidase assembly protein COX15 homolog|COX15 homolog, cytochrome c oxidase assembly protein|COX15, cytochrome c oxidase assembly homolog	-	20640572:20681435:ENSBTAT0000007933726; 20651395:20681435:ENSBTAT0000008334826; 20652193:20681435:ENSBTAT0000007319026; 20664463:20681513:ENSBTAT00000064176; ::; ::; ::; ::; ::; ::; ::
512044	ENSBTAG00000002827	NA	174256	Milk fat yield	NA	ACAT2	18	A0A3Q1MUM9	A0A3Q1MUM9_BOVIN	GO:0016747	9	96029255	96044719	15465	acetyl-CoA acetyltransferase 2	acetyl-CoA acetyltransferase 2	NA	96029255:96044719:ENSBTAT00000003660; ENSBTAT00000081010
507176	ENSBTAG00000010681	447	136247	Milk fat yield	LXRalpha	NR1H3	11	Q5E9B6	NR1H3_BOVIN	GO:0000122; GO:0000976; GO:0000977; GO:0000978; GO:0000981; GO:0001228; GO:0003707; GO:0003713; GO:0004879; GO:0005634; GO:0005737; GO:0006629; GO:0007275; GO:0008134; GO:0008270; GO:0010875; GO:0010887; GO:0030154; GO:0030374; GO:0038023; GO:0042632; GO:0043031; GO:0043565; GO:0044255; GO:0045861; GO:0045893; GO:0045944; GO:0046965; GO:0050728; GO:0055088; GO:0070328; GO:0071222; GO:0090188; GO:…	15	77125341	77139490	14149	nuclear receptor subfamily 1 group H member 3	oxysterols receptor LXR-alpha|liver X receptor alpha|nuclear orphan receptor LXR-alpha	+	77125341:77139490:ENSBTAT0000007173915; 77131490:77138639:ENSBTAT00000014131
507168	ENSBTAG00000046394	156	169694; 168909; 168920; 168873; 168875	Milk fat percentage; Milk fat yield; Milk protein percentage; Milk protein yield; Milk yield	RPL23AY	RPL23A	5	Q24JY1	RL23A_BOVIN	GO:0000027; GO:0003735; GO:0005634; GO:0006412; GO:0019843; GO:0022625; GO:1904841	19	20146383	20148654	2271	ribosomal protein L23a	60S ribosomal protein L23a|ribosomal protein L23a Y-linked protein	+	20146383:20148654:ENSBTAT00000065532; ::
527026	ENSBTAG00000008553	NA	175851; 176217	Milk fat yield; Milk protein yield	NA	B4GALNT3	20	NA	NA	NA	5	107337753	107434583	96830	beta-1,4-N-acetyl-galactosaminyltransferase 3	beta-1,4-N-acetylgalactosaminyltransferase 3	+	107337753:107434583:ENSBTAT00000011275; ::
540367	ENSBTAG00000011838	437	175869; 176240; 175961;	Milk fat yield; Milk protein yield; Milk yield	FAM113B	PCED1B	11	A6QL70	PED1B_BOVIN	NA	5	33019566	33169810	150244	PC-esterase domain containing 1B	PC-esterase domain-containing protein 1B|Protein FAM113B|family with sequence similarity 113, member B	-	33019566:33046841:ENSBTAT000000666735; 33019760:33169810:ENSBTAT00000039061
280710	ENSBTAG00000021364	1079; 1111; 1039	168155	Milk fat yield	ACK, ACK1	TNK2	17	A0A3Q1LXE5; F6PN06; Q17R13	A0A3Q1LXE5_BOVIN;	GO:0004712; GO:0004713; GO:0005524; GO:0007165 GO:0004674; GO:0004712; GO:0004715; GO:0005102; GO:0005524; GO:0005634; GO:0005737; GO:0005768; GO:0005886; GO:0005905; GO:0005912; GO:0006897; GO:0007169; GO:0016310; GO:0030136; GO:0030154; GO:0030659; GO:0031234; GO:0038083; GO:0042127; GO:0046872	1	70600179	70627585	27406	tyrosine kinase non receptor 2	activated CDC42 kinase 1|ACK-1|activated CDC42 kinase 2|activated p21cdc42Hs kinase|tyrosine kinase non-receptor protein 2	-	70600179:70622996:ENSBTAT000000284821; 70600179:70622996:ENSBTAT000000698671; 70600179:70622996:ENSBTAT000000464711; 70601520:70627585:ENSBTAT00000072209; ::; ::; ::; ::; ::; ::; ::
533815	ENSBTAG00000026234	458; 491	168258; 175134; 168291	Milk fat yield; Milk protein percentage; Milk protein yield	NA	STK3	11	A0A3Q1LXF1; A0JN96	A0A3Q1LXF1_BOVIN; A0JN96_BOVIN	GO:0004672; GO:0005524 GO:0000287; GO:0001841; GO:0003157; GO:0004674; GO:0005524; GO:0005737; GO:0007417; GO:0008285; GO:0023014; GO:0032092; GO:0032147; GO:0032991; GO:0035329; GO:0042802; GO:0045600; GO:0046330; GO:0046621; GO:0048812; GO:0050821; GO:0051091; GO:0051897; GO:0060215; GO:0060706; GO:0060800; GO:0090090; GO:0097284; GO:1902043	14	65475373	65785445	310072	serine/threonine kinase 3	serine/threonine-protein kinase 3|serine/threonine kinase 3 (STE20 homolog, yeast)	+	65475373:65785063:ENSBTAT0000007139814; 65475373:65785063:ENSBTAT0000008730714; 65475462:65785445:ENSBTAT0000003720214; 65512626:65784235:ENSBTAT00000081242; ::; ::; ::; ::; ::; ::; ::
616368	ENSBTAG00000019368	282	16235; 16234; 16236; 16233	Milk fat percentage Milk fat yield Milk protein percentage Milk yield	NA	IGFBP7	5	A6QLY8	A6QLY8_BOVIN	GO:0001558; GO:0005520; GO:0005576	6	72405716	72486115	80399	insulin like growth factor binding protein 7	insulin-like growth factor-binding protein 7	-	72405716:72486115:ENSBTAT00000025803; ::
280846	ENSBTAG00000001292	708	95735; 136278; 95736; 11617; 95732	Milk fat percentage; Milk fat yield; Milk protein percentage; Milk protein yield; Milk yield	Lf	LTF	19	B9VPZ5; P24627	B9VPZ5_BOVIN; TRFL_BOVIN	GO:0001530; GO:0002227; GO:0004252; GO:0004869; GO:0005506; GO:0005615; GO:0008201; GO:0009986; GO:0019731; GO:0019732; GO:0031640; GO:0031665; GO:0032680; GO:0032780; GO:0032991; GO:0033690; GO:0034145; GO:0042581; GO:0043123; GO:0043539; GO:0044218; GO:0044793; GO:0045071; GO:0045669; GO:0050829; GO:0051092; GO:0051673; GO:0060349; GO:0061844; GO:1900229; GO:1902732; GO:2000117 GO:0001503; GO:0…	22	52952571	52986619	34048	lactotransferrin	lactotransferrin|lactoferrin	+	52952571:52986619:ENSBTAT00000001704; ::
508491	ENSBTAG00000008617	717	173822; 174290	Milk fat percentage; Milk fat yield	NA	CSTF3	21	A5PJR5	A5PJR5_BOVIN	GO:0005654; GO:0006397	15	63722373	63789775	67402	cleavage stimulation factor subunit 3	cleavage stimulation factor subunit 3|cleavage stimulation factor, 3' pre-RNA, subunit 3, 77kDa	-	63722373:63771650:ENSBTAT0000008700315; 63722865:63789775:ENSBTAT00000011369
513423	ENSBTAG00000019350	299; 244	51284; 51287; 51285	Milk fat yield; Milk protein yield; Milk yield	NA	SLC25A21	14	A0JN87 Q5E9L8	ODC_BOVIN; Q5E9L8_BOVIN	GO:0005743; GO:0016021; GO:0022857 GO:0016021	21	46881642	47400026	518384	solute carrier family 25 member 21	mitochondrial 2-oxodicarboxylate carrier|solute carrier family 25 (mitochondrial oxodicarboxylate carrier), member 21	-	46881642:47031125:ENSBTAT0000007314221; 46881642:47097317:ENSBTAT0000007734321; 46881642:47400026:ENSBTAT0000004580321; 46881642:47400026:ENSBTAT00000025776; ::; ::; ::; ::; ::; ::; ::
541204	ENSBTAG00000005863	483	175849; 176215; 175941	Milk fat yield; Milk protein yield; Milk yield	NA	ATF7	13	F1N1U0	F1N1U0_BOVIN	GO:0003677; GO:0003700; GO:0005634	5	26419016	26509448	90432	activating transcription factor 7	cyclic AMP-dependent transcription factor ATF-7	+	26419016:26509448:ENSBTAT00000007704; ::
533768	ENSBTAG00000010786	1008; 996	168269	Milk fat yield	NA	TACC2	28	A0A3Q1M5M5; A6QNY2	A0A3Q1M5M5_BOVIN; A6QNY2_BOVIN	GO:0007052	26	41877231	42112620	235389	transforming acidic coiled-coil containing protein 2	transforming acidic coiled-coil-containing protein 2	+	41877231:42060120:ENSBTAT0000008637926; 41877231:42112278:ENSBTAT0000007997426; 41900751:42112278:ENSBTAT0000007509026; 41900751:42112278:ENSBTAT0000008547026; 41900751:42112278:ENSBTAT0000008382226; 41918227:42112278:ENSBTAT0000006115826; 41976897:42110094:ENSBTAT0000008510326; 42034938:42112620:ENSBTAT0000001428826; 42035111:42112278:ENSBTAT00000077359; ::; ::
534510	ENSBTAG00000003565	744	174247	Milk fat yield	NA	TRIM3	12	A7MB36	A7MB36_BOVIN	GO:0000209; GO:0005737; GO:0008270; GO:0043161; GO:0061630	15	46574037	46599884	25847	tripartite motif containing 3	tripartite motif-containing protein 3	+	46574037:46599884:ENSBTAT00000004636; ::
533900	ENSBTAG00000025837	641	41096; 41100	Milk fat percentage; Milk fat yield	NA	RFX4	20	F1MFD3	F1MFD3_BOVIN	GO:0000978; GO:0001228; GO:0003700; GO:0005634; GO:0006357; GO:0021537; GO:0021914; GO:0060271; GO:0070613	5	69980577	70051146	70569	regulatory factor X4	transcription factor RFX4|regulatory factor X, 4 (influences HLA class II expression) isoform 1|regulatory factor X, 4 (influences HLA class II expression) isoform 2	+	69980577:70051146:ENSBTAT00000000169; ::
508405	ENSBTAG00000004912	2615	42310; 42314; 42318; 42319; 42315	Milk fat percentage; Milk fat yield; Milk protein percentage; Milk protein yield; Milk yield	NA	ANKRD17	36	F1MI56	F1MI56_BOVIN	GO:0000785; GO:0001955; GO:0003682; GO:0003723; GO:0005634; GO:0005654; GO:0005737; GO:0006275; GO:0031965; GO:0042742; GO:0043123; GO:0045087; GO:0051151; GO:1900087; GO:1900245; GO:1900246	6	88187894	88354991	167097	ankyrin repeat domain 17	ankyrin repeat domain-containing protein 17	-	88187894:88354991:ENSBTAT00000006467; ::
510763	ENSBTAG00000011392	1198	40986; 40989; 40987	Milk fat yield; Milk protein yield; Milk yield	NA	MYBPC1	36	A6QP89	A6QP89_BOVIN	GO:0006936; GO:0030016; GO:0031432	5	65398362	65500279	101917	myosin binding protein C1	myosin-binding protein C, slow-type|myosin binding protein C, slow type	+	65398362:65500279:ENSBTAT00000043649; ::
538198	ENSBTAG00000020466	327	47781; 47784; 47786; 47787	Milk fat percentage; Milk fat yield; Milk protein percentage; Milk protein yield	NA	CNTN5	7	A6QP43	A6QP43_BOVIN	NA	15	8786754	9437352	650598	contactin 5	contactin-5	-	8786754:9437352:ENSBTAT00000027270; ::
516241	ENSBTAG00000007829	493	40829; 40830; 40833; 176221; 175945	Milk fat percentage; Milk fat yield; Milk protein percentage; Milk protein yield; Milk yield	NA	CSAD	20	E1BP41	E1BP41_BOVIN	GO:0016831; GO:0019752; GO:0030170; GO:0042412	5	26821653	26847931	26278	cysteine sulfinic acid decarboxylase	cysteine sulfinic acid decarboxylase	+	26821653:26847931:ENSBTAT000000103055; 26837492:26847931:ENSBTAT00000010303
527830	ENSBTAG00000019012	428	168163	Milk fat yield	NA	KCTD16	3	E1B905	E1B905_BOVIN	GO:0008277; GO:0042734; GO:0043235; GO:0045211; GO:0051260	7	55312292	55622382	310090	potassium channel tetramerization domain containing 16	BTB/POZ domain-containing protein KCTD16|potassium channel tetramerisation domain containing 16	+	55312292:55622382:ENSBTAT00000025305; ::
519222	ENSBTAG00000011964	882	173960; 175326	Milk fat yield; Milk protein yield	NA	DIS3L2	25	E1B7R0	E1B7R0_BOVIN	GO:0000175; GO:0000178; GO:0000287; GO:0000932; GO:0008266; GO:0008285; GO:0010587; GO:0019827; GO:0034427; GO:0051301; GO:0051306; GO:1990074	2	119630438	119987217	356779	DIS3 like 3'-5' exoribonuclease 2	DIS3-like exonuclease 2|DIS3 mitotic control homolog-like 2	+	119630438:119986859:ENSBTAT000000702572; 119680138:119987217:ENSBTAT00000038112
515033	ENSBTAG00000003894	411; 391; 340	16255; 16256	Milk fat yield; Milk protein yield	NA	NDRG4	22	A0A3Q1LVG9; A0A3Q1MBK3; Q0VCK8	A0A3Q1LVG9_BOVIN; A0A3Q1MBK3_BOVIN; Q0VCK8_BOVIN	GO:0005737; GO:0008542; GO:0010642; GO:0014912; GO:0016323; GO:0031253; GO:0048278; GO:0048662; GO:0060973; GO:0070374; GO:2001135 NA GO:0005737; GO:0007165; GO:0007420; GO:0070374	18	26255289	26298424	43135	NDRG family member 4	protein NDRG4	+	26255289:26296449:ENSBTAT0000007804318; 26256442:26294818:ENSBTAT0000008569018; 26256442:26298424:ENSBTAT0000007176818; 26284967:26298396:ENSBTAT00000005083; ::; ::; ::; ::; ::; ::; ::
512872	ENSBTAG00000016739	NA	122198	Milk fat yield	NA	RASAL1	42	A0A3Q1N802	A0A3Q1N802_BOVIN	GO:0005096; GO:0005543; GO:0035556; GO:0046580; GO:0071277	17	61122287	61157626	35340	RAS protein activator like 1	RAS protein activator like 1	-	61122287:61157626: ENSBTAT00000081734; ENSBTAT00000022254
509239	ENSBTAG00000014375	446; 459; 477	175880; 176254; 175972	Milk fat yield; Milk protein yield; Milk yield	NA	TMCC3	14	A0A3Q1LYP9; A0A3Q1MJT4; Q2T9U3	A0A3Q1LYP9_BOVIN; A0A3Q1MJT4_BOVIN; Q2T9U3_BOVIN	GO:0016021	5	24306913	24595494	288581	transmembrane and coiled-coil domain family 3	transmembrane and coiled-coil domain protein 3|transmembrane and coiled coil domain protein 3	-	24306913:24319267:ENSBTAT000000743375; 24306913:24321193:ENSBTAT000000772355; 24306913:24321193:ENSBTAT000000820305; 24306913:24328718:ENSBTAT000000829735; 24306913:24345243:ENSBTAT000000767265; 24306913:24377683:ENSBTAT000000191135; 24306913:24480048:ENSBTAT000000725135; 24306913:24542408:ENSBTAT000000802435; 24306913:24542408:ENSBTAT000000820945; 24306913:24595494:ENSBTAT00000079611; ::
535742	ENSBTAG00000008938	NA	13149; 13145; 13150; 13146	Milk fat yield; Milk protein percentage; Milk protein yield; 305-day milk yield	NA	SRC	16	NA	NA	NA	13	66295099	66349583	54484	SRC proto-oncogene, non-receptor tyrosine kinase	proto-oncogene tyrosine-protein kinase Src|v-src avian sarcoma (Schmidt-Ruppin A-2) viral oncogene homolog|v-src sarcoma (Schmidt-Ruppin A-2) viral oncogene homolog	+	66295099:66349583:ENSBTAT0000001176719; 39146536:39217469:ENSBTAG00000013469; SRCIN1
518168	ENSBTAG00000011245	1575	175871; 176242; 175963;	Milk fat yield; Milk protein yield; Milk yield;	NA	PLXNC1	31	E1BDY7	E1BDY7_BOVIN	GO:0002116; GO:0005887; GO:0007162; GO:0008360; GO:0017154; GO:0030334; GO:0043087; GO:0050772; GO:1902287	5	23915775	24071389	155614	plexin C1	plexin-C1	+	23915775:24066589:ENSBTAT000000741095; 23915775:24066589:ENSBTAT000000742185; 23915775:24068054:ENSBTAT000000149325; 23915775:24069108:ENSBTAT000000770305; 23915775:24071389:ENSBTAT00000068848; ::; ::; ::; ::; ::; ::
338446	ENSBTAG00000017024	796	136189; 12031; 136190; 20652; 31632	Milk fat percentage; Milk fat yield; Milk protein percentage; Milk protein yield; Milk yield	NA	PPARGC1A	17	Q865B7	PRGC1_BOVIN	GO:0003677; GO:0003712; GO:0003713; GO:0003723; GO:0005102; GO:0005634; GO:0006355; GO:0007005; GO:0008134; GO:0010822; GO:0014850; GO:0016605; GO:0022904; GO:0030374; GO:0031490; GO:0032922; GO:0034599; GO:0042752; GO:0043524; GO:0043565; GO:0045893; GO:0045944; GO:0050873; GO:0051091; GO:0097009; GO:1901215; GO:2001171	6	43380463	43501184	120721	PPARG coactivator 1 alpha	peroxisome proliferator-activated receptor gamma coactivator 1-alpha|PGC-1-alpha|PPAR-gamma coactivator 1-alpha|PPARGC-1-alpha|peroxisome proliferative activated receptor, gamma, coactivator 1	-	43380463:43487276:ENSBTAT000000835796; 43382263:43487411:ENSBTAT000000550946; 43382399:43501184:ENSBTAT000000848076; 43383493:43486417:ENSBTAT00000022636; ::; ::; ::; ::; ::; ::; ::
281152	ENSBTAG00000015980	2513	10434; 28094; 28092; 28091; 28093	Milk fat percentage; Milk fat yield; Milk protein percentage; Milk protein yield; Milk yield	NA	FASN	42	Q71SP7	FAS_BOVIN	GO:0004313; GO:0004314; GO:0004315; GO:0004316; GO:0004317; GO:0004320; GO:0005737; GO:0006633; GO:0008659; GO:0008693; GO:0016295; GO:0016296; GO:0031177; GO:0042470; GO:0047117; GO:0047451; GO:0102131; GO:0102132	19	50775674	50796012	20338	fatty acid synthase	fatty acid synthase	+	50775674:50796012:ENSBTAT0000002126019; 50775674:50796012:ENSBTAT0000007681919; 50775674:50796012:ENSBTAT00000068989; ::; ::; ::; ::; ::; ::; ::; ::
618397	ENSBTAG00000002104	NA	161760; 174170; 161877; 175527; 174558	Milk fat percentage; Milk fat yield; Milk protein percentage; Milk protein yield; Milk yield	NA	RHPN1	15	NA	NA	NA	14	1262194	1269340	7146	rhophilin Rho GTPase binding protein 1	rhophilin-1	-	1262194:1269340:ENSBTAT0000000271514; 1262319:1269340:ENSBTAT00000073587
281831	ENSBTAG00000013162	650	167456; 167455; 167458; 167457; 167454	Milk fat percentage; Milk fat yield; Milk protein percentage; Milk protein yield; Milk yield	HSPA10, Hsc70	HSPA8	9	P19120	HSP7C_BOVIN	GO:0000974; GO:0005524; GO:0005634; GO:0005681; GO:0005730; GO:0005737; GO:0005764; GO:0005776; GO:0005829; GO:0005886; GO:0006397; GO:0006986; GO:0008088; GO:0008380; GO:0016191; GO:0016192; GO:0016887; GO:0030424; GO:0030425; GO:0031072; GO:0034605; GO:0034620; GO:0042026; GO:0042470; GO:0042623; GO:0043195; GO:0044183; GO:0045892; GO:0051082; GO:0051085; GO:0051787; GO:0061738; GO:0061740; GO:…	15	33679009	33683436	4427	heat shock protein family A (Hsp70) member 8	heat shock cognate 71 kDa protein|Hsc70 ATPase|heat shock 70 kDa protein 8|heat shock 70kDa protein 8|heat shock 70kd protein 10 (HSC71)|heat shock cognate 71 kD protein	-	33679009:33683436:ENSBTAT0000001749715; 33679237:33682643:ENSBTAT0000007634415; 33679237:33682643:ENSBTAT00000081853; ::; ::; ::; ::; ::; ::; ::; ::
100139986	ENSBTAG00000021855	981	174269	Milk fat yield	NA	ANO3	27	F1MHG6	F1MHG6_BOVIN	GO:0016021; GO:0046983; GO:0061588	15	56896688	57352721	456033	anoctamin 3	anoctamin-3	+	56896688:57352721:ENSBTAT0000007814015; 57062722:57352721:ENSBTAT0000002913715; 57062722:57352721:ENSBTAT0000007244415; 57062722:57352721:ENSBTAT0000007978315; 57136507:57222199:ENSBTAT00000067680; ::; ::; ::; ::; ::; ::
505572	ENSBTAG00000015513	1837; 1869;	43684; 43685; 43689; 43690; 43686	Milk fat percentage; Milk fat yield; Milk protein percentage; Milk protein yield; Milk yield	NA	DOCK5	52	A0A3Q1MFA9; F1MJ73	A0A3Q1MFA9_BOVIN; F1MJ73_BOVIN	GO:0005085; GO:0005096; GO:0007264; GO:0016477	8	72443786	72724312	280526	dedicator of cytokinesis 5	dedicator of cytokinesis protein 5	+	72443786:72724312:ENSBTAT000000206168; 72443786:72724312:ENSBTAT000000712048; 72523403:72724312:ENSBTAT00000067175; ::; ::; ::; ::; ::; ::; ::; ::
533987	ENSBTAG00000003361	407	174274	Milk fat yield	METT5D1	METTL15	13	A0JN95	MET15_BOVIN	GO:0070475; GO:0071424	15	58806394	59021213	214819	methyltransferase like 15	probable methyltransferase-like protein 15|methyltransferase 5 domain containing 1|methyltransferase 5 domain-containing protein 1|probable S-adenosyl-L-methionine-dependent methyltransferase METT5D1|putative S-adenosyl-L-methionine-dependent methyltransferase METT5D1	+	58806394:59021213:ENSBTAT00000044672; ::
617389	ENSBTAG00000050474	NA	173967	Milk fat yield	NA	RUNX3	7	NA	NA	NA	2	127998304	128061752	63448	RUNX family transcription factor 3	runt-related transcription factor 3|runt related transcription factor 3	+	127998304:128061752:ENSBTAT00000070567; ::
281363	ENSBTAG00000048655	574	44078; 44082; 44084	Milk fat percentage; Milk fat yield; Milk protein yield	NA	NT5E	9	Q05927	5NTD_BOVIN	GO:0000166; GO:0005886; GO:0006196; GO:0008253; GO:0031225; GO:0046872	9	63953759	64026731	72972	5'-nucleotidase ecto	5'-nucleotidase|5'-NT|5'-nucleotidase, ecto (CD73)|ecto-5'-nucleotidase	-	63953759:64026731:ENSBTAT00000074100; ::
533207	ENSBTAG00000006014	106	174332	Milk fat yield	NA	GBF1	4	A2VDX3	A2VDX3_BOVIN	NA	26	22889324	23012954	123630	golgi brefeldin A resistant guanine nucleotide exchange factor 1	Golgi-specific brefeldin A-resistance guanine nucleotide exchange factor 1|golgi-specific brefeldin A resistance factor 1|golgi-specific brefeldin A resistant guanine nucleotide exchange factor 1	+	22889324:23012954:ENSBTAT00000061619; ::
104968644	ENSBTAG00000016345	NA	167337	Milk fat yield	NA	IL2RB	11	NA	NA	NA	5	75550213	75591439	41226	interleukin 2 receptor subunit beta	interleukin-2 receptor subunit beta|interleukin 2 receptor, beta	-	75550213:75567389:ENSBTAT000000217475; 75550213:75591439:ENSBTAT000000743915; 75550213:75591439:ENSBTAT000000735855; 75550213:75591439:ENSBTAT000000741665; 75550213:75591439:ENSBTAT000000782825; 75550213:75591439:ENSBTAT000000717805; 75550213:75591439:ENSBTAT00000076173; ::; ::; ::; ::
518047	ENSBTAG00000019602	NA	174026	Milk fat yield	NA	SLCO1C1	15	NA	NA	NA	5	89019014	89099984	80970	solute carrier organic anion transporter family member 1C1	solute carrier organic anion transporter family member 1C1	-	89019014:89099984:ENSBTAT00000026117; ::
281741	ENSBTAG00000047039	496	2567; 3631	Milk fat yield; Milk protein yield	NA	CYP21	8	P00191	CP21A_BOVIN	GO:0004509; GO:0005496; GO:0005506; GO:0005789; GO:0006694; GO:0008202; GO:0008395; GO:0020037	23	27326531	27330230	3699	cytochrome P450, subfamily XXI (steroid 21-hydroxylase)	steroid 21-hydroxylase|21-OHase|P-450c21|P450-C21|cytochrome P-450c21|cytochrome P450 21|cytochrome P450 XXI|cytochrome P450, family 21|cytochrome P450-C21	-	27326531:27330230:ENSBTAT00000063123; ::
524622	ENSBTAG00000032183	816	173971; 175374; 175958	Milk fat yield; Milk protein yield; Milk yield	NA	NELL2	22	A6QR11	NELL2_BOVIN	GO:0005080; GO:0005509; GO:0005576; GO:0005737; GO:0008201	5	35475234	35861464	386230	neural EGFL like 2	protein kinase C-binding protein NELL2|NEL-like 2|NEL-like protein 2	+	35475234:35861464:ENSBTAT000000456165; 35475234:35861464:ENSBTAT00000078630
525908	ENSBTAG00000044158	NA	174300	Milk fat yield	NA	LDLRAD3	8	NA	NA	NA	15	66504294	66702598	198304	low density lipoprotein receptor class A domain containing 3	low-density lipoprotein receptor class A domain-containing protein 3	+	66504294:66702598:ENSBTAT00000061639; ::
525636	ENSBTAG00000009302	197	52130	Milk fat yield	DSCR1L1	RCAN2	6	Q3ZC15	RCAN2_BOVIN	GO:0003676; GO:0005737; GO:0008597; GO:0019722; GO:0070884	23	19452882	19685336	232454	regulator of calcineurin 2	calcipressin-2|Down syndrome critical region gene 1-like 1 protein|down syndrome candidate region 1-like 1	-	19452882:19555258:ENSBTAT0000004665823; 19455304:19685336:ENSBTAT00000053783
512359	ENSBTAG00000038148	NA	42360; 42348; 42363; 174487	Milk fat yield; Milk protein percentage; Milk protein yield; Milk yield	ANKRD56	SOWAHB	1	NA	NA	NA	6	91734617	91736950	2333	sosondowah ankyrin repeat domain family member B	ankyrin repeat domain-containing protein SOWAHB|ankyrin repeat domain 56	-	91734617:91736950:ENSBTAT00000053025; ::
280750	ENSBTAG00000005574	439	18795; 18796; 18797	Milk fat percentage; Milk fat yield; Milk yield	gpIII	CLU	11	P17697	CLUS_BOVIN	GO:0002434; GO:0005615; GO:0005634; GO:0005737; GO:0005739; GO:0005743; GO:0005829; GO:0031333; GO:0031625; GO:0032436; GO:0032463; GO:0034366; GO:0042127; GO:0042583; GO:0043065; GO:0043231; GO:0048260; GO:0048471; GO:0050821; GO:0051082; GO:0051092; GO:0051787; GO:0051788; GO:0061077; GO:0097193; GO:0099020; GO:1902230; GO:1905907; GO:2000060; GO:2001244	8	11176838	11194518	17680	clusterin	clusterin|glycoprotein III	+	11176838:11194518:ENSBTAT00000007324; ::
788286	ENSBTAG00000048740	NA	173982	Milk fat yield	NA	LOC788286	0	NA	NA	NA	5	74439512	74452245	12733	apolipoprotein L3-like	NA	+	NA
515615	ENSBTAG00000021472	NA	34168; 174169; 174950; 175526; 174556	Milk fat percentage; Milk fat yield; Milk protein percentage; Milk protein yield; Milk yield	NA	ZC3H3	12	NA	NA	NA	14	1153788	1215120	61332	zinc finger CCCH-type containing 3	zinc finger CCCH domain-containing protein 3	+	1153788:1215120:ENSBTAT00000028621; ::
281235	ENSBTAG00000020527	414	16154; 16152; 16155; 16153; 16151	Milk fat percentage; Milk fat yield; Milk protein percentage; Milk protein yield; Milk yield	NA	IDH1	11	A0A140T8A5; Q9XSG3	A0A140T8A5_BOVIN; IDHC_BOVIN	GO:0000287; GO:0004450; GO:0005739; GO:0005777; GO:0005829; GO:0006099; GO:0006102; GO:0006103; GO:0006739; GO:0006749; GO:0006979; GO:0042803; GO:0051287; GO:0060696; GO:0071071 GO:0000287; GO:0004450; GO:0005737; GO:0005739; GO:0005777; GO:0005829; GO:0006097; GO:0006099; GO:0006102; GO:0006103; GO:0006739; GO:0006979; GO:0051287	2	96510261	96532002	21741	isocitrate dehydrogenase (NADP(+)) 1	isocitrate dehydrogenase [NADP] cytoplasmic|IDH|IDP|NADP(+)-specific ICDH|cytosolic NADP-isocitrate dehydrogenase|isocitrate dehydrogenase (NADP(+)) 1, cytosolic|isocitrate dehydrogenase 1 (NADP+), soluble|oxalosuccinate decarboxylase	-	96510261:96532002:ENSBTAT00000027348; ::
100141215	ENSBTAG00000015040	NA	173589; 174155; 174937; 175512; 174543	Milk fat percentage; Milk fat yield; Milk protein percentage; Milk protein yield; Milk yield	NA	SMPD5	7	NA	NA	NA	14	774643	776724	2081	sphingomyelin phosphodiesterase 5, pseudogene	sphingomyelin phosphodiesterase 5|sphingomyelin phosphodiesterase 5, pseudogene	-	774643:776724:ENSBTAT00000049643;
537224	ENSBTAG00000007689	NA	170542; 170548; 136238; 170547; 170546	Milk fat percentage; Milk fat yield; Milk protein percentage; Milk protein yield; 305-day milk yield	NA	LPIN1	28	NA	NA	NA	11	86083907	86175202	91295	lipin 1	phosphatidate phosphatase LPIN1	-	86083907:86152252:ENSBTAT0000007060611; 86083907:86152252:ENSBTAT0000004342411; 86083907:86175202:ENSBTAT0000008300511; 86083907:86175202:ENSBTAT00000066368; ::; ::; ::; ::; ::; ::; ::
533968	ENSBTAG00000020782	2376	16253	Milk fat yield	NA	CNOT1	50	F1MHU9	F1MHU9_BOVIN	GO:0000122; GO:0000288; GO:0000932; GO:0004535; GO:0005829; GO:0010606; GO:0017148; GO:0030015; GO:0030331; GO:0033147; GO:0035195; GO:0042974; GO:0048387; GO:0060090; GO:0060213; GO:0070016; GO:2000036	18	26304976	26388347	83371	CCR4-NOT transcription complex subunit 1	CCR4-NOT transcription complex subunit 1	-	26304976:26388347:ENSBTAT0000002769518; 26304976:26388347:ENSBTAT00000067460
513641	ENSBTAG00000019686	1134	175866; 176235; 175957	Milk fat yield; Milk protein yield; Milk yield	NA	NCKAP1L	31	E1B876	E1B876_BOVIN	GO:0000902; GO:0001782; GO:0005096; GO:0005829; GO:0016477; GO:0030011; GO:0030031; GO:0030295; GO:0030593; GO:0030838; GO:0030866; GO:0030890; GO:0031209; GO:0032700; GO:0032715; GO:0033630; GO:0035509; GO:0042102; GO:0042493; GO:0043029; GO:0043066; GO:0043372; GO:0043378; GO:0044877; GO:0045579; GO:0045588; GO:0045648; GO:0048812; GO:0048821; GO:0050853; GO:0060100; GO:0065003; GO:0070358; GO:…	5	25547486	25592783	45297	NCK associated protein 1 like	nck-associated protein 1-like|hematopoietic protein 1	-	25547486:25592783:ENSBTAT00000047448; ::
506412	ENSBTAG00000022394	130	138703; 64992; 138697; 64994	Milk fat percentage; Milk fat yield; Milk protein yield; Milk yield	SAA, SAA1	SAA2	4	P35541	SAA_BOVIN	GO:0005615; GO:0006953; GO:0034364; GO:0042056; GO:0060326	29	26458417	26461858	3441	serum amyloid A2	serum amyloid A protein	+	26458417:26461858:ENSBTAT00000030326; ::
786925	ENSBTAG00000019058	NA	175862; 176230; 175952	Milk fat yield; Milk protein yield; Milk yield	NA	IQSEC3	16	NA	NA	NA	5	107048490	107137449	88959	IQ motif and Sec7 domain ArfGEF 3	IQ motif and SEC7 domain-containing protein 3|IQ motif and Sec7 domain 3	+	107048490:107137449:ENSBTAT000000253725; 107048648:107132020:ENSBTAT000000838325; 107106145:107133906:ENSBTAT00000072203; ::; ::; ::; ::; ::; ::; ::; ::
537804	ENSBTAG00000000219	1497	173526; 174066	Milk fat percentage; Milk fat yield	NA	GRIN2B	12	F1MCL3	F1MCL3_BOVIN	GO:0004972; GO:0005623; GO:0005886; GO:0008066; GO:0016594; GO:0017146; GO:0022849; GO:0030054; GO:0035249; GO:0045211; GO:0045471; GO:0050804; GO:0060079; GO:0060291; GO:0097553; GO:0098839; GO:1904315	5	95970070	96313866	343796	glutamate ionotropic receptor NMDA type subunit 2B	glutamate receptor ionotropic, NMDA 2B	+	95970070:96313866:ENSBTAT00000000263; ::
617325	ENSBTAG00000044119	950	16250; 16248; 16251; 16249	Milk fat percentage Milk fat yield; Milk protein percentage; Milk protein yield	NA	KSR2	20	F1MF36	F1MF36_BOVIN	GO:0004672; GO:0005524; GO:0005829; GO:0005886; GO:0007265; GO:0019722; GO:0046872	17	57231745	57664911	433166	kinase suppressor of ras 2	kinase suppressor of Ras 2	+	57231745:57664911:ENSBTAT00000061442; ::
337925	ENSBTAG00000013861	934; 970	45242; 45251; 45254; 45246; 45244	Milk fat percentage; Milk fat yield; Milk protein percentage; Milk protein yield; Milk yield	NCX1	SLC8A1	16	A8E655; F1MC36; P48765	A8E655_BOVIN; F1MC36_BOVIN; NAC1_BOVIN	GO:0005432; GO:0007154; GO:0016021 GO:0005432; GO:0005623; GO:0005654; GO:0005887; GO:0006883; GO:0007154; GO:0030501; GO:0030506; GO:0035994; GO:0070509; GO:0098719; GO:0098735 GO:0002026; GO:0002028; GO:0005432; GO:0005509; GO:0005516; GO:0005623; GO:0005886; GO:0005901; GO:0006814; GO:0006816; GO:0006874; GO:0007154; GO:0007204; GO:0016021; GO:0031226; GO:0035725; GO:0042383; GO:0051924; GO:00…	11	22410362	22764982	354620	solute carrier family 8 member A1	sodium/calcium exchanger 1|Na(+)/Ca(2+)-exchange protein 1|sodium-calcium exchanger|solute carrier family 8, member 1	-	22410362:22764982:ENSBTAT0000002279511; 22410362:22764982:ENSBTAT00000018452
523226	ENSBTAG00000030227	1003; 950	43044; 43047; 43050; 43048	Milk fat percentage; Milk fat yield; Milk protein yield; Milk yield	NA	PCDHA13	11	A0A3Q1MLE3; A7E317	A0A3Q1MLE3_BOVIN; A7E317_BOVIN	GO:0005509; GO:0005886; GO:0007156; GO:0007399; GO:0016021 GO:0005509; GO:0005886; GO:0007156; GO:0016021	7	51980790	51986518	5728	protocadherin alpha 13	protocadherin alpha-13	+	51980790:51986518:ENSBTAT00000020497; ::
505464	ENSBTAG00000004718	702	175874; 176245; 175966	Milk fat yield; Milk protein yield; Milk yield	NA	PUS7L	10	E1BGT6	E1BGT6_BOVIN	GO:0001522; GO:0003723; GO:0005634; GO:0009982	5	36712229	36730075	17846	pseudouridine synthase 7 like	pseudouridylate synthase 7 homolog-like protein|CG6745-like|pseudouridylate synthase 7 homolog-like|pseudouridylate synthase 7 like	+	36712229:36730075:ENSBTAT00000045587; ::
515639	ENSBTAG00000021980	419	173999	Milk fat yield	C12orf2	RASSF8	8	Q58CQ7	Q58CQ7_BOVIN	GO:0007165; GO:0034334	5	83871044	83894327	23283	Ras association domain family member 8	ras association domain-containing protein 8|Ras association (RalGDS/AF-6) domain family 8	-	83871044:83894327:ENSBTAT00000029308; ::
513830	ENSBTAG00000046724	414	175853; 176218; 175943	Milk fat yield; Milk protein yield; Milk yield	NA	CBX6	6	A3KMW6	A3KMW6_BOVIN	GO:0000122; GO:0000792; GO:0003727; GO:0031519	5	110466292	110475491	9199	chromobox 6	chromobox protein homolog 6|chromobox homolog 6|chromobox-like protein 6	-	110466292:110474375:ENSBTAT000000649445; 110468243:110475491:ENSBTAT00000071311
524070	ENSBTAG00000006385	1577	173624; 174185; 174969; 175545; 174578	Milk fat percentage; Milk fat yield; Milk protein percentage; Milk protein yield; Milk yield	BAI1	ADGRB1	32	G3X6K9	G3X6K9_BOVIN	GO:0001530; GO:0001786; GO:0001891; GO:0004930; GO:0005615; GO:0005887; GO:0005925; GO:0006910; GO:0007166; GO:0007189; GO:0010596; GO:0014069; GO:0016525; GO:0030165; GO:0030425; GO:0031397; GO:0042177; GO:0043652; GO:0048167; GO:0048471; GO:0050829; GO:0051965; GO:1901741; GO:1903428	14	1797368	1862330	64962	adhesion G protein-coupled receptor B1	adhesion G protein-coupled receptor B1|brain-specific angiogenesis inhibitor 1	-	1797368:1862330:ENSBTAT00000008376; ::
515576	ENSBTAG00000015405	NA	174246	Milk fat yield	NA	DCHS1	21	NA	NA	NA	15	46407409	46444149	36740	dachsous cadherin-related 1	protocadherin-16|dachsous 1	+	46407409:46444149:ENSBTAT00000020475; ::
100140490	ENSBTAG00000038648	NA	174105; 175429; 174441	Milk fat yield; Milk protein yield; Milk yield	NA	LOC100140490	9	NA	NA	NA	6	83456627	83518335	61708	transmembrane protease serine 11C	transmembrane protease serine 11C	-	83456627:83518335:ENSBTAT00000052687;83456627: 83518335:ENSBTAT00000053208;
538529	ENSBTAG00000012107	364	174319	Milk fat yield	NA	SLC25A28	4	E1BJE6	E1BJE6_BOVIN	GO:0005381; GO:0005739; GO:0016021; GO:0048250	26	20596417	20607094	10677	solute carrier family 25 member 28	mitoferrin-2	-	20596417:20607094:ENSBTAT00000016063; ::
504632	ENSBTAG00000012857	875; 853	175922; 176315; 176077	Milk fat yield; Milk protein yield; Milk yield	NA	CNNM2	11	A0A3Q1LRB9; E1BIL3	A0A3Q1LRB9_BOVIN; E1BIL3_BOVIN	GO:0005524; GO:0010960; GO:0015095; GO:0016021; GO:0016323; GO:0043231 GO:0005886; GO:0010960; GO:0015095; GO:0016021; GO:0022857	26	23551416	23728870	177454	cyclin and CBS domain divalent metal cation transport mediator 2	metal transporter CNNM2|cyclin M2	+	23551416:23728130:ENSBTAT0000007005126; 23551416:23728870:ENSBTAT00000017085
100848575	ENSBTAG00000030426	242	173552; 174081	Milk fat percentage; Milk fat yield	KLRE, NKG2I	LOC100848575	10	A0A2Z2AM67	A0A2Z2AM67_BOVIN	GO:0016021; GO:0030246	5	99732061	99752814	20753	killer cell lectin-like receptor subfamily E member 1	killer cell lectin-like receptor subfamily E member 1|killer cell lectin-like receptor subfamily E	-	99732061:99752814:ENSBTAT00000042959;
787628	ENSBTAG00000004596	NA	173613; 174176; 174959; 175534; 174567;	Milk fat percentage; Milk fat yield; Milk protein percentage; Milk protein yield; Milk yield	NA	LOC787628	5	NA	NA	NA	14	1503538	1508569	5031	cytochrome P450 11B1, mitochondrial	cytochrome P450 11B1, mitochondrial	+	1503538:1508569:ENSBTAT00000055451;
516473	ENSBTAG00000014643	637; 280	161673; 174167; 174949; 175524; 174555	Milk fat percentage; Milk fat yield; Milk protein percentage; Milk protein yield; Milk yield	NA	EEF1D	11	A0A452DIM3; A5D989; L7R5X3	A0A452DIM3_BOVIN; EF1D_BOVIN; L7R5X3_BOVIN	GO:0001650; GO:0003746; GO:0005654; GO:0005783; GO:0005829; GO:0005853; GO:0071479 GO:0003746; GO:0005085; GO:0005829; GO:0005853; GO:0006414 GO:0003746; GO:0005853	14	1113551	1126356	12805	eukaryotic translation elongation factor 1 delta	elongation factor 1-delta|EF-1-delta	+	1113551:1126195:ENSBTAT0000007897014; 1113581:1126356:ENSBTAT00000019499

## Sheet: Common
GeneNameGff	GeneID	Length	QTLID	Trait_Name	Aliases	GSymbol	exon_count	UniID	Uniname	Gene_ontologyIDs	Chr	Start	End	gene_length_bp	description	other_designations	Strand	Transcript
ENSBTAG00000014458	515055	1652; 1630	174158	Milk fat yield;Milk fat percentage	HEATR7A	MROH1	45	A7E2Y6; F1MIW4	MROH1_BOVIN; F1MIW4_BOVIN	NA	14	652785	702430	49645	maestro heat like repeat family member 1	maestro heat-like repeat-containing protein family member 1|HEAT repeat containing 7A|HEAT repeat-containing protein 7A	-	652785:702430:ENSBTAT00000037418; ::
ENSBTAG00000046394	507168	156	174119	Milk fat yield;Milk fat percentage	RPL23AY	RPL23A	5	Q24JY1	RL23A_BOVIN	GO:0000027; GO:0003735; GO:0005634; GO:0006412; GO:0019843; GO:0022625; GO:1904841	19	20146383	20148654	2271	ribosomal protein L23a	60S ribosomal protein L23a|ribosomal protein L23a Y-linked protein	+	20146383:20148654:ENSBTAT00000065532; ::
ENSBTAG00000047225	508365	361; 326	174058	Milk fat yield;Milk fat percentage	NA	BCL2L14	10	A6H7F3; Q5E9L4	A6H7F3_BOVIN; B2L14_BOVIN	GO:0005829; GO:0006915; GO:0019901; GO:0042981; GO:0043229 GO:0005737; GO:0006915; GO:0042981	5	97725269	97748884	23615	BCL2 like 14	apoptosis facilitator Bcl-2-like protein 14|BCL2-like 14 (apoptosis facilitator)|bcl2-L-14	-	97725269:97748882:ENSBTAT000000653055; 97725622:97748884:ENSBTAT000000650055; 97726011:97742197:ENSBTAT00000064951; ::; ::; ::; ::; ::; ::; ::; ::
ENSBTAG00000025837	533900	641	122197	Milk fat yield;Milk fat percentage	NA	RFX4	20	F1MFD3	F1MFD3_BOVIN	GO:0000978; GO:0001228; GO:0003700; GO:0005634; GO:0006357; GO:0021537; GO:0021914; GO:0060271; GO:0070613	5	69980577	70051146	70569	regulatory factor X4	transcription factor RFX4|regulatory factor X, 4 (influences HLA class II expression) isoform 1|regulatory factor X, 4 (influences HLA class II expression) isoform 2	+	69980577:70051146:ENSBTAT00000000169; ::
ENSBTAG00000048486	506831	591; 549	41223	Milk fat yield;Milk fat percentage	NA	IQANK1	15	A0A3Q1MHJ8; A0A3Q1N3U0	A0A3Q1MHJ8_BOVIN; A0A3Q1N3U0_BOVIN	NA	14	1006976	1027840	20864	IQ motif and ankyrin repeat containing 1	putative IQ motif and ankyrin repeat domain-containing protein LOC642574 homolog|putative IQ motif and ankyrin repeat domain-containing protein	-	1006976:1025093:ENSBTAT0000008720814; 1006976:1025093:ENSBTAT0000008705714; 1006976:1027840:ENSBTAT00000085613; ::; ::; ::; ::; ::; ::; ::; ::
ENSBTAG00000030227	523226	1003; 950	174040	Milk fat yield;Milk fat percentage	NA	PCDHA13	11	A0A3Q1MLE3; A7E317	A0A3Q1MLE3_BOVIN; A7E317_BOVIN	GO:0005509; GO:0005886; GO:0007156; GO:0007399; GO:0016021 GO:0005509; GO:0005886; GO:0007156; GO:0016021	7	51980790	51986518	5728	protocadherin alpha 13	protocadherin alpha-13	+	51980790:51986518:ENSBTAT00000020497; ::
ENSBTAG00000007834	508701	515	174310	Milk fat yield;Milk fat percentage	NA	PPP1R16A	17	F1MMZ0	F1MMZ0_BOVIN	NA	14	443246	448420	5174	protein phosphatase 1 regulatory subunit 16A	protein phosphatase 1 regulatory subunit 16A|protein phosphatase 1, regulatory (inhibitor) subunit 16A|protein phosphatase 1, regulatory inhibitor subunit	-	443246:448420:ENSBTAT00000010306; ::
ENSBTAG00000001292	280846	708	122229	Milk fat yield;Milk fat percentage	Lf	LTF	19	B9VPZ5; P24627	B9VPZ5_BOVIN; TRFL_BOVIN	GO:0001530; GO:0002227; GO:0004252; GO:0004869; GO:0005506; GO:0005615; GO:0008201; GO:0009986; GO:0019731; GO:0019732; GO:0031640; GO:0031665; GO:0032680; GO:0032780; GO:0032991; GO:0033690; GO:0034145; GO:0042581; GO:0043123; GO:0043539; GO:0044218; GO:0044793; GO:0045071; GO:0045669; GO:0050829; GO:0051092; GO:0051673; GO:0060349; GO:0061844; GO:1900229; GO:1902732; GO:2000117 GO:0001503; GO:0…	22	52952571	52986619	34048	lactotransferrin	lactotransferrin|lactoferrin	+	52952571:52986619:ENSBTAT00000001704; ::
ENSBTAG00000012794	510583	451	174213	Milk fat yield;Milk fat percentage	NA	PAH	13	Q2KIH7	PH4H_BOVIN	GO:0004505; GO:0005506; GO:0006559; GO:0006571	5	66613984	66732963	118979	phenylalanine hydroxylase	phenylalanine-4-hydroxylase|phe-4-monooxygenase	-	66613984:66703574:ENSBTAT000000860965; 66613984:66704254:ENSBTAT000000760315; 66613984:66732963:ENSBTAT000000169995; 66613984:66732963:ENSBTAT00000080662; ::; ::; ::; ::; ::; ::; ::
ENSBTAG00000015040	100141215	NA	3625	Milk fat yield;Milk fat percentage	NA	SMPD5	7	NA	NA	NA	14	774643	776724	2081	sphingomyelin phosphodiesterase 5, pseudogene	sphingomyelin phosphodiesterase 5|sphingomyelin phosphodiesterase 5, pseudogene	-	774643:776724:ENSBTAT00000049643;
ENSBTAG00000007695	282208	200; 206; 214	174178	Milk fat yield;Milk fat percentage	CSN1	CSN1S1	18	A0A3Q1MJE5; A0A3Q1NG86; P02662	A0A3Q1MJE5_BOVIN; A0A3Q1NG86_BOVIN; CASA1_BOVIN	GO:0005576 GO:0001540; GO:0005615; GO:0005794; GO:0005796; GO:0010629; GO:0016209; GO:0032355; GO:0032570; GO:0043066; GO:0050821; GO:0060416; GO:1902904; GO:1903456; GO:1903494; GO:1903496; GO:2000184; GO:2000839; GO:2000872	6	85411118	85429268	18150	casein alpha s1	alpha-S1-casein|casein alpha-S1	+	85411118:85429268:ENSBTAT000000101196; 85411118:85429268:ENSBTAT000000842796; 85411118:85429268:ENSBTAT000000848336; 85411118:85429268:ENSBTAT00000073072; ::; ::; ::; ::; ::; ::; ::
ENSBTAG00000017220	280804	217	135494	Milk fat yield;Milk fat percentage	GH	GH1	5	B0FPG6 P01246	B0FPG6_BOVIN; SOMA_BOVIN	GO:0005131; GO:0005179; GO:0005615; GO:0008283; GO:0009306; GO:0010629; GO:0010800; GO:0010867; GO:0030073; GO:0031667; GO:0032094; GO:0035811; GO:0043066; GO:0045542; GO:0045717; GO:0045723; GO:0050731; GO:0050996; GO:0070294; GO:0071073; GO:1900482; GO:1901984; GO:1903489; GO:1903576; GO:2000253; GO:2000833; GO:2000844; GO:2000860 GO:0005131; GO:0005179; GO:0005615; GO:0008083; GO:0008283; GO:0…	19	48117957	48119752	1795	growth hormone 1	somatotropin	-	48117957:48119752:ENSBTAT0000002288519; 48118059:48119531:ENSBTAT00000082606
ENSBTAG00000004912	508405	2615	122224	Milk fat yield;Milk fat percentage	NA	ANKRD17	36	F1MI56	F1MI56_BOVIN	GO:0000785; GO:0001955; GO:0003682; GO:0003723; GO:0005634; GO:0005654; GO:0005737; GO:0006275; GO:0031965; GO:0042742; GO:0043123; GO:0045087; GO:0051151; GO:1900087; GO:1900245; GO:1900246	6	88187894	88354991	167097	ankyrin repeat domain 17	ankyrin repeat domain-containing protein 17	-	88187894:88354991:ENSBTAT00000006467; ::
ENSBTAG00000026320	618785	221	174056	Milk fat yield;Milk fat percentage	NA	VPS28	11	Q3T178	VPS28_BOVIN	GO:0000813; GO:0005737; GO:0005886; GO:0031397; GO:0031902; GO:0043162; GO:0043328; GO:0044877	14	508418	512819	4401	VPS28 subunit of ESCRT-I	vacuolar protein sorting-associated protein 28 homolog|ESCRT-I complex subunit VPS28|VPS28, ESCRT-I subunit|vacuolar protein sorting 28 homolog	+	508418:512808:ENSBTAT0000005451514; 509697:512677:ENSBTAT0000007778614; 510307:512819:ENSBTAT00000068552; ::; ::; ::; ::; ::; ::; ::; ::
ENSBTAG00000015414	281515	1199	174293	Milk fat yield;Milk fat percentage	NA	TBCD	41	Q28205	TBCD_BOVIN	GO:0000226; GO:0000278; GO:0005096; GO:0005813; GO:0005829; GO:0005912; GO:0005923; GO:0006457; GO:0007021; GO:0007023; GO:0010812; GO:0016328; GO:0031115; GO:0034333; GO:0048487; GO:0048667; GO:0070830	19	49768681	49927209	158528	tubulin folding cofactor D	tubulin-specific chaperone D|beta-tubulin cofactor D	-	49768681:49916710:ENSBTAT0000002048419; 49768681:49927209:ENSBTAT0000008324019; 49772636:49916592:ENSBTAT0000008294919; 49772636:49916592:ENSBTAT00000055015; ::; ::; ::; ::; ::; ::; ::
ENSBTAG00000017281	408006	1288	136234	Milk fat yield;Milk fat percentage	5-OPase	OPLAH	28	Q75WB5	OPLA_BOVIN	GO:0005524; GO:0005829; GO:0006749; GO:0017168	14	765421	774581	9160	5-oxoprolinase, ATP-hydrolysing	5-oxoprolinase|5-oxo-L-prolinase|pyroglutamase	+	765421:774219:ENSBTAT0000006679514; 765421:774581:ENSBTAT0000002298114; 765443:774219:ENSBTAT00000083138; ::; ::; ::; ::; ::; ::; ::; ::
ENSBTAG00000004596	787628	NA	64804	Milk fat yield;Milk fat percentage	NA	LOC787628	5	NA	NA	NA	14	1503538	1508569	5031	cytochrome P450 11B1, mitochondrial	cytochrome P450 11B1, mitochondrial	+	1503538:1508569:ENSBTAT00000055451;
ENSBTAG00000010449	281917	633	135502	Milk fat yield;Milk fat percentage	NA	MOCS1	12	Q1JQD7	MOCS1_BOVIN	GO:0005525; GO:0006777; GO:0019008; GO:0032324; GO:0046872; GO:0051539; GO:0061798; GO:0061799	23	13836254	13889103	52849	molybdenum cofactor synthesis 1	molybdenum cofactor biosynthesis protein 1	-	13836254:13870735:ENSBTAT0000001379223; 13836977:13889103:ENSBTAT00000084036
ENSBTAG00000005574	280750	439	3613	Milk fat yield;Milk fat percentage	gpIII	CLU	11	P17697	CLUS_BOVIN	GO:0002434; GO:0005615; GO:0005634; GO:0005737; GO:0005739; GO:0005743; GO:0005829; GO:0031333; GO:0031625; GO:0032436; GO:0032463; GO:0034366; GO:0042127; GO:0042583; GO:0043065; GO:0043231; GO:0048260; GO:0048471; GO:0050821; GO:0051082; GO:0051092; GO:0051787; GO:0051788; GO:0061077; GO:0097193; GO:0099020; GO:1902230; GO:1905907; GO:2000060; GO:2001244	8	11176838	11194518	17680	clusterin	clusterin|glycoprotein III	+	11176838:11194518:ENSBTAT00000007324; ::
ENSBTAG00000025035	281422	581; 296	168867	Milk fat yield;Milk fat percentage	NA	PRLR	12	A0A3Q1M283; F1N4H8; Q28172	A0A3Q1M283_BOVIN; F1N4H8_BOVIN; PRLR_BOVIN	GO:0004925; GO:0007171; GO:0009986; GO:0016021; GO:0017046; GO:0046872 GO:0004896; GO:0004925; GO:0005886; GO:0009897; GO:0016021; GO:0017046; GO:0019955; GO:0043235; GO:0046872	20	38971752	39100563	128811	prolactin receptor	prolactin receptor|PRL-R|prolactin receptor long form	+	38971752:39100563:ENSBTAT0000007006920; 39020902:39099578:ENSBTAT0000008239820; 39037632:39100135:ENSBTAT0000001443720; 39057670:39099578:ENSBTAT00000070880; ::; ::; ::; ::; ::; ::; ::
ENSBTAG00000004097	516769	1396	135540	Milk fat yield;Milk fat percentage	NA	A2ML1	36	F1MB32	F1MB32_BOVIN	GO:0002020; GO:0004866; GO:0005615	5	101041433	101090609	49176	alpha-2-macroglobulin like 1	alpha-2-macroglobulin-like protein 1	-	101041433:101090609:ENSBTAT00000037825; ::
ENSBTAG00000016223	534933	414	174095	Milk fat yield;Milk fat percentage	NA	SCRN1	10	P83939	SCRN1_BOVIN	GO:0005737; GO:0006887; GO:0016805; GO:0031965	4	66355254	66421169	65915	secernin 1	secernin-1|p50	+	66355254:66421169:ENSBTAT00000021588; ::
ENSBTAG00000054120	537343	NA	168859	Milk fat yield;Milk fat percentage	NA	HPSE2	15	NA	NA	NA	26	19540093	19813443	273350	heparanase 2 (inactive)	inactive heparanase-2	-	19540093:19813443:ENSBTAT00000085333; ::
ENSBTAG00000019864	512125	536	173986	Milk fat yield;Milk fat percentage	NA	MAPK15	13	Q29S06	Q29S06_BOVIN	GO:0004707; GO:0005524	14	1040716	1066536	25820	mitogen-activated protein kinase 15	mitogen-activated protein kinase 15	-	1040716:1045016:ENSBTAT0000007615514; 1040716:1045016:ENSBTAT0000002646714; 1040716:1046538:ENSBTAT0000007446814; 1040716:1066536:ENSBTAT0000007294514; 1040968:1046427:ENSBTAT00000069758; ::; ::; ::; ::; ::; ::
ENSBTAG00000036078	786490	160	156648	Milk fat yield;Milk fat percentage	NA	EMP1	6	E1BI85	E1BI85_BOVIN	GO:0005886; GO:0008219; GO:0016021; GO:0032060	5	96633068	96654177	21109	epithelial membrane protein 1	epithelial membrane protein 1	-	96633068:96654177:ENSBTAT00000050559; ::
ENSBTAG00000015513	505572	1837; 1869;	122223	Milk fat yield;Milk fat percentage	NA	DOCK5	52	A0A3Q1MFA9; F1MJ73	A0A3Q1MFA9_BOVIN; F1MJ73_BOVIN	GO:0005085; GO:0005096; GO:0007264; GO:0016477	8	72443786	72724312	280526	dedicator of cytokinesis 5	dedicator of cytokinesis protein 5	+	72443786:72724312:ENSBTAT000000206168; 72443786:72724312:ENSBTAT000000712048; 72523403:72724312:ENSBTAT00000067175; ::; ::; ::; ::; ::; ::; ::; ::
ENSBTAG00000008421	100295316	NA	135526	Milk fat yield;Milk fat percentage	NA	SCRIB	38	NA	NA	NA	14	987039	1006477	19438	scribble planar cell polarity protein	protein scribble homolog|scribbled planar cell polarity protein	+	987039:1006477:ENSBTAT0000007901714; 987039:1006477:ENSBTAT0000001108214; 987039:1006477:ENSBTAT00000080523; ::; ::; ::; ::; ::; ::; ::; ::
ENSBTAG00000018843	280699	416	57252	Milk fat yield;Milk fat percentage	PI	SERPINA1	6	P34955	A1AT_BOVIN	GO:0004867; GO:0005615; GO:0010951	21	59075306	59087375	12069	serpin family A member 1	alpha-1-antiproteinase|alpha-1-antitrypsin|alpha-1-proteinase inhibitor|protease inhibitor 1 (anti-elastase, antitrypsin, alpha-1)|serine (or cysteine) proteinase inhibitor, clade A (alpha-1antiproteinase, antitrypsin), member 1|serine proteinase inhibitor, clade A, member 1|serpin A1	-	59075306:59085088:ENSBTAT0000000492721; 59075306:59087375:ENSBTAT00000072441
ENSBTAG00000000593	282352	356	174212	Milk fat yield;Milk fat percentage	SIAT8A	ST8SIA1	6	Q6ZXD2	SIA8A_BOVIN	GO:0000139; GO:0003828; GO:0006486; GO:0006665; GO:0016021	5	87876155	88043505	167350	ST8 alpha-N-acetyl-neuraminide alpha-2,8-sialyltransferase 1	alpha-N-acetylneuraminide alpha-2,8-sialyltransferase|GD3 synthase|SIAT8-A|ST8Sia I|ST8SiaI|alpha-2,8-sialyltransferase 1|alpha-2,8-sialyltransferase 8A|alpha-N-acetylneuraminate: alpha-2,8-sialytransferase|ganglioside GD3 synthase|ganglioside GT3 synthase|sialyltransferase 8A|sialyltransferase St8Sia I|sialytransferase St8Sia I	+	87876155:88043505:ENSBTAT000000747155; 87876624:88043124:ENSBTAT00000000780
ENSBTAG00000012242	512498	260; 213	173974	Milk fat yield;Milk fat percentage	NA	MAF1	8	A5D9C6; Q3T0W8	MAF1_BOVIN; Q3T0W8_BOVIN	GO:0000994; GO:0001030; GO:0001031; GO:0001032; GO:0005634; GO:0005737; GO:0016480 GO:0005634; GO:0016480	14	728324	732756	4432	MAF1 homolog, negative regulator of RNA polymerase III	repressor of RNA polymerase III transcription MAF1 homolog	-	728324:731650:ENSBTAT0000008333114; 729722:732756:ENSBTAT0000004957614; 729733:732721:ENSBTAT00000016239; ::; ::; ::; ::; ::; ::; ::; ::
ENSBTAG00000022058	515338	2431; 238; 389; 360; 289; 386; 213	135557	Milk fat yield;Milk fat percentage	NA	ACACB	56	F1MSC3; Q50HZ7; Q50HZ8; Q50I01; Q50I02; Q50I03; Q50I04	F1MSC3_BOVIN; Q50HZ7_BOVIN; Q50HZ8_BOVIN; Q50I01_BOVIN; Q50I02_BOVIN; Q50I03_BOVIN; Q50I04_BOVIN	GO:0003989; GO:0005524; GO:0005634; GO:0005739; GO:0006084; GO:0006633; GO:0010629; GO:0010884; GO:0010906; GO:0031667; GO:0031999; GO:0042802; GO:0043086; GO:0046872; GO:0051289; GO:0060421; GO:0097009; GO:2001295 GO:0016874 GO:0003989; GO:0005524; GO:0006633 GO:0005524; GO:0046872 NA	17	63845551	63976145	130594	acetyl-CoA carboxylase beta	acetyl-CoA carboxylase 2|acetyl-CoA carboxylase, type beta|acetyl-Coenzyme A carboxylase beta	-	63845551:63960622:ENSBTAT0000002956017; 63914353:63930035:ENSBTAT0000007229317; 63943227:63975533:ENSBTAT0000008596517; 63949719:63975533:ENSBTAT0000008195317; 63965126:63975533:ENSBTAT0000004524517; 63966136:63976145:ENSBTAT00000083776; ::; ::; ::; ::; ::
ENSBTAG00000030493	540025	199	16157	Milk fat yield;Milk fat percentage	NA	RERG	5	Q0VCJ7	RERG_BOVIN	GO:0003924; GO:0005525; GO:0005634; GO:0005829; GO:0005886; GO:0007265; GO:0008285; GO:0009725; GO:0019003; GO:0030308	5	91998258	92008654	10396	RAS like estrogen regulated growth inhibitor	ras-related and estrogen-regulated growth inhibitor	+	94669118:94824113:ENSBTAG00000002174; RERG5; 94669118:94799480:ENSBTAT000000028175; 94669118:94824113:ENSBTAT00000068017; ::; ::; ::; ::; ::; ::; ::; ::
ENSBTAG00000003502	511211	442	174287	Milk fat yield;Milk fat percentage	NA	SPOCK1	13	Q17QR9	Q17QR9_BOVIN	GO:0001764; GO:0004869; GO:0005509; GO:0005615; GO:0005737; GO:0008191; GO:0010812; GO:0010951; GO:0010977; GO:0016528; GO:0021953; GO:0022008; GO:0031594; GO:0033268	7	48367043	48947295	580252	SPARC (osteonectin), cwcv and kazal like domains proteoglycan 1	testican-1|SPARC/osteonectin, cwcv and kazal like domains proteoglycan 1|sparc/osteonectin, cwcv and kazal-like domains proteoglycan 1	-	48367043:48569922:ENSBTAT000000045567; 48367043:48947295:ENSBTAT00000082014
ENSBTAG00000022394	506412	130	173990	Milk fat yield;Milk fat percentage	SAA, SAA1	SAA2	4	P35541	SAA_BOVIN	GO:0005615; GO:0006953; GO:0034364; GO:0042056; GO:0060326	29	26458417	26461858	3441	serum amyloid A2	serum amyloid A protein	+	26458417:26461858:ENSBTAT00000030326; ::
ENSBTAG00000019722	282244	1072	168166	Milk fat yield;Milk fat percentage	NA	GUCY2C	27	O77690	O77690_BOVIN	GO:0004383; GO:0004672; GO:0005524; GO:0016021; GO:0035556	5	95172751	95238347	65596	guanylate cyclase 2C	heat-stable enterotoxin receptor|guanylate cyclase 2C (heat stable enterotoxin receptor)	+	95172751:95238347:ENSBTAT00000026286; ::
ENSBTAG00000018994	507215	287	135465	Milk fat yield;Milk fat percentage	TNLG6A	TNFSF10	7	E1BE56	E1BE56_BOVIN	GO:0005125; GO:0005164; GO:0005615; GO:0006955; GO:0008270; GO:0016021; GO:0042802; GO:0043123; GO:0043280; GO:0045569; GO:0090200; GO:2001238	1	94985031	95001222	16191	TNF superfamily member 10	tumor necrosis factor ligand superfamily member 10|tumor necrosis factor (ligand) superfamily, member 10|tumor necrosis factor ligand 6A|tumor necrosis factor superfamily member 10	+	94985031:95001222:ENSBTAT00000025281; ::
ENSBTAG00000001579	404130	860	71143	Milk fat yield;Milk fat percentage	EIF2C2	AGO2	18	Q6QME8	AGO2_BOVIN	GO:0000340; GO:0000932; GO:0005634; GO:0005844; GO:0005845; GO:0006355; GO:0016442; GO:0031054; GO:0035197; GO:0035198; GO:0035278; GO:0035279; GO:0045947; GO:0046872; GO:0070551; GO:0070578; GO:1990904	14	3055942	3138226	82284	argonaute RISC catalytic component 2	protein argonaute-2|argonaute 2, RISC catalytic component|eukaryotic translation initiation factor 2C, 2	+	3055942:3138226:ENSBTAT0000000206814; 3096134:3138226:ENSBTAT0000007841414; 3096212:3138226:ENSBTAT00000079384; ::; ::; ::; ::; ::; ::; ::; ::
ENSBTAG00000049014	511669	NA	16243	Milk fat yield;Milk fat percentage	NA	ZNF696	5	NA	NA	NA	14	1306431	1314744	8313	zinc finger protein 696	zinc finger protein 696|zinc finger and SCAN domain-containing protein 10-like	-	1306431:1314086:ENSBTAT0000006673714; 1306431:1314744:ENSBTAT00000082671
ENSBTAG00000017704	536203	658; 655	12142	Milk fat yield;Milk fat percentage	NA	ABCG2	23	B2D1N9; Q32PJ1; Q4GZT4	B2D1N9_BOVIN; Q32PJ1_BOVIN; ABCG2_BOVIN	GO:0005524; GO:0005654; GO:0005886; GO:0008559; GO:0009986; GO:0015143; GO:0015562; GO:0016021; GO:0016887; GO:0031526; GO:0032217; GO:0042626; GO:0042803; GO:0045121; GO:0046415; GO:0055085; GO:0070633; GO:0097744; GO:1990748; GO:1990962 GO:0005524; GO:0016021; GO:0016887; GO:0042626 GO:0005524; GO:0005886; GO:0008559; GO:0015143; GO:0015225; GO:0015562; GO:0015878; GO:0016021; GO:0016324; GO:00…	6	36475377	36603209	127832	ATP binding cassette subfamily G member 2	broad substrate specificity ATP-binding cassette transporter ABCG2|ATP-binding cassette sub-family G member 2|ATP binding cassette subfamily G member 2 (Junior blood group)|ATP binding cassette superfamily G number 2 transporter|ATP-binding cassette superfamily G member 2 transporter protein|ATP-binding cassette transporter subfamily G member 2|ATP-binding cassette, sub-family G (WHITE), member 2…	+	36475377:36603151:ENSBTAT000000730996; 36476355:36603151:ENSBTAT000000235526; 36485360:36603151:ENSBTAT000000550446; 36531454:36603209:ENSBTAT000000775166; 36532471:36603151:ENSBTAT000000854106; 36552433:36603151:ENSBTAT000000769916; 36556607:36603151:ENSBTAT00000083288; ::; ::; ::; ::
ENSBTAG00000021527	281848	640	12876	Milk fat yield;Milk fat percentage	IGFR1	IGF1R	26	Q05688	IGF1R_BOVIN	GO:0004713; GO:0004714; GO:0005009; GO:0005010; GO:0005520; GO:0005524; GO:0005623; GO:0005737; GO:0005886; GO:0005887; GO:0005899; GO:0007169; GO:0014068; GO:0030424; GO:0042593; GO:0043066; GO:0043235; GO:0043410; GO:0043548; GO:0043560; GO:0046328; GO:0046777; GO:0048009; GO:0048856; GO:0051262; GO:0051389; GO:0051897; GO:0071333	21	7780293	8080394	300101	insulin like growth factor 1 receptor	insulin-like growth factor 1 receptor|IGF-I receptor|insulin-like growth factor I receptor|insulin-like growth factor receptor type 1	+	7780293:8080394:ENSBTAT0000002869021; 7832565:8080365:ENSBTAT00000073249
ENSBTAG00000014643	516473	637; 280	64798	Milk fat yield;Milk fat percentage	NA	EEF1D	11	A0A452DIM3; A5D989; L7R5X3	A0A452DIM3_BOVIN; EF1D_BOVIN; L7R5X3_BOVIN	GO:0001650; GO:0003746; GO:0005654; GO:0005783; GO:0005829; GO:0005853; GO:0071479 GO:0003746; GO:0005085; GO:0005829; GO:0005853; GO:0006414 GO:0003746; GO:0005853	14	1113551	1126356	12805	eukaryotic translation elongation factor 1 delta	elongation factor 1-delta|EF-1-delta	+	1113551:1126195:ENSBTAT0000007897014; 1113581:1126356:ENSBTAT00000019499
ENSBTAG00000006256	541043	NA	174061	Milk fat yield;Milk fat percentage	NA	PTPRO	27	NA	NA	NA	5	94342435	94455619	113184	protein tyrosine phosphatase receptor type O	receptor-type tyrosine-protein phosphatase O	-	94342435:94349230:ENSBTAT000000833895; 94342435:94453850:ENSBTAT000000809225; 94342435:94454914:ENSBTAT000000304625; 94342435:94454914:ENSBTAT000000755545; 94342435:94455619:ENSBTAT00000077751; ::; ::; ::; ::; ::; ::
ENSBTAG00000011082	281239	154; 188; 138; 172	174034	Milk fat yield;Milk fat percentage	IGF-1, IGF-I	IGF1	7	F2X2F0; F2X2F1; F2X2F2; F2X2F3; P07455	F2X2F0_BOVIN; F2X2F1_BOVIN; F2X2F2_BOVIN; F2X2F3_BOVIN; IGF1_BOVIN	GO:0005179; GO:0005615; GO:0005623; GO:0005829; GO:0008083; GO:0008283; GO:0032094; GO:0032868; GO:0042538; GO:0051602; GO:0060416; GO:0071000; GO:1903407; GO:1903408 GO:0000187; GO:0001775; GO:0005158; GO:0005159; GO:0005178; GO:0005179; GO:0005615; GO:0005623; GO:0005829; GO:0008083; GO:0008283; GO:0009408; GO:0010560; GO:0010629; GO:0014065; GO:0014068; GO:0014834; GO:0014896; GO:0014904; GO:0…	5	66191602	66264083	72481	insulin like growth factor 1	insulin-like growth factor I|class 1 insulin-like growth factor I preproprotein|insulin growth factor-1|insulin-like growth factor 1 (somatomedin C)|insulin-like growth factor I (somatomedin C)|prepro-IGF-I|somatomedin	-	66191602:66264083:ENSBTAT000000147135; 66205831:66262032:ENSBTAT000000435955; 66205831:66264083:ENSBTAT00000063328; ::; ::; ::; ::; ::; ::; ::; ::
ENSBTAG00000006013	520927	545	175914	Milk fat yield;Milk fat percentage	NA	NT5DC3	14	F1MYW0	F1MYW0_BOVIN	GO:0008253; GO:0043235; GO:0046872	5	67451740	67511409	59669	5'-nucleotidase domain containing 3	5'-nucleotidase domain-containing protein 3	-	67451740:67511409:ENSBTAT00000007899; ::
ENSBTAG00000020636	100138309	NA	16272	Milk fat yield;Milk fat percentage	NA	SYN3	14	NA	NA	NA	5	71116001	71201217	85216	synapsin III	synapsin-3	-	71116001:71201217:ENSBTAT000000275015; 71125153:71201217:ENSBTAT00000085723
ENSBTAG00000004337	281970	516; 534; 535	174134	Milk fat yield;Milk fat percentage	NA	PDE1B	22	A0A452DHX1; Q01061; Q0VCW5	A0A452DHX1_BOVIN; PDE1B_BOVIN; Q0VCW5_BOVIN	GO:0004114; GO:0007165; GO:0046872 GO:0004117; GO:0005516; GO:0005737; GO:0007165; GO:0043025; GO:0046872; GO:0048101 GO:0001975; GO:0004115; GO:0007165; GO:0007626; GO:0008542; GO:0030224; GO:0036006; GO:0042053; GO:0042428; GO:0046872; GO:0047555; GO:0097011	5	25515716	25542997	27281	phosphodiesterase 1B	calcium/calmodulin-dependent 3',5'-cyclic nucleotide phosphodiesterase 1B|63 kDa Cam-PDE|cam-PDE 1B|phosphodiesterase 1B, calmodulin-dependent	-	25515716:25531515:ENSBTAT000000035525; 25515716:25542997:ENSBTAT00000005680
ENSBTAG00000005730	511614	456	174217	Milk fat yield;Milk fat percentage	AGPAT6	GPAT4	14	A3FPG8; A6H7D4	GPAT4_BOVIN; A6H7D4_BOVIN	GO:0004366; GO:0005789; GO:0016021; GO:0016024; GO:0102420 GO:0002071; GO:0004366; GO:0005783; GO:0006631; GO:0006637; GO:0006656; GO:0007595; GO:0016021; GO:0019432; GO:0040014; GO:0046339	27	36522605	36539773	17168	glycerol-3-phosphate acyltransferase 4	glycerol-3-phosphate acyltransferase 4|1-AGP acyltransferase 6|1-AGPAT 6|1-acylglycerol-3-phosphate O-acyltransferase 6 (lysophosphatidic acid acyltransferase, zeta)|LPAAT-zeta|acyl-CoA:glycerol-3-phosphate acyltransferase 4|lysophosphatidic acid acyltransferase zeta	+	36522605:36539773:ENSBTAT00000007532; ::
ENSBTAG00000016444	540068	493	172748	Milk fat yield;Milk fat percentage	FAM134B	RETREG1	10	Q5E9K8	RETR1_BOVIN	GO:0005801; GO:0019233; GO:0030176; GO:0043524; GO:0061709	20	56526791	56683260	156469	reticulophagy regulator 1	reticulophagy regulator 1|family with sequence similarity 134 member B|protein FAM134B|reticulophagy receptor 1|reticulophagy receptor FAM134B	+	56526791:56683260:ENSBTAT0000004641720; 56634019:56683241:ENSBTAT00000021862
ENSBTAG00000013066	281240	235; 179	173976	Milk fat yield;Milk fat percentage	NA	IGF2	10	A0A452DK94; B8QGI3; P07456	A0A452DK94_BOVIN; B8QGI3_BOVIN; IGF2_BOVIN	GO:0005179; GO:0005615; GO:0008083 GO:0005179; GO:0005615; GO:0008083; GO:0032868 GO:0000122; GO:0001503; GO:0001701; GO:0001892; GO:0005178; GO:0005179; GO:0005615; GO:0006006; GO:0008083; GO:0008284; GO:0031056; GO:0032868; GO:0051147; GO:0051781; GO:0060669	29	49394907	49422468	27561	insulin like growth factor 2	insulin-like growth factor II|IGF-II|erythrotropin|insulin-like growth factor 2 (somatomedin A)	+	49394907:49419941:ENSBTAT0000008557629; 49403661:49422468:ENSBTAT0000008468929; 49403864:49422468:ENSBTAT0000001737229; 49412393:49419941:ENSBTAT0000004413929; 49415194:49419941:ENSBTAT00000071998; ::; ::; ::; ::; ::; ::
ENSBTAG00000009578	506270	NA	174304	Milk fat yield;Milk fat percentage	FADK	PTK2	33	NA	NA	NA	14	2844134	3037063	192929	protein tyrosine kinase 2	focal adhesion kinase 1|PTK2 protein tyrosine kinase 2|focal adhesion kinase	+	2844134:3037063:ENSBTAT0000007372814; 2856665:2941145:ENSBTAT0000001260114; 2866762:3037063:ENSBTAT0000007392614; 2866762:3037063:ENSBTAT0000007431514; 2867469:3037063:ENSBTAT0000001260514; 2888151:3037063:ENSBTAT0000006486014; 2893677:3037063:ENSBTAT0000008523714; 2906952:2932963:ENSBTAT00000078822; ::; ::; ::
ENSBTAG00000020466	538198	327	122161	Milk fat yield;Milk fat percentage	NA	CNTN5	7	A6QP43	A6QP43_BOVIN	NA	15	8786754	9437352	650598	contactin 5	contactin-5	-	8786754:9437352:ENSBTAT00000027270; ::
ENSBTAG00000002632	281099	NA	175917	Milk fat yield;Milk fat percentage	NA	CSN2	8	NA	NA	NA	6	85449164	85457744	8580	casein beta	beta-casein|beta casein B|beta-caesin|milk protein	-	85449164:85457744:ENSBTAT00000003409; ::
ENSBTAG00000017571	532887	NA NA	174218	Milk fat yield;Milk fat percentage	NA	PLEKHA5	33	NA	NA	NA	5	90600602	90862839	262237	pleckstrin homology domain containing A5	pleckstrin homology domain-containing family A member 5|pleckstrin homology domain containing, family A member 5	-	90600602:90706713:ENSBTAT000000769695; 90600602:90724843:ENSBTAT000000754745; 90600602:90764678:ENSBTAT000000799775; 90600602:90764678:ENSBTAT000000753655; 90600602:90862839:ENSBTAT00000023359; ::; ::; ::; ::; ::; ::
ENSBTAG00000008355	282703	1444	174150	Milk fat yield;Milk fat percentage	NA	CPSF1	37	Q10569	CPSF1_BOVIN	GO:0003723; GO:0005634; GO:0005847; GO:0006378	14	542386	556837	14451	cleavage and polyadenylation specific factor 1	cleavage and polyadenylation specificity factor subunit 1|CPSF 160 kDa subunit|cleavage and polyadenylation specific factor 1, 160kDa|cleavage and polyadenylation specificity factor 1|cleavage and polyadenylation specificity factor 160 kDa subunit	+	542386:556837:ENSBTAT0000007162514; 542386:556837:ENSBTAT0000006964514; 542386:556837:ENSBTAT000000110046; 68940818:69005828:ENSBTAG00000020653; FIP1L1; ::; ::; ::; ::; ::; ::; ::
ENSBTAG00000013105	538513	591	174199	Milk fat yield;Milk fat percentage	NA	SYT3	11	E1BJ13	E1BJ13_BOVIN	GO:0000149; GO:0001786; GO:0005509; GO:0005544; GO:0005768; GO:0005886; GO:0014059; GO:0016021; GO:0016192; GO:0017156; GO:0017158; GO:0019905; GO:0030276; GO:0070382; GO:0071277; GO:1903861	18	56713476	56727569	14093	synaptotagmin 3	synaptotagmin-3|synaptotagmin III	-	56713476:56727569:ENSBTAT00000017422; ::
ENSBTAG00000001156	282351	339	135573	Milk fat yield;Milk fat percentage	SIAT4A	ST3GAL1	11	A5D960	A5D960_BOVIN	GO:0003836; GO:0005794; GO:0006468; GO:0006486; GO:0016021	14	7865552	7951420	85868	ST3 beta-galactoside alpha-2,3-sialyltransferase 1	CMP-N-acetylneuraminate-beta-galactosamide-alpha-2,3-sialyltransferase 1|sialyltransferase 4A (beta-galactosidase alpha-2,3-sialytransferase)	+	7865552:7951420:ENSBTAT00000001538; ::
ENSBTAG00000005816	509855	474; 439; 459	175913	Milk fat yield;Milk fat percentage	ISGF3G	IRF9	10	Q58CQ1; Q58D50; Q58DC4	Q58CQ1_BOVIN; Q58D50_BOVIN; Q58DC4_BOVIN	GO:0000981; GO:0002376; GO:0005634; GO:0044212 GO:0003700; GO:0044212 GO:0000978; GO:0003700; GO:0005829	10	20986934	20992851	5917	interferon regulatory factor 9	interferon regulatory factor 9|interferon-stimulated transcription factor 3, gamma 48kDa	-	20986934:20992851:ENSBTAT0000006499210; 20986949:20991399:ENSBTAT00000036455
ENSBTAG00000002104	618397	NA	122190	Milk fat yield;Milk fat percentage	NA	RHPN1	15	NA	NA	NA	14	1262194	1269340	7146	rhophilin Rho GTPase binding protein 1	rhophilin-1	-	1262194:1269340:ENSBTAT0000000271514; 1262319:1269340:ENSBTAT00000073587
ENSBTAG00000006132	508078	1330; 1251	156658	Milk fat yield;Milk fat percentage	NA	DENND3	24	A0A3Q1MWL7; F1MLZ5	A0A3Q1MWL7_BOVIN; F1MLZ5_BOVIN	GO:0008333; GO:0017112; GO:0044257 NA	14	2711735	2775154	63419	DENN domain containing 3	DENN domain-containing protein 3	-	2711735:2775154:ENSBTAT0000008726514; 2724641:2775154:ENSBTAT0000008059014; 2726122:2773333:ENSBTAT0000000806914; 2726122:2775154:ENSBTAT00000067081; ::; ::; ::; ::; ::; ::; ::
ENSBTAG00000032887	618133	373	16200	Milk fat yield;Milk fat percentage	NA	SUPT3H	17	A6QNX9	A6QNX9_BOVIN	GO:0006366; GO:0046982	23	18239634	18641106	401472	SPT3 homolog, SAGA and STAGA complex component	transcription initiation protein SPT3 homolog|suppressor of Ty 3 homolog	-	18239634:18641078:ENSBTAT0000004669023; 18265255:18641106:ENSBTAT0000008391123; 18313528:18628543:ENSBTAT0000008552323; 18314114:18641106:ENSBTAT00000071108; ::; ::; ::; ::; ::; ::; ::
ENSBTAG00000008617	508491	717	122160	Milk fat yield;Milk fat percentage	NA	CSTF3	21	A5PJR5	A5PJR5_BOVIN	GO:0005654; GO:0006397	15	63722373	63789775	67402	cleavage stimulation factor subunit 3	cleavage stimulation factor subunit 3|cleavage stimulation factor, 3' pre-RNA, subunit 3, 77kDa	-	63722373:63771650:ENSBTAT0000008700315; 63722865:63789775:ENSBTAT00000011369
ENSBTAG00000045727	100337278	NA	135468	Milk fat yield;Milk fat percentage	NA	EPPK1	2	NA	NA	NA	14	940689	955681	14992	epiplakin 1	epiplakin|LOW QUALITY PROTEIN: epiplakin	+	940689:955681:ENSBTAT00000065585; ::
ENSBTAG00000013861	337925	934; 970	174042	Milk fat yield;Milk fat percentage	NCX1	SLC8A1	16	A8E655; F1MC36; P48765	A8E655_BOVIN; F1MC36_BOVIN; NAC1_BOVIN	GO:0005432; GO:0007154; GO:0016021 GO:0005432; GO:0005623; GO:0005654; GO:0005887; GO:0006883; GO:0007154; GO:0030501; GO:0030506; GO:0035994; GO:0070509; GO:0098719; GO:0098735 GO:0002026; GO:0002028; GO:0005432; GO:0005509; GO:0005516; GO:0005623; GO:0005886; GO:0005901; GO:0006814; GO:0006816; GO:0006874; GO:0007154; GO:0007204; GO:0016021; GO:0031226; GO:0035725; GO:0042383; GO:0051924; GO:00…	11	22410362	22764982	354620	solute carrier family 8 member A1	sodium/calcium exchanger 1|Na(+)/Ca(2+)-exchange protein 1|sodium-calcium exchanger|solute carrier family 8, member 1	-	22410362:22764982:ENSBTAT0000002279511; 22410362:22764982:ENSBTAT00000018452
ENSBTAG00000020715	513301	NA	174120	Milk fat yield;Milk fat percentage	NA	PIK3C2G	33	NA	NA	NA	5	91399521	91842738	443217	phosphatidylinositol-4-phosphate 3-kinase catalytic subunit type 2 gamma	phosphatidylinositol 4-phosphate 3-kinase C2 domain-containing subunit gamma|phosphoinositide-3-kinase, class 2, gamma polypeptide	-	91399521:91842738:ENSBTAT00000043102; ::
ENSBTAG00000005989	781648	519	174016	Milk fat yield;Milk fat percentage	LAP-3, PEPS	LAP3	13	P00727	AMPL_BOVIN	GO:0004177; GO:0005654; GO:0005737; GO:0005739; GO:0005829; GO:0008233; GO:0008235; GO:0030145; GO:0030496; GO:0097718	6	37140752	37166191	25439	leucine aminopeptidase 3	cytosol aminopeptidase|LAP|leucyl aminopeptidase|peptidase S|proline aminopeptidase|prolyl aminopeptidase	+	37140752:37166191:ENSBTAT00000007860; ::
ENSBTAG00000044025	523444	NA	174208	Milk fat yield;Milk fat percentage	NA	IL1RAPL2	17	NA	NA	NA	X	54505735	54555948	50213	interleukin 1 receptor accessory protein like 2	X-linked interleukin-1 receptor accessory protein-like 2	+	54505735:54555948:ENSBTAT00000061466; ::
ENSBTAG00000011765	338472	117	174215	Milk fat yield;Milk fat percentage	NA	GABARAPL1	4	Q8HYB6	GBRL1_BOVIN	GO:0000045; GO:0000421; GO:0000422; GO:0005776; GO:0005783; GO:0005794; GO:0005829; GO:0005874; GO:0006995; GO:0008017; GO:0016236; GO:0030659; GO:0031625; GO:0050811; GO:0097352	5	99764511	99773990	9479	GABA type A receptor associated protein like 1	gamma-aminobutyric acid receptor-associated protein-like 1|GABA(A) receptor-associated protein like 1|MDBK gamma-aminobutyric acid-receptor-associated protein	-	99764511:99773736:ENSBTAT000000804385; 99764526:99773990:ENSBTAT00000055075
ENSBTAG00000013162	281831	650	122193	Milk fat yield;Milk fat percentage	HSPA10, Hsc70	HSPA8	9	P19120	HSP7C_BOVIN	GO:0000974; GO:0005524; GO:0005634; GO:0005681; GO:0005730; GO:0005737; GO:0005764; GO:0005776; GO:0005829; GO:0005886; GO:0006397; GO:0006986; GO:0008088; GO:0008380; GO:0016191; GO:0016192; GO:0016887; GO:0030424; GO:0030425; GO:0031072; GO:0034605; GO:0034620; GO:0042026; GO:0042470; GO:0042623; GO:0043195; GO:0044183; GO:0045892; GO:0051082; GO:0051085; GO:0051787; GO:0061738; GO:0061740; GO:…	15	33679009	33683436	4427	heat shock protein family A (Hsp70) member 8	heat shock cognate 71 kDa protein|Hsc70 ATPase|heat shock 70 kDa protein 8|heat shock 70kDa protein 8|heat shock 70kd protein 10 (HSC71)|heat shock cognate 71 kD protein	-	33679009:33683436:ENSBTAT0000001749715; 33679237:33682643:ENSBTAT0000007634415; 33679237:33682643:ENSBTAT00000081853; ::; ::; ::; ::; ::; ::; ::; ::
ENSBTAG00000030426	100848575	242	64795	Milk fat yield;Milk fat percentage	KLRE, NKG2I	LOC100848575	10	A0A2Z2AM67	A0A2Z2AM67_BOVIN	GO:0016021; GO:0030246	5	99732061	99752814	20753	killer cell lectin-like receptor subfamily E member 1	killer cell lectin-like receptor subfamily E member 1|killer cell lectin-like receptor subfamily E	-	99732061:99752814:ENSBTAT00000042959;
ENSBTAG00000026181	286792	529	174031	Milk fat yield;Milk fat percentage	NA	UGT1A6	5	O18736	O18736_BOVIN	GO:0015020; GO:0016021	3	113300772	113425176	124404	UDP glucuronosyltransferase 1 family, polypeptide A6	UDP-glucuronosyltransferase 1-6	+	113300772:113425176:ENSBTAT00000006163; 113341096:113424530:ENSBTAT00000076879;113411652:113425176:ENSBTAT00000037089
ENSBTAG00000047743	614299	250	50911	Milk fat yield;Milk fat percentage	NA	KCNIP4	11	Q2KI69	KCIP4_BOVIN	GO:0005244; GO:0005267; GO:0005509; GO:0005886; GO:0034765	6	40250033	41576485	1326452	potassium voltage-gated channel interacting protein 4	Kv channel-interacting protein 4|KChIP4|Kv channel interacting protein 4|potassium channel-interacting protein 4	-	40250033:40379691:ENSBTAT000000762356; 40251465:40496289:ENSBTAT000000727686; 40251465:41576485:ENSBTAT00000065041; ::; ::; ::; ::; ::; ::; ::; ::
ENSBTAG00000020485	281637	418	135482	Milk fat yield;Milk fat percentage	NA	ARRB1	20	P17870	ARRB1_BOVIN	GO:0000822; GO:0001664; GO:0001934; GO:0002029; GO:0002031; GO:0002092; GO:0005547; GO:0005634; GO:0005737; GO:0005829; GO:0005886; GO:0006511; GO:0007165; GO:0015031; GO:0030132; GO:0030276; GO:0031143; GO:0031410; GO:0031623; GO:0032050; GO:0033130; GO:0035612; GO:0042803; GO:0045746; GO:0070374; GO:0072583	15	54480057	54553148	73091	arrestin beta 1	beta-arrestin-1|arrestin-2	-	54480057:54496610:ENSBTAT0000002729615; 54480057:54500358:ENSBTAT0000008312815; 54480057:54553148:ENSBTAT0000004500615; 54480712:54503451:ENSBTAT0000008033315; 54481932:54553148:ENSBTAT00000076911; ::; ::; ::; ::; ::; ::
ENSBTAG00000044119	617325	950	174039	Milk fat yield;Milk fat percentage	NA	KSR2	20	F1MF36	F1MF36_BOVIN	GO:0004672; GO:0005524; GO:0005829; GO:0005886; GO:0007265; GO:0019722; GO:0046872	17	57231745	57664911	433166	kinase suppressor of ras 2	kinase suppressor of Ras 2	+	57231745:57664911:ENSBTAT00000061442; ::
ENSBTAG00000012279	519816	309	174177	Milk fat yield;Milk fat percentage	NA	AASDHPPT	7	A0A3Q1LL63	A0A3Q1LL63_BOVIN	GO:0000287; GO:0008897	15	1567371	1595200	27829	aminoadipate-semialdehyde dehydrogenase-phosphopantetheinyl transferase	L-aminoadipate-semialdehyde dehydrogenase-phosphopantetheinyl transferase	-	1567371:1594229:ENSBTAT0000006724315; 1570720:1595200:ENSBTAT00000040234
ENSBTAG00000014911	280836	167	175923	Milk fat yield;Milk fat percentage	ob	LEP	3	G8BLB4; P50595	G8BLB4_BOVIN; LEP_BOVIN	GO:0000122; GO:0001525; GO:0001890; GO:0001936; GO:0002021; GO:0005179; GO:0005615; GO:0005737; GO:0006006; GO:0006111; GO:0006112; GO:0006629; GO:0006635; GO:0006909; GO:0007260; GO:0008203; GO:0008206; GO:0008340; GO:0008343; GO:0010507; GO:0014068; GO:0019953; GO:0021954; GO:0030073; GO:0030217; GO:0030300; GO:0032008; GO:0032310; GO:0032615; GO:0032760; GO:0032817; GO:0032868; GO:0032869; GO:…	4	92436922	92453653	16731	leptin	leptin|obese|obesity factor|truncated leptin	+	92436922:92453653:ENSBTAT00000019853; ::
ENSBTAG00000001030	535099	1203; 1175; 1113	174099	Milk fat yield;Milk fat percentage	NA	MTMR3	23	A0A3Q1LRR1; A0A3Q1MFX5; A2VDL5	A0A3Q1LRR1_BOVIN; A0A3Q1MFX5_BOVIN; A2VDL5_BOVIN	GO:0046872 NA	17	68971211	69102722	131511	myotubularin related protein 3	myotubularin-related protein 3	+	68971211:69098273:ENSBTAT0000007436017; 68971211:69098273:ENSBTAT0000006769617; 68971211:69098273:ENSBTAT0000006795817; 68971211:69100797:ENSBTAT0000007748617; 68971211:69100797:ENSBTAT0000008286217; 68971211:69100797:ENSBTAT0000007325217; 68971357:69102722:ENSBTAT0000005747717; 68971677:69098273:ENSBTAT00000072936; ::; ::; ::
ENSBTAG00000004595	767955	154	47027	Milk fat yield;Milk fat percentage	NA	GML	4	Q32P93	Q32P93_BOVIN	NA	14	1513837	1542041	28204	glycosylphosphatidylinositol anchored molecule like	glycosyl-phosphatidylinositol-anchored molecule-like protein|GPI anchored molecule like protein|glycosylphosphatidylinositol anchored molecule like protein	-	1513837:1542041:ENSBTAT00000006031; ::
ENSBTAG00000000369	538419	836; 819	175877	Milk fat yield;Milk fat percentage	NA	EPS8	25	A0A3Q1M2P8; F1N6C4	A0A3Q1M2P8_BOVIN; F1N6C4_BOVIN	GO:0003779; GO:0035591; GO:0051016; GO:0051017	5	94125186	94321587	196401	epidermal growth factor receptor pathway substrate 8	epidermal growth factor receptor kinase substrate 8	+	94125186:94321587:ENSBTAT00000072625;94171958:94321587:ENSBTAT00000000479;94196058:94321587:ENSBTAT00000084510;94207035:94321587:ENSBTAT00000029983;
ENSBTAG00000020536	527520	NA	174174	Milk fat yield;Milk fat percentage	NA	HERC6	23	NA	NA	NA	6	36309915	36367045	57130	HECT and RLD domain containing E3 ubiquitin protein ligase family member 6	probable E3 ubiquitin-protein ligase HERC6|hect domain and RLD 6	-	36309915:36367045:ENSBTAT00000027362; ::
ENSBTAG00000008597	520630	814	135496	Milk fat yield;Milk fat percentage	NA	SLC45A4	14	E1BGZ7	E1BGZ7_BOVIN	GO:0008506; GO:0016020; GO:0016021	14	2652445	2715564	63119	solute carrier family 45 member 4	solute carrier family 45 member 4	+	2652445:2715564:ENSBTAT0000007328014; 2652445:2715564:ENSBTAT0000001134114; 2676424:2715564:ENSBTAT00000067706; ::; ::; ::; ::; ::; ::; ::; ::
ENSBTAG00000012448	530230	442	16171	Milk fat yield;Milk fat percentage	NA	CCDC91	20	F1MW55	F1MW55_BOVIN	GO:0005654; GO:0005802; GO:0005829; GO:0042802; GO:0090160	5	81198215	81592476	394261	coiled-coil domain containing 91	coiled-coil domain-containing protein 91	-	81198215:81592476:ENSBTAT000000165185; 81199220:81504591:ENSBTAT000000755515; 81199220:81504591:ENSBTAT000000863385; 81199220:81504591:ENSBTAT000000784375; 81199220:81504591:ENSBTAT000000695145; 81213290:81504591:ENSBTAT000000792285; 81228796:81504591:ENSBTAT00000086132; ::; ::; ::; ::
ENSBTAG00000018123	535185	461; 448	14038	Milk fat yield;Milk fat percentage	NA	FBLN5	13	A0A3Q1M1V6; Q2KJ89; Q5EA62	A0A3Q1M1V6_BOVIN; Q2KJ89_BOVIN; FBLN5_BOVIN	GO:0005178; GO:0005509; GO:0005615; GO:0008022; GO:0034394; GO:0042803; GO:0046903; GO:0048251; GO:0062023; GO:0071953; GO:2000121 GO:0005509; GO:0005615; GO:0048251 GO:0005178; GO:0005509; GO:0005615; GO:0007155; GO:0042803; GO:0048251; GO:0062023	21	56567085	56659651	92566	fibulin 5	fibulin-5|FIBL-5	-	56567085:56659651:ENSBTAT0000002412221; 56567887:56658774:ENSBTAT00000079989
ENSBTAG00000015195	286772	1277	174335	Milk fat yield;Milk fat percentage	NA	NPC1	25	Q9GLC9	Q9GLC9_BOVIN	GO:0005319; GO:0005635; GO:0005783; GO:0005887; GO:0007041; GO:0008206; GO:0042632; GO:0048471	24	33058613	33105720	47107	NPC intracellular cholesterol transporter 1	NPC intracellular cholesterol transporter 1|Niemann-Pick disease, type C1	+	33058613:33104504:ENSBTAT0000006875224; 33058613:33105720:ENSBTAT0000002021924; 33068418:33104993:ENSBTAT000000855684; 76889504:76912254:ENSBTAG00000044146; NPC1L1; ::; ::; ::; ::; ::; ::; ::
ENSBTAG00000012855	280843	478	174109	Milk fat yield;Milk fat percentage	NA	LPL	10	P11151	LIPL_BOVIN	GO:0004465; GO:0004620; GO:0004806; GO:0005102; GO:0005509; GO:0005615; GO:0005886; GO:0006633; GO:0006641; GO:0006644; GO:0008201; GO:0009617; GO:0009749; GO:0009986; GO:0010744; GO:0010886; GO:0010890; GO:0016042; GO:0016298; GO:0019433; GO:0031670; GO:0034185; GO:0034361; GO:0034371; GO:0034372; GO:0042627; GO:0042632; GO:0042803; GO:0043395; GO:0045600; GO:0050718; GO:0050729; GO:0055096; GO:…	8	66989665	67016690	27025	lipoprotein lipase	lipoprotein lipase	+	66989665:67016690:ENSBTAT00000017086; ::
ENSBTAG00000019294	100336551	NA	135479	Milk fat yield;Milk fat percentage	NA	ABCC9	42	NA	NA	NA	5	88262950	88412938	149988	ATP binding cassette subfamily C member 9	ATP-binding cassette sub-family C member 9|ATP-binding cassette, sub-family C (CFTR/MRP), member 9	+	88262950:88412938:ENSBTAT000000719765; 88264171:88408817:ENSBTAT000000680515; 88264171:88408817:ENSBTAT000000762425; 88264171:88412938:ENSBTAT000000430695; 88264171:88412938:ENSBTAT000000731965; 88264171:88412938:ENSBTAT000000840995; 88264171:88412938:ENSBTAT000000782585; 88264171:88412938:ENSBTAT000000872145; 88264171:88412938:ENSBTAT000000711965; 88264171:88412938:ENSBTAT00000081785; ::
ENSBTAG00000013955	533451	1138	50065	Milk fat yield;Milk fat percentage	IBP, NIBP	TRAPPC9	30	Q32PH0	TPPC9_BOVIN	GO:0005783; GO:0005802; GO:0030154	14	3200372	3587738	387366	trafficking protein particle complex 9	trafficking protein particle complex subunit 9|NIK and IKK(beta) binding protein|NIK and IKK{beta} binding protein|NIK- and IKBKB-binding protein	+	3200372:3587738:ENSBTAT0000003737314; 3205884:3587080:ENSBTAT00000086812
ENSBTAG00000017024	338446	796	122162	Milk fat yield;Milk fat percentage	NA	PPARGC1A	17	Q865B7	PRGC1_BOVIN	GO:0003677; GO:0003712; GO:0003713; GO:0003723; GO:0005102; GO:0005634; GO:0006355; GO:0007005; GO:0008134; GO:0010822; GO:0014850; GO:0016605; GO:0022904; GO:0030374; GO:0031490; GO:0032922; GO:0034599; GO:0042752; GO:0043524; GO:0043565; GO:0045893; GO:0045944; GO:0050873; GO:0051091; GO:0097009; GO:1901215; GO:2001171	6	43380463	43501184	120721	PPARG coactivator 1 alpha	peroxisome proliferator-activated receptor gamma coactivator 1-alpha|PGC-1-alpha|PPAR-gamma coactivator 1-alpha|PPARGC-1-alpha|peroxisome proliferative activated receptor, gamma, coactivator 1	-	43380463:43487276:ENSBTAT000000835796; 43382263:43487411:ENSBTAT000000550946; 43382399:43501184:ENSBTAT000000848076; 43383493:43486417:ENSBTAT00000022636; ::; ::; ::; ::; ::; ::; ::
ENSBTAG00000020527	281235	414	3611	Milk fat yield;Milk fat percentage	NA	IDH1	11	A0A140T8A5; Q9XSG3	A0A140T8A5_BOVIN; IDHC_BOVIN	GO:0000287; GO:0004450; GO:0005739; GO:0005777; GO:0005829; GO:0006099; GO:0006102; GO:0006103; GO:0006739; GO:0006749; GO:0006979; GO:0042803; GO:0051287; GO:0060696; GO:0071071 GO:0000287; GO:0004450; GO:0005737; GO:0005739; GO:0005777; GO:0005829; GO:0006097; GO:0006099; GO:0006102; GO:0006103; GO:0006739; GO:0006979; GO:0051287	2	96510261	96532002	21741	isocitrate dehydrogenase (NADP(+)) 1	isocitrate dehydrogenase [NADP] cytoplasmic|IDH|IDP|NADP(+)-specific ICDH|cytosolic NADP-isocitrate dehydrogenase|isocitrate dehydrogenase (NADP(+)) 1, cytosolic|isocitrate dehydrogenase 1 (NADP+), soluble|oxalosuccinate decarboxylase	-	96510261:96532002:ENSBTAT00000027348; ::
ENSBTAG00000009444	100848145	NA	174000	Milk fat yield;Milk fat percentage	NA	SLC15A5	9	NA	NA	NA	5	93602194	93699192	96998	solute carrier family 15 member 5	LOW QUALITY PROTEIN: solute carrier family 15 member 5	+	93602194:93699192:ENSBTAT00000043043; ::
ENSBTAG00000018218	618755	300	135488	Milk fat yield;Milk fat percentage	NA	FAM135B	21	Q08D95	Q08D95_BOVIN	NA	14	4388017	4643810	255793	family with sequence similarity 135 member B	protein FAM135B	+	4388017:4612388:ENSBTAT0000003737014; 4563140:4643810:ENSBTAT00000024247
ENSBTAG00000019368	616368	282	122226	Milk fat yield;Milk fat percentage	NA	IGFBP7	5	A6QLY8	A6QLY8_BOVIN	GO:0001558; GO:0005520; GO:0005576	6	72405716	72486115	80399	insulin like growth factor binding protein 7	insulin-like growth factor-binding protein 7	-	72405716:72486115:ENSBTAT00000025803; ::
ENSBTAG00000015980	281152	2513	122165	Milk fat yield;Milk fat percentage	NA	FASN	42	Q71SP7	FAS_BOVIN	GO:0004313; GO:0004314; GO:0004315; GO:0004316; GO:0004317; GO:0004320; GO:0005737; GO:0006633; GO:0008659; GO:0008693; GO:0016295; GO:0016296; GO:0031177; GO:0042470; GO:0047117; GO:0047451; GO:0102131; GO:0102132	19	50775674	50796012	20338	fatty acid synthase	fatty acid synthase	+	50775674:50796012:ENSBTAT0000002126019; 50775674:50796012:ENSBTAT0000007681919; 50775674:50796012:ENSBTAT00000068989; ::; ::; ::; ::; ::; ::; ::; ::
ENSBTAG00000006385	524070	1577	168164	Milk fat yield;Milk fat percentage	BAI1	ADGRB1	32	G3X6K9	G3X6K9_BOVIN	GO:0001530; GO:0001786; GO:0001891; GO:0004930; GO:0005615; GO:0005887; GO:0005925; GO:0006910; GO:0007166; GO:0007189; GO:0010596; GO:0014069; GO:0016525; GO:0030165; GO:0030425; GO:0031397; GO:0042177; GO:0043652; GO:0048167; GO:0048471; GO:0050829; GO:0051965; GO:1901741; GO:1903428	14	1797368	1862330	64962	adhesion G protein-coupled receptor B1	adhesion G protein-coupled receptor B1|brain-specific angiogenesis inhibitor 1	-	1797368:1862330:ENSBTAT00000008376; ::
ENSBTAG00000005260	281499	278	174017	Milk fat yield;Milk fat percentage	OPN, OST	SPP1	10	A0A0M3T9B6; P31096	A0A0M3T9B6_BOVIN; OSTP_BOVIN	GO:0001503; GO:0007155 GO:0001649; GO:0005125; GO:0005576; GO:0005615; GO:0007155; GO:0031214; GO:0045780; GO:0050840	6	36693193	36730559	37366	secreted phosphoprotein 1	osteopontin|SPP-1|bone sialoprotein 1|bone sialoprotein I|early T-lymphocyte activation 1|osteopontin-K|secreted phosphoprotein 1 (osteopontin, bone sialoprotein I, early T-lymphocyte activation 1)	-	36693193:36700759:ENSBTAT000000817636; 36693193:36700759:ENSBTAT000000759316; 36693193:36730559:ENSBTAT000000475896; 36693211:36700094:ENSBTAT00000006929; ::; ::; ::; ::; ::; ::; ::
ENSBTAG00000017040	510977	130	174082	Milk fat yield;Milk fat percentage	NA	LY6E	4	Q1RMM2	Q1RMM2_BOVIN	GO:0005886; GO:0016020; GO:0030550	14	1422652	1426356	3704	lymphocyte antigen 6 family member E	lymphocyte antigen 6E|lymphocyte antigen 6 complex, locus E	-	1422652:1426356:ENSBTAT00000022654; ::
ENSBTAG00000022167	534558	318	135518	Milk fat yield;Milk fat percentage	NA	DERA	10	Q3T0V9	DEOC_BOVIN	GO:0004139; GO:0005654; GO:0005737; GO:0009264; GO:0016052; GO:0046121; GO:0046386	5	93887905	94006820	118915	deoxyribose-phosphate aldolase	deoxyribose-phosphate aldolase|2-deoxy-D-ribose 5-phosphate aldolase|2-deoxyribose-5-phosphate aldolase homolog|deoxyriboaldolase|phosphodeoxyriboaldolase|putative deoxyribose-phosphate aldolase	-	93887905:94006820:ENSBTAT000000073675; 93888486:93971136:ENSBTAT00000083252
ENSBTAG00000002313	281878	2701	135591	Milk fat yield;Milk fat percentage	insP3R2	ITPR2	57	Q8WN96	ITPR2_BOVIN	GO:0005220; GO:0005789; GO:0005791; GO:0016021; GO:0030658; GO:0030667; GO:0070679	5	82983642	83572811	589169	inositol 1,4,5-trisphosphate receptor type 2	inositol 1,4,5-trisphosphate receptor type 2|IP3 receptor|IP3R 2|inositol 1,4,5-triphosphate receptor, type 2|type 2 InsP3 receptor|type 2 inositol 1,4,5-trisphosphate receptor	+	82983642:83570443:ENSBTAT000000029825; 82983642:83572811:ENSBTAT00000074865
ENSBTAG00000031544	777788	168	12869	Milk fat yield;Milk fat percentage	CHOP, CHOP-10	DDIT3	5	Q0IIB6	DDIT3_BOVIN	GO:0000122; GO:0000978; GO:0001228; GO:0001955; GO:0003677; GO:0005623; GO:0005634; GO:0005737; GO:0006355; GO:0006915; GO:0006983; GO:0006986; GO:0007050; GO:0008134; GO:0010506; GO:0016055; GO:0032757; GO:0032792; GO:0034976; GO:0036488; GO:0042594; GO:0043161; GO:0043525; GO:0045662; GO:0045892; GO:0045893; GO:0046982; GO:0051209; GO:0070059; GO:1990440; GO:1990617; GO:1990622; GO:2001244	5	55955676	55960509	4833	DNA damage inducible transcript 3	DNA damage-inducible transcript 3 protein|C/EBP zeta|C/EBP-homologous protein 10|CCAAT/enhancer-binding protein homologous protein|DDIT-3|growth arrest and DNA-damage-inducible protein GADD153	+	55955676:55960300:ENSBTAT000000447125; 55955996:55960509:ENSBTAT00000082089
ENSBTAG00000000507	528390	598	175856	Milk fat yield;Milk fat percentage	NA	NR4A1	12	Q0V8F0	NR4A1_BOVIN	GO:0000977; GO:0000978; GO:0001228; GO:0003707; GO:0004879; GO:0005634; GO:0005654; GO:0005667; GO:0005739; GO:0005829; GO:0006915; GO:0008270; GO:0031965; GO:0035259; GO:0035914; GO:0042803; GO:0043065; GO:0043154; GO:0043565; GO:0045444; GO:0045786; GO:0045944; GO:0046982; GO:0061469; GO:0071376	5	27820352	27839685	19333	nuclear receptor subfamily 4 group A member 1	nuclear receptor subfamily 4 group A member 1	-	27820352:27831621:ENSBTAT000000719835; 27820352:27839685:ENSBTAT000000848185; 27822903:27836027:ENSBTAT000000822205; 27822903:27839017:ENSBTAT000000765485; 27822921:27831703:ENSBTAT000000468875; 27822921:27838855:ENSBTAT00000000648; ::; ::; ::; ::; ::
ENSBTAG00000047488	539586	NA	135523	Milk fat yield;Milk fat percentage	NA	KCNK9	2	NA	NA	NA	14	3615121	3712832	97711	potassium two pore domain channel subfamily K member 9	potassium channel subfamily K member 9|potassium channel, subfamily K, member 9	+	3615121:3712832:ENSBTAT00000063834; ::
ENSBTAG00000017468	509003	415	135562	Milk fat yield;Milk fat percentage	NA	NUCB2	14	Q0IIH5	Q0IIH5_BOVIN	GO:0005509; GO:0005793; GO:0032099	15	35156660	35179353	22693	nucleobindin 2	nucleobindin-2	-	35156660:35179353:ENSBTAT00000023221; ::
ENSBTAG00000007829	516241	493	122164	Milk fat yield;Milk fat percentage	NA	CSAD	20	E1BP41	E1BP41_BOVIN	GO:0016831; GO:0019752; GO:0030170; GO:0042412	5	26821653	26847931	26278	cysteine sulfinic acid decarboxylase	cysteine sulfinic acid decarboxylase	+	26821653:26847931:ENSBTAT000000103055; 26837492:26847931:ENSBTAT00000010303
ENSBTAG00000001335	280805	634	174112	Milk fat yield;Milk fat percentage	NA	GHR	9	O46600	GHR_BOVIN	GO:0004896; GO:0004903; GO:0005576; GO:0005829; GO:0006897; GO:0009897; GO:0016020; GO:0016021; GO:0017046; GO:0019838; GO:0019955; GO:0043235; GO:0046427; GO:0050731; GO:0060396; GO:0070195	20	31868624	32178311	309687	growth hormone receptor	growth hormone receptor|GH receptor|somatotropin receptor	-	31868624:32043368:ENSBTAT0000008431620; 31868624:32043847:ENSBTAT0000008321820; 31868624:32090904:ENSBTAT0000006783220; 31868624:32177714:ENSBTAT0000008319620; 31869704:32178311:ENSBTAT0000000175820; 31869733:32058695:ENSBTAT00000036771; ::; ::; ::; ::; ::
ENSBTAG00000008353	513497	161	13047	Milk fat yield;Milk fat percentage	CIP1, SDI1, WAF1, p21	CDKN1A	5	A5PKM2	A5PKM2_BOVIN	GO:0000082; GO:0000086; GO:0000307; GO:0004861; GO:0005730; GO:0005829; GO:0006606; GO:0006977; GO:0006978; GO:0007265; GO:0007507; GO:0010629; GO:0016604; GO:0019901; GO:0019912; GO:0030308; GO:0030332; GO:0030890; GO:0031625; GO:0034198; GO:0042246; GO:0042771; GO:0043068; GO:0044877; GO:0048146; GO:0070557; GO:0071480; GO:0071493; GO:0071850; GO:0090398; GO:0090399; GO:1904706; GO:1905179; GO:…	23	10582308	10590589	8281	cyclin dependent kinase inhibitor 1A	cyclin-dependent kinase inhibitor 1	+	10582308:10590589:ENSBTAT00000011001;
ENSBTAG00000006176	529904	433	174001	Milk fat yield;Milk fat percentage	NA	GRIA4	19	A0JN75	A0JN75_BOVIN	GO:0016021	15	1889884	2497441	607557	glutamate ionotropic receptor AMPA type subunit 4	glutamate receptor 4|glutamate receptor, ionotrophic, AMPA 4	-	1889884:2496402:ENSBTAT0000000812015; 2494960:2497441:ENSBTAT00000073662
ENSBTAG00000002804	527165	1107; 1103;	174220	Milk fat yield;Milk fat percentage	NA	PDGFRB	25	A0A3Q1N3Z8; F1N759	A0A3Q1N3Z8_BOVIN; F1N759_BOVIN	GO:0005019; GO:0005161; GO:0005524; GO:0005794; GO:0007275; GO:0010863; GO:0014911; GO:0016021; GO:0019901; GO:0031226; GO:0031410; GO:0032516; GO:0038085; GO:0038091; GO:0043202; GO:0043552; GO:0046488; GO:0046777; GO:0048015; GO:0048407; GO:0048661; GO:0060326; GO:0070374 GO:0002244; GO:0004714; GO:0005017; GO:0005019; GO:0005524; GO:0005887; GO:0006935; GO:0007169; GO:0014911; GO:0031410; GO:0…	7	61474501	61511284	36783	platelet derived growth factor receptor beta	platelet-derived growth factor receptor beta|platelet-derived growth factor receptor, beta polypeptide	-	61474501:61505832:ENSBTAT000000869767; 61474501:61511284:ENSBTAT00000061140
ENSBTAG00000035254	282612	362; 311	41331	Milk fat yield;Milk fat percentage	NA	CYHR1	6	A0A452DI73; Q7YR89	A0A452DI73_BOVIN; CYHR1_BOVIN	GO:0005654 GO:0046872; GO:0048471	14	478582	492655	14073	cysteine and histidine rich 1	cysteine and histidine-rich protein 1	+	478582:492296:ENSBTAT0000003735814; 478704:492655:ENSBTAT00000010192
ENSBTAG00000019321	518878	NA	174216	Milk fat yield;Milk fat percentage	NA	CCDC57	25	NA	NA	NA	19	50662216	50773701	111485	coiled-coil domain containing 57	coiled-coil domain-containing protein 57	+	50662216:50773701:ENSBTAT0000004266319; 50662216:50773701:ENSBTAT0000006120319; 50662216:50773701:ENSBTAT0000007744319; 50662216:50773701:ENSBTAT00000069534; ::; ::; ::; ::; ::; ::; ::
ENSBTAG00000048655	281363	574	174291	Milk fat yield;Milk fat percentage	NA	NT5E	9	Q05927	5NTD_BOVIN	GO:0000166; GO:0005886; GO:0006196; GO:0008253; GO:0031225; GO:0046872	9	63953759	64026731	72972	5'-nucleotidase ecto	5'-nucleotidase|5'-NT|5'-nucleotidase, ecto (CD73)|ecto-5'-nucleotidase	-	63953759:64026731:ENSBTAT00000074100; ::
ENSBTAG00000020667	281884	866	125162	Milk fat yield;Milk fat percentage	NA	KCNQ3	16	P58126	KCNQ3_BOVIN	GO:0005249; GO:0005251; GO:0005516; GO:0005887; GO:0008076; GO:0009986; GO:0016021; GO:0033268; GO:0034765; GO:0043194; GO:0060081; GO:0071805	14	8738181	9029965	291784	potassium voltage-gated channel subfamily Q member 3	potassium voltage-gated channel subfamily KQT member 3|KQT-like 3|potassium channel subunit alpha KvLQT3|potassium voltage-gated channel, KQT-like subfamily, member 3|voltage-gated potassium channel subunit Kv7.3	+	8738181:9029965:ENSBTAT0000002754614; 8982620:9029965:ENSBTAT00000078941
ENSBTAG00000009974	535306	775; 496	175907	Milk fat yield;Milk fat percentage	NA	TSNARE1	18	A0A3Q1MIK3; A2VE76	A0A3Q1MIK3_BOVIN; A2VE76_BOVIN	GO:0016020; GO:0016192 GO:0000149; GO:0005484; GO:0006886; GO:0006906; GO:0012505; GO:0016021; GO:0031201; GO:0048278	14	1902552	2019963	117411	t-SNARE domain containing 1	t-SNARE domain-containing protein 1	+	1902552:2019963:ENSBTAT0000001315614; 1938127:1983186:ENSBTAT0000006743414; 1938127:1983186:ENSBTAT0000008151714; 1938127:1983437:ENSBTAT0000007280114; 1938127:1983437:ENSBTAT0000007679314; 1938127:2019961:ENSBTAT0000007976214; 1938127:2019961:ENSBTAT00000079036; ::; ::; ::; ::
ENSBTAG00000000546	505709	1255	174057	Milk fat yield;Milk fat percentage	NA	ERBB2	27	F1MCQ7	F1MCQ7_BOVIN	GO:0001042; GO:0004714; GO:0005524; GO:0005634; GO:0005829; GO:0005887; GO:0007169; GO:0007422; GO:0007507; GO:0007528; GO:0008022; GO:0008045; GO:0008284; GO:0009925; GO:0010008; GO:0014065; GO:0016324; GO:0019838; GO:0019903; GO:0030182; GO:0030307; GO:0032886; GO:0033088; GO:0042060; GO:0042552; GO:0042802; GO:0043209; GO:0043235; GO:0043406; GO:0043410; GO:0043547; GO:0045727; GO:0045785; GO:…	19	35883032	35886936	3904	erb-b2 receptor tyrosine kinase 2	receptor tyrosine-protein kinase erbB-2|v-erb-b2 avian erythroblastic leukemia viral oncogene homolog 2	+	40071906:40097898:ENSBTAG00000021798; ERBB219; 40071906:40097898:ENSBTAT000000290565; 112539939:112549987:ENSBTAG00000015109; TOB2; ::; ::; ::; ::; ::; ::; ::; ::
ENSBTAG00000015985	515695	361	181826	Milk fat yield;Milk fat percentage	NA	GPR20	2	F1N625	F1N625_BOVIN	GO:0004930; GO:0005623; GO:0005829; GO:0005887; GO:0035025; GO:0043235; GO:0051482	14	2615166	2616251	1085	G protein-coupled receptor 20	G-protein coupled receptor 20	+	2615166:2616251:ENSBTAT00000021264; ::
ENSBTAG00000007689	537224	NA	2692	Milk fat yield;Milk fat percentage	NA	LPIN1	28	NA	NA	NA	11	86083907	86175202	91295	lipin 1	phosphatidate phosphatase LPIN1	-	86083907:86152252:ENSBTAT0000007060611; 86083907:86152252:ENSBTAT0000004342411; 86083907:86175202:ENSBTAT0000008300511; 86083907:86175202:ENSBTAT00000066368; ::; ::; ::; ::; ::; ::; ::
ENSBTAG00000003636	100125267	399	125161	Milk fat yield;Milk fat percentage	NA	LIPA	11	A6H713	A6H713_BOVIN	GO:0016042; GO:0016788	26	10952398	11082198	129800	lipase A, lysosomal acid type	lysosomal acid lipase/cholesteryl ester hydrolase|lipase A, lysosomal acid, cholesterol esterase	-	10952398:10994804:ENSBTAT0000001499726; 10952484:10991132:ENSBTAT0000008375526; 10952970:11082198:ENSBTAT00000084077; ::; ::; ::; ::; ::; ::; ::; ::
ENSBTAG00000000219	537804	1497	174041	Milk fat yield;Milk fat percentage	NA	GRIN2B	12	F1MCL3	F1MCL3_BOVIN	GO:0004972; GO:0005623; GO:0005886; GO:0008066; GO:0016594; GO:0017146; GO:0022849; GO:0030054; GO:0035249; GO:0045211; GO:0045471; GO:0050804; GO:0060079; GO:0060291; GO:0097553; GO:0098839; GO:1904315	5	95970070	96313866	343796	glutamate ionotropic receptor NMDA type subunit 2B	glutamate receptor ionotropic, NMDA 2B	+	95970070:96313866:ENSBTAT00000000263; ::
ENSBTAG00000026356	282609	489	135567	Milk fat yield;Milk fat percentage	ARAT, DGAT	DGAT1	15	F1MIW3; Q8MK44	F1MIW3_BOVIN; DGAT1_BOVIN	GO:0003846; GO:0004144; GO:0005789; GO:0016021; GO:0019432; GO:0019915; GO:0034379; GO:0035336; GO:0046339; GO:0055089 GO:0004144; GO:0005789; GO:0016021; GO:0019432; GO:0050252	14	603813	612791	8978	diacylglycerol O-acyltransferase 1	diacylglycerol O-acyltransferase 1|acyl-CoA retinol O-fatty-acyltransferase|diacylglycerol O-acyltransferase homolog 1|diacylglycerol acyltransferase|diglyceride acyltransferase|putative diacylglycerol acyltransferase 1|retinol O-fatty-acyltransferase	+	603813:612791:ENSBTAT00000037423; ::
ENSBTAG00000021472	515615	NA	2737	Milk fat yield;Milk fat percentage	NA	ZC3H3	12	NA	NA	NA	14	1153788	1215120	61332	zinc finger CCCH-type containing 3	zinc finger CCCH domain-containing protein 3	+	1153788:1215120:ENSBTAT00000028621; ::
ENSBTAG00000002363	509863	471	135586	Milk fat yield;Milk fat percentage	NA	SESN2	10	Q58CN8	SESN2_BOVIN	GO:0001932; GO:0005092; GO:0005634; GO:0005737; GO:0005739; GO:0006111; GO:0006635; GO:0009749; GO:0016239; GO:0016684; GO:0030308; GO:0030330; GO:0031588; GO:0031932; GO:0032042; GO:0032542; GO:0032868; GO:0034599; GO:0036091; GO:0042149; GO:0042593; GO:0043491; GO:0046323; GO:0051920; GO:0061700; GO:0070328; GO:0070728; GO:0071230; GO:0071233; GO:0072593; GO:1900182; GO:1901031; GO:1902010; GO:…	2	125113996	125132377	18381	sestrin 2	sestrin-2	-	125113996:125132377:ENSBTAT00000042886; ::
ENSBTAG00000018940	525377	723	156649	Milk fat yield;Milk fat percentage	EFCAB4B	CRACR2A	22	E1BER4	E1BER4_BOVIN	GO:0002115; GO:0003924; GO:0005509; GO:0005525; GO:0005737; GO:0032237	5	106146546	106298766	152220	calcium release activated channel regulator 2A	EF-hand calcium-binding domain-containing protein 4B|EF-hand calcium binding domain 4B	+	106146546:106298766:ENSBTAT000000635685; 106198738:106298766:ENSBTAT00000025205
ENSBTAG00000007074	511794	578	12870	Milk fat yield;Milk fat percentage	ZNF192	ZKSCAN8	11	A6QQG2	A6QQG2_BOVIN	GO:0003676; GO:0003700; GO:0005634; GO:0046872	23	30534992	30550488	15496	zinc finger with KRAB and SCAN domains 8	zinc finger protein with KRAB and SCAN domains 8|zinc finger protein 192	-	30534992:30550488:ENSBTAT0000000929823; 30535068:30543475:ENSBTAT00000065431
ENSBTAG00000008541	493719	155	121743	Milk fat yield;Milk fat percentage	NA	MGST1	4	F1MXY2; Q64L89	F1MXY2_BOVIN; MGST1_BOVIN	GO:0004364; GO:0004602; GO:0005739; GO:0006749; GO:0016021; GO:0055114; GO:0071449 GO:0004364; GO:0005739; GO:0005741; GO:0005783; GO:0005789; GO:0006749; GO:0016021; GO:0055114; GO:0070207	5	93497064	93521047	23983	microsomal glutathione S-transferase 1	microsomal glutathione S-transferase 1|microsomal GST-1	-	93497064:93521047:ENSBTAT00000011257; ::
ENSBTAG00000012370	282660	103	174164	Milk fat yield;Milk fat percentage	NA	MGP	4	P07507	MGP_BOVIN	GO:0001503; GO:0005509; GO:0030154; GO:0030500; GO:0051216; GO:0062023	5	95024682	95028653	3971	matrix Gla protein	matrix Gla protein	+	95024682:95028653:ENSBTAT000000829895; 95025338:95028653:ENSBTAT00000016414
ENSBTAG00000016203	100294758	NA	174141	Milk fat yield;Milk fat percentage	NA	ZNF16	3	NA	NA	NA	14	261621	275771	14150	zinc finger protein 16	zinc finger protein 16	-	261621:275771:ENSBTAT00000052907; ::
ENSBTAG00000011922	786966	NA	174252	Milk fat yield;Milk fat percentage	NA	PLEC	43	NA	NA	NA	14	839972	896647	56675	plectin	plectin	+	839972:896647:ENSBTAT0000007523114; 843141:896647:ENSBTAT0000008634214; 859338:896647:ENSBTAT0000007672814; 862226:896647:ENSBTAT0000008256114; 862226:896647:ENSBTAT0000008703914; 862226:896647:ENSBTAT0000001582814; 866454:896647:ENSBTAT0000007606314; 868586:896647:ENSBTAT0000007802514; 869692:896647:ENSBTAT0000007885414; 872935:896647:ENSBTAT00000083372; ::

## Sheet: unique genes
FAT Percentage & Fat Yield (24)
OPLAH
SLC15A5
DERA
RERG
ST3GAL1
CCDC57
A2ML1
CSTF3
LOC104972567
EMP1
AASDHPPT
ST8SIA1
LOC101908561
GRIN2B
KCNQ3
PIK3C2G
RFX4
GRIA4
PLEKHA5
LOC100848575
PAH
AGPAT6
BCL2L14
ABCC9

## Sheet: Biological_Processes
Enrichment FDR	Genes in list	Total genes	Functional Category	Genes
2.40522e-09	153	4732	Positive regulation of biological process	ENSBTAG00000000219 ENSBTAG00000000369 ENSBTAG00000000579 ENSBTAG00000001017 ENSBTAG00000001028 ENSBTAG00000001335 ENSBTAG00000001492 ENSBTAG00000002363 ENSBTAG00000002804 ENSBTAG00000003255 ENSBTAG00000003894 ENSBTAG00000004768 ENSBTAG00000005574 ENSBTAG00000006240 ENSBTAG00000006697 ENSBTAG00000007591 ENSBTAG00000007689 ENSBTAG00000008420 ENSBTAG00000010106 ENSBTAG00000010681 ENSBTAG00000011245 …
2.52266e-09	89	2166	Cellular response to chemical stimulus	ENSBTAG00000000507 ENSBTAG00000001335 ENSBTAG00000002363 ENSBTAG00000003255 ENSBTAG00000004596 ENSBTAG00000006295 ENSBTAG00000007591 ENSBTAG00000007689 ENSBTAG00000008420 ENSBTAG00000008938 ENSBTAG00000010681 ENSBTAG00000013105 ENSBTAG00000013162 ENSBTAG00000014911 ENSBTAG00000015032 ENSBTAG00000017220 ENSBTAG00000019716 ENSBTAG00000021527 ENSBTAG00000022394 ENSBTAG00000023939 ENSBTAG00000026181 …
3.05861e-09	67	1409	Cell proliferation	ENSBTAG00000002804 ENSBTAG00000009578 ENSBTAG00000010106 ENSBTAG00000010741 ENSBTAG00000010786 ENSBTAG00000014239 ENSBTAG00000015274 ENSBTAG00000033107 ENSBTAG00000000593 ENSBTAG00000001292 ENSBTAG00000003894 ENSBTAG00000008421 ENSBTAG00000011082 ENSBTAG00000011808 ENSBTAG00000013066 ENSBTAG00000017220 ENSBTAG00000017753 ENSBTAG00000019864 ENSBTAG00000000546 ENSBTAG00000004518 ENSBTAG00000005176 …
3.60502e-09	110	3021	Regulation of biological quality	ENSBTAG00000000219 ENSBTAG00000002348 ENSBTAG00000002632 ENSBTAG00000004596 ENSBTAG00000006620 ENSBTAG00000008338 ENSBTAG00000008421 ENSBTAG00000008938 ENSBTAG00000010681 ENSBTAG00000011245 ENSBTAG00000011908 ENSBTAG00000012328 ENSBTAG00000013109 ENSBTAG00000013680 ENSBTAG00000014911 ENSBTAG00000015274 ENSBTAG00000015985 ENSBTAG00000017019 ENSBTAG00000018570 ENSBTAG00000018966 ENSBTAG00000019044 …
3.63349e-09	52	946	Response to oxygen-containing compound	ENSBTAG00000000507 ENSBTAG00000001335 ENSBTAG00000002363 ENSBTAG00000004596 ENSBTAG00000007689 ENSBTAG00000007695 ENSBTAG00000008420 ENSBTAG00000010681 ENSBTAG00000014911 ENSBTAG00000015032 ENSBTAG00000017220 ENSBTAG00000019716 ENSBTAG00000020936 ENSBTAG00000021527 ENSBTAG00000001673 ENSBTAG00000002313 ENSBTAG00000002632 ENSBTAG00000005260 ENSBTAG00000005596 ENSBTAG00000009578 ENSBTAG00000011082 …
5.59058e-09	126	3725	Multicellular organism development	ENSBTAG00000000579 ENSBTAG00000001028 ENSBTAG00000002632 ENSBTAG00000002804 ENSBTAG00000003894 ENSBTAG00000004104 ENSBTAG00000004518 ENSBTAG00000008420 ENSBTAG00000008938 ENSBTAG00000009578 ENSBTAG00000010681 ENSBTAG00000010741 ENSBTAG00000010786 ENSBTAG00000011245 ENSBTAG00000011392 ENSBTAG00000011761 ENSBTAG00000013023 ENSBTAG00000014357 ENSBTAG00000015274 ENSBTAG00000016227 ENSBTAG00000017019 …
5.59058e-09	72	1629	Response to external stimulus	ENSBTAG00000002363 ENSBTAG00000006240 ENSBTAG00000010681 ENSBTAG00000010742 ENSBTAG00000011245 ENSBTAG00000011765 ENSBTAG00000012328 ENSBTAG00000014911 ENSBTAG00000015032 ENSBTAG00000015274 ENSBTAG00000017220 ENSBTAG00000019716 ENSBTAG00000020031 ENSBTAG00000020244 ENSBTAG00000020936 ENSBTAG00000022394 ENSBTAG00000037527 ENSBTAG00000044010 ENSBTAG00000001292 ENSBTAG00000002578 ENSBTAG00000002632 …
7.13287e-09	118	3419	System development	ENSBTAG00000000579 ENSBTAG00000001028 ENSBTAG00000002632 ENSBTAG00000002804 ENSBTAG00000003894 ENSBTAG00000004104 ENSBTAG00000004518 ENSBTAG00000008420 ENSBTAG00000008938 ENSBTAG00000009578 ENSBTAG00000010741 ENSBTAG00000010786 ENSBTAG00000011245 ENSBTAG00000011392 ENSBTAG00000011761 ENSBTAG00000013023 ENSBTAG00000014357 ENSBTAG00000015274 ENSBTAG00000016227 ENSBTAG00000017019 ENSBTAG00000017165 …
7.13287e-09	94	2461	Regulation of molecular function	ENSBTAG00000000579 ENSBTAG00000001017 ENSBTAG00000004063 ENSBTAG00000007392 ENSBTAG00000007591 ENSBTAG00000010106 ENSBTAG00000011245 ENSBTAG00000011761 ENSBTAG00000013023 ENSBTAG00000013109 ENSBTAG00000013699 ENSBTAG00000014239 ENSBTAG00000014911 ENSBTAG00000017024 ENSBTAG00000018843 ENSBTAG00000021068 ENSBTAG00000026234 ENSBTAG00000037527 ENSBTAG00000000507 ENSBTAG00000001292 ENSBTAG00000002051 …
7.42505e-09	89	2276	Regulation of multicellular organismal process	ENSBTAG00000001028 ENSBTAG00000002632 ENSBTAG00000008420 ENSBTAG00000010741 ENSBTAG00000011245 ENSBTAG00000015032 ENSBTAG00000015274 ENSBTAG00000016227 ENSBTAG00000020782 ENSBTAG00000021190 ENSBTAG00000022360 ENSBTAG00000025837 ENSBTAG00000001292 ENSBTAG00000004104 ENSBTAG00000007867 ENSBTAG00000009578 ENSBTAG00000014841 ENSBTAG00000017220 ENSBTAG00000017753 ENSBTAG00000020485 ENSBTAG00000038490 …
7.51705e-09	61	1277	Positive regulation of molecular function	ENSBTAG00000000579 ENSBTAG00000001017 ENSBTAG00000007591 ENSBTAG00000011761 ENSBTAG00000013023 ENSBTAG00000013109 ENSBTAG00000013699 ENSBTAG00000014911 ENSBTAG00000017024 ENSBTAG00000026234 ENSBTAG00000002051 ENSBTAG00000002804 ENSBTAG00000018966 ENSBTAG00000019864 ENSBTAG00000021574 ENSBTAG00000025035 ENSBTAG00000051333 ENSBTAG00000000147 ENSBTAG00000001292 ENSBTAG00000002048 ENSBTAG00000003255 …
7.945e-09	25	260	Response to peptide	ENSBTAG00000000507 ENSBTAG00000001335 ENSBTAG00000004596 ENSBTAG00000007689 ENSBTAG00000014911 ENSBTAG00000017220 ENSBTAG00000020936 ENSBTAG00000001673 ENSBTAG00000005596 ENSBTAG00000007695 ENSBTAG00000009578 ENSBTAG00000011082 ENSBTAG00000013066 ENSBTAG00000002048 ENSBTAG00000002363 ENSBTAG00000006240 ENSBTAG00000008938 ENSBTAG00000009496 ENSBTAG00000010106 ENSBTAG00000011808 ENSBTAG00000017019 …
7.945e-09	82	2027	Regulation of localization	ENSBTAG00000000579 ENSBTAG00000002632 ENSBTAG00000002804 ENSBTAG00000008338 ENSBTAG00000011245 ENSBTAG00000012328 ENSBTAG00000013105 ENSBTAG00000013109 ENSBTAG00000015032 ENSBTAG00000015274 ENSBTAG00000018966 ENSBTAG00000021574 ENSBTAG00000003894 ENSBTAG00000005260 ENSBTAG00000009578 ENSBTAG00000010681 ENSBTAG00000017220 ENSBTAG00000020031 ENSBTAG00000000511 ENSBTAG00000001017 ENSBTAG00000001557 …
9.94331e-09	82	2040	Response to organic substance	ENSBTAG00000000507 ENSBTAG00000001335 ENSBTAG00000002363 ENSBTAG00000003255 ENSBTAG00000004596 ENSBTAG00000006295 ENSBTAG00000007591 ENSBTAG00000007689 ENSBTAG00000007695 ENSBTAG00000008420 ENSBTAG00000008938 ENSBTAG00000010681 ENSBTAG00000013162 ENSBTAG00000014911 ENSBTAG00000015032 ENSBTAG00000017220 ENSBTAG00000019716 ENSBTAG00000020527 ENSBTAG00000020936 ENSBTAG00000021527 ENSBTAG00000001673 …
9.94331e-09	141	4448	Developmental process	ENSBTAG00000000579 ENSBTAG00000001028 ENSBTAG00000002632 ENSBTAG00000002804 ENSBTAG00000003894 ENSBTAG00000004104 ENSBTAG00000004518 ENSBTAG00000008420 ENSBTAG00000008938 ENSBTAG00000009214 ENSBTAG00000009578 ENSBTAG00000010681 ENSBTAG00000010741 ENSBTAG00000010786 ENSBTAG00000011245 ENSBTAG00000011392 ENSBTAG00000011761 ENSBTAG00000011808 ENSBTAG00000013023 ENSBTAG00000014357 ENSBTAG00000014605 …
1.31425e-08	134	4164	Positive regulation of cellular process	ENSBTAG00000000219 ENSBTAG00000000369 ENSBTAG00000000579 ENSBTAG00000001017 ENSBTAG00000001028 ENSBTAG00000001335 ENSBTAG00000002363 ENSBTAG00000002804 ENSBTAG00000003255 ENSBTAG00000003894 ENSBTAG00000004768 ENSBTAG00000005574 ENSBTAG00000006697 ENSBTAG00000007591 ENSBTAG00000007689 ENSBTAG00000008420 ENSBTAG00000010106 ENSBTAG00000010681 ENSBTAG00000011245 ENSBTAG00000011761 ENSBTAG00000011808 …
1.43987e-08	134	4173	Anatomical structure development	ENSBTAG00000000579 ENSBTAG00000001028 ENSBTAG00000002632 ENSBTAG00000002804 ENSBTAG00000003894 ENSBTAG00000004104 ENSBTAG00000004518 ENSBTAG00000008420 ENSBTAG00000008938 ENSBTAG00000009578 ENSBTAG00000010681 ENSBTAG00000010741 ENSBTAG00000010786 ENSBTAG00000011245 ENSBTAG00000011392 ENSBTAG00000011761 ENSBTAG00000011808 ENSBTAG00000013023 ENSBTAG00000014357 ENSBTAG00000015274 ENSBTAG00000016227 …
4.67992e-08	95	2620	Positive regulation of cellular metabolic process	ENSBTAG00000000579 ENSBTAG00000001017 ENSBTAG00000001335 ENSBTAG00000002363 ENSBTAG00000002804 ENSBTAG00000003255 ENSBTAG00000003894 ENSBTAG00000004768 ENSBTAG00000005574 ENSBTAG00000007591 ENSBTAG00000007689 ENSBTAG00000010681 ENSBTAG00000011761 ENSBTAG00000011808 ENSBTAG00000013023 ENSBTAG00000014911 ENSBTAG00000016227 ENSBTAG00000016497 ENSBTAG00000017024 ENSBTAG00000017220 ENSBTAG00000017833 …
5.41833e-08	41	715	Cellular response to oxygen-containing compound	ENSBTAG00000000507 ENSBTAG00000001335 ENSBTAG00000002363 ENSBTAG00000004596 ENSBTAG00000007689 ENSBTAG00000008420 ENSBTAG00000010681 ENSBTAG00000015032 ENSBTAG00000017220 ENSBTAG00000019716 ENSBTAG00000021527 ENSBTAG00000001673 ENSBTAG00000002313 ENSBTAG00000005260 ENSBTAG00000009578 ENSBTAG00000013066 ENSBTAG00000020031 ENSBTAG00000001292 ENSBTAG00000002048 ENSBTAG00000006240 ENSBTAG00000008338 …
5.41833e-08	77	1938	Regulation of developmental process	ENSBTAG00000001028 ENSBTAG00000002632 ENSBTAG00000008420 ENSBTAG00000010741 ENSBTAG00000011245 ENSBTAG00000015274 ENSBTAG00000016227 ENSBTAG00000020782 ENSBTAG00000021190 ENSBTAG00000022360 ENSBTAG00000025837 ENSBTAG00000001292 ENSBTAG00000004104 ENSBTAG00000017220 ENSBTAG00000017753 ENSBTAG00000000369 ENSBTAG00000000546 ENSBTAG00000000579 ENSBTAG00000001579 ENSBTAG00000002048 ENSBTAG00000003255 …
5.43924e-08	51	1028	Response to endogenous stimulus	ENSBTAG00000000507 ENSBTAG00000001335 ENSBTAG00000002363 ENSBTAG00000004596 ENSBTAG00000006295 ENSBTAG00000007689 ENSBTAG00000007695 ENSBTAG00000008938 ENSBTAG00000014911 ENSBTAG00000017220 ENSBTAG00000020527 ENSBTAG00000001673 ENSBTAG00000002313 ENSBTAG00000002632 ENSBTAG00000005260 ENSBTAG00000005596 ENSBTAG00000009578 ENSBTAG00000011082 ENSBTAG00000013066 ENSBTAG00000015195 ENSBTAG00000022360 …
6.08846e-08	71	1727	Regulation of catalytic activity	ENSBTAG00000001017 ENSBTAG00000004063 ENSBTAG00000007392 ENSBTAG00000010106 ENSBTAG00000011245 ENSBTAG00000013023 ENSBTAG00000013699 ENSBTAG00000014239 ENSBTAG00000014911 ENSBTAG00000018843 ENSBTAG00000026234 ENSBTAG00000037527 ENSBTAG00000000507 ENSBTAG00000001292 ENSBTAG00000002051 ENSBTAG00000002632 ENSBTAG00000002804 ENSBTAG00000018966 ENSBTAG00000019864 ENSBTAG00000025035 ENSBTAG00000000147 …
6.08846e-08	58	1267	Positive regulation of multicellular organismal process	ENSBTAG00000001028 ENSBTAG00000008420 ENSBTAG00000011245 ENSBTAG00000015032 ENSBTAG00000015274 ENSBTAG00000022360 ENSBTAG00000001292 ENSBTAG00000004104 ENSBTAG00000007867 ENSBTAG00000009578 ENSBTAG00000017220 ENSBTAG00000000579 ENSBTAG00000001579 ENSBTAG00000002048 ENSBTAG00000003255 ENSBTAG00000004781 ENSBTAG00000004912 ENSBTAG00000005176 ENSBTAG00000005691 ENSBTAG00000006214 ENSBTAG00000006240 …
6.49807e-08	128	4025	Negative regulation of biological process	ENSBTAG00000000707 ENSBTAG00000002363 ENSBTAG00000002632 ENSBTAG00000004063 ENSBTAG00000005574 ENSBTAG00000007392 ENSBTAG00000008338 ENSBTAG00000008420 ENSBTAG00000008938 ENSBTAG00000010681 ENSBTAG00000011245 ENSBTAG00000012242 ENSBTAG00000012328 ENSBTAG00000012385 ENSBTAG00000014911 ENSBTAG00000018843 ENSBTAG00000018966 ENSBTAG00000020782 ENSBTAG00000021068 ENSBTAG00000022360 ENSBTAG00000025837 …
7.0052e-08	38	639	Response to nitrogen compound	ENSBTAG00000000507 ENSBTAG00000001335 ENSBTAG00000002363 ENSBTAG00000004596 ENSBTAG00000007689 ENSBTAG00000014911 ENSBTAG00000017220 ENSBTAG00000020936 ENSBTAG00000001673 ENSBTAG00000002313 ENSBTAG00000005596 ENSBTAG00000007695 ENSBTAG00000009578 ENSBTAG00000011082 ENSBTAG00000013066 ENSBTAG00000015195 ENSBTAG00000015274 ENSBTAG00000018245 ENSBTAG00000020751 ENSBTAG00000002048 ENSBTAG00000004337 …
7.82172e-08	83	2193	Regulation of protein metabolic process	ENSBTAG00000001017 ENSBTAG00000001335 ENSBTAG00000002804 ENSBTAG00000003255 ENSBTAG00000003894 ENSBTAG00000004063 ENSBTAG00000005574 ENSBTAG00000007392 ENSBTAG00000010106 ENSBTAG00000011808 ENSBTAG00000013023 ENSBTAG00000014239 ENSBTAG00000014911 ENSBTAG00000017220 ENSBTAG00000017833 ENSBTAG00000018843 ENSBTAG00000020782 ENSBTAG00000021527 ENSBTAG00000026234 ENSBTAG00000000507 ENSBTAG00000001292 …
7.82797e-08	79	2042	Regulation of cellular protein metabolic process	ENSBTAG00000001017 ENSBTAG00000001335 ENSBTAG00000002804 ENSBTAG00000003255 ENSBTAG00000003894 ENSBTAG00000004063 ENSBTAG00000005574 ENSBTAG00000007392 ENSBTAG00000010106 ENSBTAG00000011808 ENSBTAG00000013023 ENSBTAG00000014239 ENSBTAG00000014911 ENSBTAG00000017220 ENSBTAG00000017833 ENSBTAG00000018843 ENSBTAG00000020782 ENSBTAG00000021527 ENSBTAG00000026234 ENSBTAG00000000507 ENSBTAG00000001292 …
8.06828e-08	54	1148	Regulation of cell proliferation	ENSBTAG00000002804 ENSBTAG00000009578 ENSBTAG00000010106 ENSBTAG00000010741 ENSBTAG00000014239 ENSBTAG00000015274 ENSBTAG00000033107 ENSBTAG00000000593 ENSBTAG00000001292 ENSBTAG00000003894 ENSBTAG00000011808 ENSBTAG00000013066 ENSBTAG00000017753 ENSBTAG00000019864 ENSBTAG00000000546 ENSBTAG00000005176 ENSBTAG00000005596 ENSBTAG00000005691 ENSBTAG00000006240 ENSBTAG00000008353 ENSBTAG00000009496 …
8.49545e-08	35	561	Response to organonitrogen compound	ENSBTAG00000000507 ENSBTAG00000001335 ENSBTAG00000002363 ENSBTAG00000004596 ENSBTAG00000007689 ENSBTAG00000014911 ENSBTAG00000017220 ENSBTAG00000020936 ENSBTAG00000001673 ENSBTAG00000002313 ENSBTAG00000005596 ENSBTAG00000007695 ENSBTAG00000009578 ENSBTAG00000011082 ENSBTAG00000013066 ENSBTAG00000015195 ENSBTAG00000015274 ENSBTAG00000018245 ENSBTAG00000002048 ENSBTAG00000004337 ENSBTAG00000006240 …
8.69733e-08	21	214	Cellular response to peptide	ENSBTAG00000000507 ENSBTAG00000001335 ENSBTAG00000004596 ENSBTAG00000007689 ENSBTAG00000017220 ENSBTAG00000001673 ENSBTAG00000009578 ENSBTAG00000013066 ENSBTAG00000002048 ENSBTAG00000006240 ENSBTAG00000008938 ENSBTAG00000009496 ENSBTAG00000010106 ENSBTAG00000011082 ENSBTAG00000011808 ENSBTAG00000017019 ENSBTAG00000020936 ENSBTAG00000021527 ENSBTAG00000046979 ENSBTAG00000017753 ENSBTAG00000007867

## Sheet: Pathways
Enrichment FDR	Genes in list	Total genes	Functional Category	Genes
0.0318762	38	1245	Metabolic pathways	ENSBTAG00000011885 ENSBTAG00000006429 ENSBTAG00000015980 ENSBTAG00000020527 ENSBTAG00000048655 ENSBTAG00000014521 ENSBTAG00000047039 ENSBTAG00000010449 ENSBTAG00000001156 ENSBTAG00000000593 ENSBTAG00000026356 ENSBTAG00000026181 ENSBTAG00000008338 ENSBTAG00000005735 ENSBTAG00000017281 ENSBTAG00000006579 ENSBTAG00000013825 ENSBTAG00000012794 ENSBTAG00000023939 ENSBTAG00000005730 ENSBTAG00000004040 …
0.00072626	21	345	PI3K-Akt signaling pathway	ENSBTAG00000016345 ENSBTAG00000017220 ENSBTAG00000001335 ENSBTAG00000015274 ENSBTAG00000007591 ENSBTAG00000005691 ENSBTAG00000011082 ENSBTAG00000013066 ENSBTAG00000025035 ENSBTAG00000005260 ENSBTAG00000006240 ENSBTAG00000021527 ENSBTAG00000013472 ENSBTAG00000009578 ENSBTAG00000020244 ENSBTAG00000008353 ENSBTAG00000002804 ENSBTAG00000000507 ENSBTAG00000008817 ENSBTAG00000016525 ENSBTAG00000010106
0.0169631	21	510	Pathways in cancer	ENSBTAG00000016345 ENSBTAG00000019716 ENSBTAG00000007591 ENSBTAG00000005691 ENSBTAG00000011082 ENSBTAG00000013066 ENSBTAG00000021527 ENSBTAG00000009496 ENSBTAG00000008338 ENSBTAG00000008541 ENSBTAG00000009578 ENSBTAG00000007867 ENSBTAG00000008353 ENSBTAG00000002804 ENSBTAG00000031669 ENSBTAG00000008817 ENSBTAG00000011266 ENSBTAG00000021068 ENSBTAG00000011761 ENSBTAG00000021574 ENSBTAG00000010106
0.00572194	16	287	MAPK signaling pathway	ENSBTAG00000015032 ENSBTAG00000007591 ENSBTAG00000005691 ENSBTAG00000011082 ENSBTAG00000013066 ENSBTAG00000020485 ENSBTAG00000013162 ENSBTAG00000021527 ENSBTAG00000010660 ENSBTAG00000020244 ENSBTAG00000013023 ENSBTAG00000002804 ENSBTAG00000000507 ENSBTAG00000026234 ENSBTAG00000015311 ENSBTAG00000031544
0.0318762	14	318	Human papillomavirus infection	ENSBTAG00000008421 ENSBTAG00000007591 ENSBTAG00000005260 ENSBTAG00000013472 ENSBTAG00000009578 ENSBTAG00000005816 ENSBTAG00000007867 ENSBTAG00000008353 ENSBTAG00000012385 ENSBTAG00000002804 ENSBTAG00000008817 ENSBTAG00000016525 ENSBTAG00000021574 ENSBTAG00000010106
0.002051	13	166	JAK-STAT signaling pathway	ENSBTAG00000016345 ENSBTAG00000017220 ENSBTAG00000001335 ENSBTAG00000014911 ENSBTAG00000015274 ENSBTAG00000025035 ENSBTAG00000009496 ENSBTAG00000005816 ENSBTAG00000007867 ENSBTAG00000008353 ENSBTAG00000002804 ENSBTAG00000002048 ENSBTAG00000010106
0.0126731	13	231	Ras signaling pathway	ENSBTAG00000007591 ENSBTAG00000009214 ENSBTAG00000005691 ENSBTAG00000011082 ENSBTAG00000013066 ENSBTAG00000021527 ENSBTAG00000020244 ENSBTAG00000016739 ENSBTAG00000018966 ENSBTAG00000002804 ENSBTAG00000002048 ENSBTAG00000000219 ENSBTAG00000044119
0.00572194	12	176	Transcriptional misregulation in cancer	ENSBTAG00000016345 ENSBTAG00000019716 ENSBTAG00000015032 ENSBTAG00000011082 ENSBTAG00000021527 ENSBTAG00000014605 ENSBTAG00000009578 ENSBTAG00000008353 ENSBTAG00000011266 ENSBTAG00000004104 ENSBTAG00000032887 ENSBTAG00000031544
0.00990677	12	191	Proteoglycans in cancer	ENSBTAG00000005691 ENSBTAG00000011082 ENSBTAG00000013066 ENSBTAG00000006240 ENSBTAG00000021527 ENSBTAG00000002313 ENSBTAG00000009578 ENSBTAG00000008353 ENSBTAG00000018966 ENSBTAG00000002048 ENSBTAG00000008938 ENSBTAG00000014357
0.00416176	11	135	Measles	ENSBTAG00000016345 ENSBTAG00000007591 ENSBTAG00000006240 ENSBTAG00000013162 ENSBTAG00000021842 ENSBTAG00000009496 ENSBTAG00000005816 ENSBTAG00000007867 ENSBTAG00000037527 ENSBTAG00000008142 ENSBTAG00000010106
0.0181127	10	160	NOD-like receptor signaling pathway	ENSBTAG00000019716 ENSBTAG00000007591 ENSBTAG00000006240 ENSBTAG00000002313 ENSBTAG00000008338 ENSBTAG00000011765 ENSBTAG00000020936 ENSBTAG00000005816 ENSBTAG00000007867 ENSBTAG00000037527
0.0181127	10	161	Influenza A	ENSBTAG00000019716 ENSBTAG00000007591 ENSBTAG00000006240 ENSBTAG00000018994 ENSBTAG00000005816 ENSBTAG00000007867 ENSBTAG00000037527 ENSBTAG00000008142 ENSBTAG00000008432 ENSBTAG00000010106
0.031218	10	181	Calcium signaling pathway	ENSBTAG00000002313 ENSBTAG00000004337 ENSBTAG00000008338 ENSBTAG00000013861 ENSBTAG00000010660 ENSBTAG00000011102 ENSBTAG00000018966 ENSBTAG00000002804 ENSBTAG00000013109 ENSBTAG00000027080
0.0318762	10	186	Kaposi sarcoma-associated herpesvirus infection	ENSBTAG00000055140 ENSBTAG00000019716 ENSBTAG00000007591 ENSBTAG00000005691 ENSBTAG00000002313 ENSBTAG00000011765 ENSBTAG00000005816 ENSBTAG00000007867 ENSBTAG00000008353 ENSBTAG00000008938
0.0319374	10	189	Focal adhesion	ENSBTAG00000011082 ENSBTAG00000005260 ENSBTAG00000021527 ENSBTAG00000013472 ENSBTAG00000009578 ENSBTAG00000002804 ENSBTAG00000008817 ENSBTAG00000008938 ENSBTAG00000016525 ENSBTAG00000010106
0.0393043	10	200	Rap1 signaling pathway	ENSBTAG00000005691 ENSBTAG00000011082 ENSBTAG00000021527 ENSBTAG00000008338 ENSBTAG00000020244 ENSBTAG00000018966 ENSBTAG00000002804 ENSBTAG00000001492 ENSBTAG00000008938 ENSBTAG00000000219
0.0110883	8	93	Aldosterone synthesis and secretion	ENSBTAG00000047039 ENSBTAG00000002313 ENSBTAG00000014269 ENSBTAG00000013680 ENSBTAG00000008338 ENSBTAG00000010660 ENSBTAG00000000507 ENSBTAG00000047488
0.00572194	7	61	Retinol metabolism	ENSBTAG00000026356 ENSBTAG00000026181 ENSBTAG00000023939 ENSBTAG00000004040 ENSBTAG00000018570 ENSBTAG00000021934 ENSBTAG00000049496
0.0145903	7	77	Complement and coagulation cascades	ENSBTAG00000037533 ENSBTAG00000018843 ENSBTAG00000005574 ENSBTAG00000004063 ENSBTAG00000011766 ENSBTAG00000014177 ENSBTAG00000008612
0.0252957	7	92	Amoebiasis	ENSBTAG00000019716 ENSBTAG00000015032 ENSBTAG00000006240 ENSBTAG00000013472 ENSBTAG00000008338 ENSBTAG00000009578 ENSBTAG00000008817
0.0393043	7	109	Glutamatergic synapse	ENSBTAG00000002313 ENSBTAG00000018245 ENSBTAG00000008338 ENSBTAG00000010660 ENSBTAG00000006176 ENSBTAG00000000219 ENSBTAG00000033153
0.0393043	7	110	Thyroid hormone signaling pathway	ENSBTAG00000013680 ENSBTAG00000008338 ENSBTAG00000007867 ENSBTAG00000019602 ENSBTAG00000018966 ENSBTAG00000009302 ENSBTAG00000008938
0.0197626	6	63	Cortisol synthesis and secretion	ENSBTAG00000047039 ENSBTAG00000002313 ENSBTAG00000014269 ENSBTAG00000008338 ENSBTAG00000010660 ENSBTAG00000000507
0.0217213	6	65	Steroid hormone biosynthesis	ENSBTAG00000047039 ENSBTAG00000026181 ENSBTAG00000023939 ENSBTAG00000004040 ENSBTAG00000016867 ENSBTAG00000049496
0.0318762	6	75	P53 signaling pathway	ENSBTAG00000011082 ENSBTAG00000014239 ENSBTAG00000002363 ENSBTAG00000008353 ENSBTAG00000006385 ENSBTAG00000010106
0.0393043	6	82	Prolactin signaling pathway	ENSBTAG00000015274 ENSBTAG00000002632 ENSBTAG00000025035 ENSBTAG00000009496 ENSBTAG00000007867 ENSBTAG00000008938
0.0252957	5	47	Cholesterol metabolism	ENSBTAG00000012855 ENSBTAG00000014269 ENSBTAG00000015195 ENSBTAG00000013489 ENSBTAG00000020661
0.0318762	5	53	Legionellosis	ENSBTAG00000019716 ENSBTAG00000015032 ENSBTAG00000006240 ENSBTAG00000013162 ENSBTAG00000020751
0.0447834	5	61	Glycerolipid metabolism	ENSBTAG00000012855 ENSBTAG00000026356 ENSBTAG00000005730 ENSBTAG00000005091 ENSBTAG00000007689
0.0393043	3	18	2-Oxocarboxylic acid metabolism	ENSBTAG00000006429 ENSBTAG00000020527 ENSBTAG00000013825

## Sheet: g-profiller-kegg-report
term_id	Pathways Name	adjusted_p_value	negative_log10_of_adjusted_p_value	term_size	query_size	intersection_size	effective_domain_size	intersections
KEGG:01100	Metabolic pathways	7.06083e-27	26.1511	1466	38	38	7915	NNT,ACO2,FASN,IDH1,NT5E,UGDH,CYP21,MOCS1,ST3GAL1,ST8SIA1,DGAT1,UGT1A1,PLCB1,ATP5MC2,OPLAH,P4HA3,BCAT1,PAH,ENSBTAG00000023939,GPAT4,UGT2A1,CYP27A1,ACAT2,PIK3C2G,ACACB,CSAD,COX15,DGKG,PLCE1,PIGN,B4GALNT3,ELOVL6,MTMR3,GBA,LPIN1,HSD17B3,LAP3,ENSBTAG00000049496
KEGG:00140	Steroid hormone biosynthesis	3.18319e-05	4.49714	63	38	6	7915	CYP21,UGT1A1,ENSBTAG00000023939,UGT2A1,HSD17B3,ENSBTAG00000049496
KEGG:00830	Retinal metabolism	0.00067018	3.17381	61	38	5	7915	DGAT1,UGT1A1,ENSBTAG00000023939,UGT2A1,ENSBTAG00000049496
KEGG:01210	2-Oxocarboxylic acid metabolism	0.00559092	2.25252	18	38	3	7915	ACO2,IDH1,BCAT1
KEGG:04070	Phosphatidylinositol signalling system	0.00579797	2.23672	95	38	5	7915	PLCB1,PIK3C2G,DGKG,PLCE1,MTMR3
KEGG:00053	Ascorbate and aldarate metabolism	0.0104124	1.98245	22	38	3	7915	UGDH,UGT1A1,UGT2A1
KEGG:00561	Glycerolipid metabolism	0.0136645	1.86441	61	38	4	7915	DGAT1,GPAT4,DGKG,LPIN1
KEGG:00040	Pentose and glucuronate interconversions	0.0217139	1.66326	28	38	3	7915	UGDH,UGT1A1,UGT2A1
KEGG:01230	Biosynthesis of amino acids	0.0245827	1.60937	71	38	4	7915	ACO2,IDH1,BCAT1,PAH
KEGG:05204	Chemical carcinogenesis	0.0259395	1.58604	72	38	4	7915	UGT1A1,ENSBTAG00000023939,UGT2A1,ENSBTAG00000049496
KEGG:00562	Inositol phosphate metabolism	0.0259395	1.58604	72	38	4	7915	PLCB1,PIK3C2G,PLCE1,MTMR3
KEGG:00860	Porphyrin and chlorophyll metabolism	0.0499889	1.30113	37	38	3	7915	UGT1A1,UGT2A1,COX15

## Sheet: Metabolic gene list
name	initial_alias	converted_alias	description
NNT	KEGG:01100	ENSBTAG00000011885	nicotinamide nucleotide transhydrogenase [Source:VGNC Symbol;Acc:VGNC:32143]
ACO2	KEGG:01100	ENSBTAG00000006429	aconitase 2 [Source:VGNC Symbol;Acc:VGNC:25546]
FASN	KEGG:01100	ENSBTAG00000015980	fatty acid synthase [Source:VGNC Symbol;Acc:VGNC:28871]
IDH1	KEGG:01100	ENSBTAG00000020527	isocitrate dehydrogenase (NADP(+)) 1 [Source:NCBI gene;Acc:281235]
NT5E	KEGG:01100	ENSBTAG00000048655	5'-nucleotidase ecto [Source:NCBI gene;Acc:281363]
UGDH	KEGG:01100	ENSBTAG00000014521	UDP-glucose 6-dehydrogenase [Source:VGNC Symbol;Acc:VGNC:36648]
CYP21	KEGG:01100	ENSBTAG00000047039	Bos taurus cytochrome P450, family 21, subfamily A, polypeptide 2 (CYP21A2), mRNA. [Source:RefSeq mRNA;Acc:NM_174639]
MOCS1	KEGG:01100	ENSBTAG00000010449	molybdenum cofactor synthesis 1 [Source:VGNC Symbol;Acc:VGNC:54229]
ST3GAL1	KEGG:01100	ENSBTAG00000001156	ST3 beta-galactoside alpha-2,3-sialyltransferase 1 [Source:VGNC Symbol;Acc:VGNC:35331]
ST8SIA1	KEGG:01100	ENSBTAG00000000593	ST8 alpha-N-acetyl-neuraminide alpha-2,8-sialyltransferase 1 [Source:VGNC Symbol;Acc:VGNC:49964]
DGAT1	KEGG:01100	ENSBTAG00000026356	diacylglycerol O-acyltransferase 1 [Source:VGNC Symbol;Acc:VGNC:28020]
UGT1A1	KEGG:01100	ENSBTAG00000026181	UDP glucuronosyltransferase 1 family, polypeptide A6 [Source:NCBI gene;Acc:286792]
PLCB1	KEGG:01100	ENSBTAG00000008338	phospholipase C beta 1 [Source:VGNC Symbol;Acc:VGNC:32980]
ATP5MC2	KEGG:01100	ENSBTAG00000005735	ATP synthase membrane subunit c locus 2 [Source:VGNC Symbol;Acc:VGNC:55848]
OPLAH	KEGG:01100	ENSBTAG00000017281	5-oxoprolinase, ATP-hydrolysing [Source:VGNC Symbol;Acc:VGNC:53869]
P4HA3	KEGG:01100	ENSBTAG00000006579	prolyl 4-hydroxylase subunit alpha 3 [Source:VGNC Symbol;Acc:VGNC:32537]
BCAT1	KEGG:01100	ENSBTAG00000013825	branched chain amino acid transaminase 1 [Source:VGNC Symbol;Acc:VGNC:26439]
PAH	KEGG:01100	ENSBTAG00000012794	phenylalanine hydroxylase [Source:VGNC Symbol;Acc:VGNC:32554]
ENSBTAG00000023939	KEGG:01100	ENSBTAG00000023939	cytochrome P450, family 2, subfamily c [Source:NCBI gene;Acc:511498]
GPAT4	KEGG:01100	ENSBTAG00000005730	glycerol-3-phosphate acyltransferase 4 [Source:NCBI gene;Acc:511614]
UGT2A1	KEGG:01100	ENSBTAG00000004040	UDP glucuronosyltransferase family 2 member A1 complex locus [Source:NCBI gene;Acc:511743]
CYP27A1	KEGG:01100	ENSBTAG00000013489	cytochrome P450, family 27, subfamily A, polypeptide 1 [Source:NCBI gene;Acc:511960]
ACAT2	KEGG:01100	ENSBTAG00000002827	acetyl-CoA acetyltransferase 2 [Source:VGNC Symbol;Acc:VGNC:25530]
PIK3C2G	KEGG:01100	ENSBTAG00000020715	phosphatidylinositol-4-phosphate 3-kinase catalytic subunit type 2 gamma [Source:VGNC Symbol;Acc:VGNC:32887]
ACACB	KEGG:01100	ENSBTAG00000022058	acetyl-CoA carboxylase beta [Source:VGNC Symbol;Acc:VGNC:25520]
CSAD	KEGG:01100	ENSBTAG00000007829	cysteine sulfinic acid decarboxylase [Source:VGNC Symbol;Acc:VGNC:27749]
COX15	KEGG:01100	ENSBTAG00000045703	cytochrome c oxidase assembly homolog COX15 [Source:VGNC Symbol;Acc:VGNC:27629]
DGKG	KEGG:01100	ENSBTAG00000005091	diacylglycerol kinase gamma [Source:VGNC Symbol;Acc:VGNC:28028]
PLCE1	KEGG:01100	ENSBTAG00000018966	phospholipase C epsilon 1 [Source:VGNC Symbol;Acc:VGNC:32987]
PIGN	KEGG:01100	ENSBTAG00000016663	phosphatidylinositol glycan anchor biosynthesis class N [Source:VGNC Symbol;Acc:VGNC:32873]
B4GALNT3	KEGG:01100	ENSBTAG00000008553	beta-1,4-N-acetyl-galactosaminyltransferase 3 [Source:VGNC Symbol;Acc:VGNC:26387]
ELOVL6	KEGG:01100	ENSBTAG00000010564	ELOVL fatty acid elongase 6 [Source:VGNC Symbol;Acc:VGNC:28452]
MTMR3	KEGG:01100	ENSBTAG00000001030	myotubularin related protein 3 [Source:VGNC Symbol;Acc:VGNC:31742]
GBA	KEGG:01100	ENSBTAG00000014841	glucosylceramidase beta [Source:VGNC Symbol;Acc:VGNC:50183]
LPIN1	KEGG:01100	ENSBTAG00000007689	lipin 1 [Source:VGNC Symbol;Acc:VGNC:30966]
HSD17B3	KEGG:01100	ENSBTAG00000016867	hydroxysteroid 17-beta dehydrogenase 3 [Source:VGNC Symbol;Acc:VGNC:29974]
LAP3	KEGG:01100	ENSBTAG00000005989	leucine aminopeptidase 3 [Source:VGNC Symbol;Acc:VGNC:30786]
ENSBTAG00000049496	KEGG:01100	ENSBTAG00000049496	cytochrome P450 2C31 [Source:NCBI gene;Acc:785540]
