# Supplementary material for: Non-Synonymous Variants in Fat QTL Genes among High- and Low-Milk-Yielding Indigenous Breeds
Source: Animals (Basel). 2023 Feb 28;13(5):884. doi: 10.3390/ani13050884 (PMC10000039; doi:10.3390/ani13050884)
Supplement: Supplementary file 1 [file animals-13-00884-s001.zip › Supplementary_files/SM-3.xlsx]

## Sheet: Sheet1
1	Sample_name _as per_recors	Sample_name_by_AgriGenome	Before filtering					After filtering
			total reads:	total bases:	Q20 bases:	Q30 bases:	GC content:	total reads:	total bases:	Q20 bases:	Q30 bases:	GC content:	duplication rate:	Total SNPs VCF	Total SNPs on q20 VCF
		Gir_2	1.509537 G	226.430532 G	198.297193 G (87.575289%)	173.674360 G (76.700946%)	0.483227	1.015994 G	138.209216 G	133.569133 G (96.642711%)	125.157109 G (90.556268%)	0.471304	0.0693504	63357363	33976892
		Gir_3	764.925828 M	114.738874 G	103.221537 G (89.962131%)	90.433349 G (78.816660%)	0.433509	572.620528 M	77.688841 G	74.793923 G (96.273701%)	68.990078 G (88.803073%)	0.415049	0.0617693
		Gir_10	747.062270 M	112.059341 G	107.041320 G (95.521997%)	100.721830 G (89.882583%)	0.457498	659.180640 M	91.026199 G	89.314961 G (98.120060%)	85.898695 G (94.367003%)	0.454158	0.0803918
		Gir_11	994.452296 M	149.167844 G	143.002521 G (95.866855%)	135.332714 G (90.725125%)	0.455571	890.068314 M	123.018356 G	120.695458 G (98.111747%)	116.320077 G (94.555057%)	0.45208	0.146816
		Sahiwal_17	817.394056 M	122.609108 G	117.239464 G (95.620517%)	110.655789 G (90.250872%)	0.463173	726.558318 M	100.170897 G	98.268201 G (98.100550%)	94.637157 G (94.475701%)	0.459764	0.0617717
		Sahiwal_18	624.259248 M	93.638887 G	89.722777 G (95.817859%)	84.799596 G (90.560235%)	0.458415	559.266838 M	77.159359 G	75.736444 G (98.155875%)	72.964668 G (94.563602%)	0.454865	0.0605516
		Sahiwal_21	773.483192 M	116.022479 G	110.965433 G (95.641322%)	104.655269 G (90.202580%)	0.448696	688.957098 M	95.090996 G	93.256023 G (98.070298%)	89.746055 G (94.379131%)	0.444936	0.0766982
		Sahiwal_35	1.105799 G	165.869837 G	158.692667 G (95.673011%)	150.264705 G (90.591941%)	0.449877	978.092158 M	135.130601 G	132.762203 G (98.247326%)	128.170034 G (94.849008%)	0.446606	0.263718
		Gaulao_164	841.830762 M	126.274614 G	119.305179 G (94.480731%)	111.201067 G (88.062884%)	0.446657	724.274844 M	100.073509 G	97.467153 G (97.395559%)	93.032749 G (92.964412%)	0.442995	0.0867692
		Deoni_94	858.394096 M	128.759114 G	122.875077 G (95.430198%)	116.083408 G (90.155488%)	0.477875	756.052368 M	103.789578 G	101.739964 G (98.025221%)	98.060365 G (94.479972%)	0.475029	0.0980313
		Pulikulum_74	839.602514 M	125.940377 G	121.394271 G (96.390272%)	115.589683 G (91.781274%)	0.468295	771.567214 M	106.486837 G	104.592746 G (98.221290%)	101.037930 G (94.883023%)	0.466289	0.107464
		Halikkar_190	1.056575 G	158.486215 G	153.953613 G (97.140066%)	148.308182 G (93.577969%)	0.454307	981.160568 M	134.677342 G	133.017179 G (98.767303%)	129.768752 G (96.355296%)	0.450931	0.142523
		Dangi_81	838.115674 M	125.717351 G	121.169172 G (96.382218%)	115.508673 G (91.879659%)	0.456204	769.132760 M	106.109411 G	104.279919 G (98.275843%)	100.892248 G (95.083223%)	0.453695	0.236056
		Amritmahl_176	1.006442 G	150.966328 G	145.779803 G (96.564449%)	139.004631 G (92.076579%)	0.452479	923.948922 M	127.531419 G	125.558254 G (98.452801%)	121.574147 G (95.328781%)	0.449172	0.102034
