# Supplementary material for: Non-Synonymous Variants in Fat QTL Genes among High- and Low-Milk-Yielding Indigenous Breeds
Source: Animals (Basel). 2023 Feb 28;13(5):884. doi: 10.3390/ani13050884 (PMC10000039; doi:10.3390/ani13050884)
Supplement: Supplementary file 1 [file animals-13-00884-s001.zip › Supplementary_files/SM-2.xlsx]

## Sheet: Top_50_Hub
Name	Score
SRC	40
IGF1	31
MAPK1	30
DGAT1	29
STAT1	28
LEP	26
APP	25
GHR	23
CXCL8	22
SPP1	21
IGF1R	20
TLR4	20
IGF2	19
CCL2	18
PRLR	17
CCNB1	16
PDGFRB	16
RUNX2	16
CYHR1	16
RAC2	15
PTK2	14
IL7	14
LPL	14
MROH1	14
STAT5A	13
SERPINA1	13
HSPA8	13
CSN2	13
GH1	12
FCGR2B	12
IFIH1	12
STAT5B	12
PPP1R16A	12
CDKN1A	11
FASN	11
TRAPPC9	11
PRKDC	11
MS4A8B	11
MSTN	10
GRB10	10
AVP	10
ARHGAP39	10
CPSF1	10
OLR1	10
IGFBP7	10
UGDH	10
FABP4	10
HSD17B7	10
IL8RB	9
TNS3	9

## Sheet: Top_50_Bottleneck
Name	Score
SRC	97
DGAT1	22
FYB	22
CCNB1	20
LEP	20
STAT1	19
TLR4	19
MAPK1	18
APP	13
RAC2	13
RUNX2	13
PRKDC	13
MS4A8B	13
GHR	12
HSPA8	12
ITGA1	12
CYHR1	12
PRLR	11
ERC2	10
SLC2A13	10
IFIH1	9
DNAJC5	9
LPHN2	9
HSD17B7	9
EXOC4	8
SPP1	8
CPSF1	8
MROH1	8
GC	8
WDR70	8
TNS3	7
LPL	7
GDNF	7
NPFFR2	7
BYSL	7
BOP1	7
RRM2B	7
BCAR3	7
RIMS2	7
IGF2	6
EFNA1	6
PDGFRB	6
FCGR2B	6
SEMA5A	6
LAP3	6
PARP8	6
SUPT3H	6
SLC1A3	6
TRIM56	5
CCND3	5

## Sheet: QTLSigP0.05
Geneid	baseMean	log2FoldChange	pvalue	padj	GeneNameGff	QTLID	Trait_Name	exon_count	Chr	description
PPM1H	700.607	1.28638	1.22575e-05	0.000132745	ENSBTAG00000011857	175872;_x000D_ 176243;_x000D_ 175964	Milk fat yield;_x000D_ Milk protein yield;_x000D_ Milk yield	11	5	protein phosphatase, Mg2+/Mn2+ dependent 1H
CLEC4A	387.417	2.3085	0.000128964	0.000993067	ENSBTAG00000038490	174089	Milk fat yield	8	5	C-type lectin domain family 4 member A
CTNNA2	10.9858	-2.14862	0.00741285	0.0270738	ENSBTAG00000031669	156658	Milk fat yield	20	11	catenin alpha 2
SYT3	18.7094	-1.9792	0.0035877	0.0151404	ENSBTAG00000013105	49869;_x000D_ 49870;_x000D_ 49873;_x000D_ 49874	Milk fat percentage;_x000D_ Milk fat yield;_x000D_ Milk protein percentage;_x000D_ Milk protein yield	11	18	synaptotagmin 3
DENND3	1254.62	1.22376	0.00198122	0.00937793	ENSBTAG00000006132	173649;_x000D_ 174203;_x000D_ 174983;_x000D_ 174601	Milk fat percentage;_x000D_ Milk fat yield;_x000D_ Milk protein percentage;_x000D_ Milk yield	24	14	DENN domain containing 3
SLC4A4	11.7896	1.72652	0.00727	0.0266518	ENSBTAG00000002348	174109;_x000D_ 174861;_x000D_ 156676;_x000D_ 174461	Milk fat yield;_x000D_ Milk protein percentage;_x000D_ Milk protein yield;_x000D_ Milk yield	27	6	solute carrier family 4 member 4
LPL	3633.68	-1.61377	0.00167333	0.00822388	ENSBTAG00000012855	136235;_x000D_ 136234;_x000D_ 136236	Milk fat percentage;_x000D_ Milk fat yield;_x000D_ Milk protein percentage	10	8	lipoprotein lipase
PPFIBP1	78.7843	-1.78561	0.0132873	0.0426799	ENSBTAG00000004283	173995	Milk fat yield	32	5	PPFIA binding protein 1
CCDC57	155.919	-1.25103	0.000121652	0.000947258	ENSBTAG00000019321	173835;_x000D_ 174304	Milk fat percentage;_x000D_ Milk fat yield	25	19	coiled-coil domain containing 57
SUFU	160.47	-1.79214	3.72785e-08	9.22881e-07	ENSBTAG00000021068	174335	Milk fat yield	10	26	SUFU negative regulator of hedgehog signaling
SLC6A9	2927.12	4.49834	2.13961e-10	1.00983e-08	ENSBTAG00000008690	47483	Milk fat yield	13	3	solute carrier family 6 member 9
CNST	108.285	-1.10054	1.143e-09	4.355e-08	ENSBTAG00000000511	168262	Milk fat yield	13	16	consortin, connexin sorting protein
FGF2	16.7574	-1.55871	0.0130919	0.0422285	ENSBTAG00000005691	136250;_x000D_ 136249	Milk fat yield;_x000D_ Milk yield	3	17	fibroblast growth factor 2
BIN2	2634.57	2.41083	1.65763e-06	2.43502e-05	ENSBTAG00000008897	175852	Milk fat yield	12	5	bridging integrator 2
PTK2	316.21	-0.976166	0.0136947	0.0436722	ENSBTAG00000009578	34938;_x000D_ 174207;_x000D_ 71213;_x000D_ 71196;_x000D_ 174606	Milk fat percentage;_x000D_ Milk fat yield;_x000D_ Milk protein percentage;_x000D_ Milk protein yield;_x000D_ Milk yield	33	14	protein tyrosine kinase 2
NPC1	1036.29	1.30294	4.38621e-05	0.000396196	ENSBTAG00000015195	16274;_x000D_ 16272;_x000D_ 16275;_x000D_ 16273	Milk fat percentage;_x000D_ Milk fat yield;_x000D_ Milk protein percentage;_x000D_ Milk protein yield	25	24	NPC intracellular cholesterol transporter 1
STIM1	458.243	-1.24197	0.00180966	0.00874119	ENSBTAG00000013109	174252;_x000D_ 175618	Milk fat yield;_x000D_ Milk protein yield	15	15	stromal interaction molecule 1
CCDC91	132.18	-1.15106	0.00146362	0.00735128	ENSBTAG00000012448	36323;_x000D_ 41331;_x000D_ 41334;_x000D_ 41335	Milk fat percentage;_x000D_ Milk fat yield;_x000D_ Milk protein percentage;_x000D_ Milk protein yield	20	5	coiled-coil domain containing 91
LY6E	1925.83	-1.86674	0.00619587	0.0235398	ENSBTAG00000017040	173610;_x000D_ 174174;_x000D_ 174957;_x000D_ 175532;_x000D_ 174564	Milk fat percentage;_x000D_ Milk fat yield;_x000D_ Milk protein percentage;_x000D_ Milk protein yield;_x000D_ Milk yield	4	14	lymphocyte antigen 6 family member E
CHST11	993.786	3.17339	1.53721e-07	3.16329e-06	ENSBTAG00000010644	173976	Milk fat yield	4	5	carbohydrate sulfotransferase 11
EXOC4	278.265	-0.702396	0.000953004	0.00519059	ENSBTAG00000014112	40674;_x000D_ 40677	Milk fat yield;_x000D_ Milk protein yield	18	4	exocyst complex component 4
BTRC	554.357	2.69892	2.86531e-06	3.84256e-05	ENSBTAG00000007476	174330	Milk fat yield	18	26	beta-transducin repeat containing E3 ubiquitin protein ligase
TTC27	156.881	-0.479712	0.000923057	0.00505625	ENSBTAG00000033010	168166	Milk fat yield	21	11	tetratricopeptide repeat domain 27
HERC6	1075.84	1.37883	0.000308857	0.00205966	ENSBTAG00000020536	10493;_x000D_ 10491;_x000D_ 10494;_x000D_ 10492	Milk fat percentage;_x000D_ Milk fat yield;_x000D_ Milk protein percentage;_x000D_ Milk protein yield	23	6	HECT and RLD domain containing E3 ubiquitin protein ligase family member 6
ATP5MC2	2688.28	-0.978731	0.0127498	0.0414077	ENSBTAG00000005735	175850;_x000D_ 176216;_x000D_ 175942	Milk fat yield;_x000D_ Milk protein yield;_x000D_ Milk yield	6	5	ATP synthase membrane subunit c locus 2
RETREG1	1035.74	-1.67061	0.00474763	0.0190569	ENSBTAG00000016444	50910;_x000D_ 50911;_x000D_ 50913;_x000D_ 50914;_x000D_ 50912	Milk fat percentage;_x000D_ Milk fat yield;_x000D_ Milk protein percentage;_x000D_ Milk protein yield;_x000D_ Milk yield	10	20	reticulophagy regulator 1
RIC8B	153.592	-0.80052	0.000883288	0.00487675	ENSBTAG00000000147	173979	Milk fat yield	14	5	RIC8 guanine nucleotide exchange factor B
CRTAC1	230.261	-1.96415	0.0103152	0.0351635	ENSBTAG00000008102	174313	Milk fat yield	16	26	cartilage acidic protein 1
SUPT3H	39.7162	-1.14408	0.000248523	0.00171112	ENSBTAG00000032887	175841;_x000D_ 175919;_x000D_ 176180;_x000D_ 176310;_x000D_ 176060	Milk fat percentage;_x000D_ Milk fat yield;_x000D_ Milk protein percentage;_x000D_ Milk protein yield;_x000D_ Milk yield	17	23	SPT3 homolog, SAGA and STAGA complex component
GHR	42.999	-1.97171	0.00691182	0.0256602	ENSBTAG00000001335	5633;_x000D_ 12871;_x000D_ 175231;_x000D_ 12877;_x000D_ 12862	Milk fat percentage;_x000D_ Milk fat yield;_x000D_ Milk protein percentage;_x000D_ Milk protein yield;_x000D_ Milk yield	9	20	growth hormone receptor
EMP1	2172.48	1.97963	0.000338765	0.00221469	ENSBTAG00000036078	173532;_x000D_ 174073	Milk fat percentage;_x000D_ Milk fat yield	6	5	epithelial membrane protein 1
ZBTB16	63.9804	-1.84946	0.00256008	0.0115038	ENSBTAG00000011266	168261	Milk fat yield	9	15	zinc finger and BTB domain containing 16
PAH	1012.92	-2.37919	0.000618398	0.00363657	ENSBTAG00000012794	41015;_x000D_ 173973	Milk fat percentage;_x000D_ Milk fat yield	13	5	phenylalanine hydroxylase
ITGA1	101.233	-2.10583	0.000869426	0.00481475	ENSBTAG00000016525	175917;_x000D_ 175173;_x000D_ 176298;_x000D_ 176017	Milk fat yield;_x000D_ Milk protein percentage;_x000D_ Milk protein yield;_x000D_ Milk yield	30	20	integrin subunit alpha 1
IRF9	2429.44	2.52022	2.13912e-08	5.65958e-07	ENSBTAG00000005816	16245;_x000D_ 16243;_x000D_ 16246;_x000D_ 16244;_x000D_ 16242	Milk fat percentage;_x000D_ Milk fat yield;_x000D_ Milk protein percentage;_x000D_ Milk protein yield;_x000D_ Milk yield	10	10	interferon regulatory factor 9
CACNA1C	13.4797	-2.82445	5.97402e-06	7.2296e-05	ENSBTAG00000010660	174099	Milk fat yield	51	5	calcium voltage-gated channel subunit alpha1 C
ATF3	2465.7	2.08435	5.06343e-05	0.000450579	ENSBTAG00000008545	135536;_x000D_ 135534;_x000D_ 135537;_x000D_ 135580	Milk fat yield;_x000D_ Milk protein percentage;_x000D_ Milk protein yield;_x000D_ Milk yield	5	16	activating transcription factor 3
ANK1	20.3145	-2.3949	9.22165e-05	0.000751654	ENSBTAG00000027629	175923;_x000D_ 168302	Milk fat yield;_x000D_ Milk protein yield	47	27	ankyrin 1
KDM3B	888.401	1.47379	0.00471357	0.0189462	ENSBTAG00000010063	174130	Milk fat yield	24	7	lysine demethylase 3B
CDKN1A	5475.1	1.85728	0.00159097	0.00789068	ENSBTAG00000008353	135570;_x000D_ 135573;_x000D_ 135569;_x000D_ 135563;_x000D_ 135559	Milk fat percentage;_x000D_ Milk fat yield;_x000D_ Milk protein percentage;_x000D_ Milk protein yield;_x000D_ Milk yield	5	23	cyclin dependent kinase inhibitor 1A
PTPRR	14.071	2.95777	0.000109193	0.000870625	ENSBTAG00000015311	173972;_x000D_ 175382;_x000D_ 174395	Milk fat yield;_x000D_ Milk protein yield;_x000D_ Milk yield	17	5	protein tyrosine phosphatase receptor type R
ARAP1	3606.46	2.0105	4.02846e-09	1.30688e-07	ENSBTAG00000002051	174253	Milk fat yield	38	15	ArfGAP with RhoGAP domain, ankyrin repeat and PH domain 1
FGD4	1029.61	3.23554	2.82496e-05	0.000271564	ENSBTAG00000005453	173986	Milk fat yield	27	5	FYVE, RhoGEF and PH domain containing 4
CD14	11703.9	3.01997	1.49457e-17	9.93954e-15	ENSBTAG00000015032	14038;_x000D_ 14037;_x000D_ 57242	Milk fat yield;_x000D_ Milk protein yield;_x000D_ Milk yield	2	7	CD14 molecule
DDIT3	1169.2	2.36734	2.46174e-07	4.70204e-06	ENSBTAG00000031544	168858;_x000D_ 168867;_x000D_ 168865;_x000D_ 168868;_x000D_ 168866	Milk fat percentage;_x000D_ Milk fat yield;_x000D_ Milk protein percentage;_x000D_ Milk protein yield;_x000D_ Milk yield	5	5	DNA damage inducible transcript 3
C2CD3	357.426	1.69634	0.000631657	0.00370263	ENSBTAG00000002907	174256	Milk fat yield	5	15	C2 domain containing 3 centriole elongation regulator
IGF1R	608.906	1.79857	0.000680898	0.00394699	ENSBTAG00000021527	122209;_x000D_ 122197;_x000D_ 122212;_x000D_ 122174;_x000D_ 122185	Milk fat percentage;_x000D_ Milk fat yield;_x000D_ Milk protein percentage;_x000D_ Milk protein yield;_x000D_ Milk yield	26	21	insulin like growth factor 1 receptor
SCRN1	4.41941	-2.89756	0.00123333	0.00639437	ENSBTAG00000016223	16230;_x000D_ 16228;_x000D_ 16231;_x000D_ 16229	Milk fat percentage;_x000D_ Milk fat yield;_x000D_ Milk protein percentage;_x000D_ Milk protein yield	10	4	secernin 1
NOD2	440.688	2.61848	3.30776e-07	6.03622e-06	ENSBTAG00000020936	9988;_x000D_ 9989;_x000D_ 9986;	Milk fat yield;_x000D_ Milk protein yield;_x000D_ Milk yield;	13	18	nucleotide binding oligomerization domain containing 2
PKD2L1	130.025	-1.9309	0.00362172	0.0152531	ENSBTAG00000010742	174323	Milk fat yield	21	26	polycystin 2 like 1, transient receptor potential cation channel
LAP3	2174.82	-0.961202	0.00310253	0.0134489	ENSBTAG00000005989	10478;_x000D_ 10476;_x000D_ 16059;_x000D_ 10477	Milk fat percentage;_x000D_ Milk fat yield;_x000D_ Milk protein percentage;_x000D_ Milk protein yield	13	6	leucine aminopeptidase 3
MGP	19.6608	-2.37659	0.0102688	0.0350379	ENSBTAG00000012370	41510;_x000D_ 16176;_x000D_ 16178;_x000D_ 16175	Milk fat percentage;_x000D_ Milk fat yield;_x000D_ Milk protein percentage;_x000D_ Milk yield	4	5	matrix Gla protein
CSN3	159270	-2.43884	1.58268e-05	0.00016547	ENSBTAG00000039787	13569;_x000D_ 10466;_x000D_ 136216;_x000D_ 13576;_x000D_ 10465	Milk fat yield;_x000D_ Milk protein percentage;_x000D_ Milk protein yield;_x000D_ Milk kappa-casein percentage;_x000D_ Milk yield	5	6	casein kappa
PARM1	681.411	3.63954	5.54754e-11	2.98405e-09	ENSBTAG00000015919	57254;_x000D_ 57284;_x000D_ 57275;_x000D_ 57249	Milk fat yield;_x000D_ Milk protein percentage;_x000D_ Milk protein yield;_x000D_ Milk yield	4	6	prostate androgen-regulated mucin-like protein 1
SPOCK1	12.8135	-2.88944	0.00391971	0.0162971	ENSBTAG00000003502	43028;_x000D_ 174129;_x000D_ 43015;_x000D_ 43016;_x000D_ 43012	Milk fat percentage;_x000D_ Milk fat yield;_x000D_ Milk protein percentage;_x000D_ Milk protein yield;_x000D_ Milk yield	13	7	SPARC (osteonectin), cwcv and kazal like domains proteoglycan 1
POLD3	149.88	-1.1177	0.000231811	0.00161199	ENSBTAG00000016869	174259	Milk fat yield	15	15	DNA polymerase delta 3, accessory subunit
UBE2R2	1615.59	1.0605	0.00346202	0.0147118	ENSBTAG00000054773	174137	Milk fat yield	5	8	ubiquitin conjugating enzyme E2 R2
ARRB1	2066.94	1.53355	6.37055e-05	0.000545992	ENSBTAG00000020485	173815;_x000D_ 174262;_x000D_ 174681	Milk fat percentage;_x000D_ Milk fat yield;_x000D_ Milk yield	20	15	arrestin beta 1
TNFSF10	124.611	-1.68711	4.15865e-05	0.000378862	ENSBTAG00000018994	16209;_x000D_ 16207;_x000D_ 16208	Milk fat percentage;_x000D_ Milk fat yield;_x000D_ Milk protein yield	7	1	TNF superfamily member 10
CXCL8	43561.2	7.09733	1.94813e-16	7.70353e-14	ENSBTAG00000019716	9939;_x000D_ 15946;_x000D_ 15949;_x000D_ 15947	Milk fat yield;_x000D_ Milk protein percentage;_x000D_ Milk protein yield;_x000D_ 305-day milk yield	4	6	C-X-C motif chemokine ligand 8
SESN2	1428.82	3.19952	2.04145e-06	2.91116e-05	ENSBTAG00000002363	168953;_x000D_ 169704;_x000D_ 168950;_x000D_ 168979;_x000D_ 169699	Milk fat percentage;_x000D_ Milk fat yield;_x000D_ Milk protein percentage;_x000D_ Milk protein yield;_x000D_ Milk yield	10	2	sestrin 2
MOCS1	3078.1	1.65727	3.86611e-05	0.000355308	ENSBTAG00000010449	175838;_x000D_ 52007;_x000D_ 52011;_x000D_ 176308;_x000D_ 176058	Milk fat percentage;_x000D_ Milk fat yield;_x000D_ Milk protein percentage;_x000D_ Milk protein yield;_x000D_ Milk yield	12	23	molybdenum cofactor synthesis 1
SLC45A4	1211.28	3.69047	1.36398e-09	5.07796e-08	ENSBTAG00000008597	173648;_x000D_ 174201;_x000D_ 174982;_x000D_ 175560;_x000D_ 174600	Milk fat percentage;_x000D_ Milk fat yield;_x000D_ Milk protein percentage;_x000D_ Milk protein yield;_x000D_ Milk yield	14	14	solute carrier family 45 member 4
ABCA1	568.666	2.775	0.000152037	0.00113841	ENSBTAG00000020661	135515	Milk fat yield	50	8	ATP binding cassette subfamily A member 1
KCNK9	38.8343	4.42796	1.35611e-08	3.83037e-07	ENSBTAG00000047488	33380;_x000D_ 174222;_x000D_ 174999;_x000D_ 175577;_x000D_ 174625	Milk fat percentage;_x000D_ Milk fat yield;_x000D_ Milk protein percentage;_x000D_ Milk protein yield;_x000D_ Milk yield	2	14	potassium two pore domain channel subfamily K member 9
CACUL1	377.636	-0.895574	0.00194388	0.00923706	ENSBTAG00000022808	174348;_x000D_ 175676	Milk fat yield;_x000D_ Milk protein yield	9	26	CDK2 associated cullin domain 1
ERBB2	228.737	-1.89535	0.0158744	0.0488668	ENSBTAG00000000546	167476;_x000D_ 167475;_x000D_ 167467;_x000D_ 167477;_x000D_ 167459	Milk fat percentage;_x000D_ Milk fat yield;_x000D_ Milk protein percentage;_x000D_ Milk protein yield;_x000D_ Milk yield	27	19	erb-b2 receptor tyrosine kinase 2
ABCG2	1793.21	-2.14048	0.00298626	0.0130736	ENSBTAG00000017704	10489;_x000D_ 10487;_x000D_ 15941;_x000D_ 10488;_x000D_ 168314	Milk fat percentage;_x000D_ Milk fat yield;_x000D_ Milk protein percentage;_x000D_ Milk protein yield;_x000D_ Milk yield	23	6	ATP binding cassette subfamily G member 2
SLK	1240.47	-2.54693	2.58803e-09	8.90952e-08	ENSBTAG00000001017	174340	Milk fat yield	19	26	STE20 like kinase
DGAT1	546.774	0.921104	0.00938549	0.0326252	ENSBTAG00000026356	10402;_x000D_ 126968;_x000D_ 10264;_x000D_ 121761;_x000D_ 130534;_x000D_ 10260	Milk fat percentage;_x000D_ Milk fat yield;_x000D_ Milk protein percentage;_x000D_ Milk protein yield;_x000D_ Milk kappa-casein percentage;_x000D_ Milk yield	15	14	diacylglycerol O-acyltransferase 1
NUCB2	326.527	-1.74184	1.35828e-05	0.000144426	ENSBTAG00000017468	176549;_x000D_ 176537;_x000D_ 176541;_x000D_ 176560;_x000D_ 176530	Milk fat percentage;_x000D_ Milk fat yield;_x000D_ Milk protein percentage;_x000D_ Milk protein yield;_x000D_ Milk yield	14	15	nucleobindin 2
SH3PXD2A	59.7113	-1.75523	0.0109972	0.0368751	ENSBTAG00000044153	174337	Milk fat yield	17	26	SH3 and PX domains 2A
MAPK15	48.1379	-1.94432	0.00762729	0.0277255	ENSBTAG00000019864	173599;_x000D_ 174165;_x000D_ 161826;_x000D_ 175522;_x000D_ 174553	Milk fat percentage;_x000D_ Milk fat yield;_x000D_ Milk protein percentage;_x000D_ Milk protein yield;_x000D_ Milk yield	13	14	mitogen-activated protein kinase 15
NR1H3	478.416	1.62427	0.00018501	0.00133673	ENSBTAG00000010681	136247	Milk fat yield	11	15	nuclear receptor subfamily 1 group H member 3
RPL23A	15844.4	-1.35559	0.000555021	0.00333217	ENSBTAG00000046394	169694;_x000D_ 168909;_x000D_ 168920;_x000D_ 168873;_x000D_ 168875	Milk fat percentage;_x000D_ Milk fat yield;_x000D_ Milk protein percentage;_x000D_ Milk protein yield;_x000D_ Milk yield	5	19	ribosomal protein L23a
NDRG4	520.47	-2.54274	0.00276047	0.0122426	ENSBTAG00000003894	16255;_x000D_ 16256	Milk fat yield;_x000D_ Milk protein yield	22	18	NDRG family member 4
SRC	87.1198	1.48059	0.000405376	0.00256091	ENSBTAG00000008938	13149;_x000D_ 13145;_x000D_ 13150;_x000D_ 13146	Milk fat yield;_x000D_ Milk protein percentage;_x000D_ Milk protein yield;_x000D_ 305-day milk yield	16	13	SRC proto-oncogene, non-receptor tyrosine kinase
PLXNC1	632.868	2.54892	0.000102129	0.000821465	ENSBTAG00000011245	175871;_x000D_ 176242;_x000D_ 175963;	Milk fat yield;_x000D_ Milk protein yield;_x000D_ Milk yield;	31	5	plexin C1
NT5E	277.551	-2.97069	1.26602e-05	0.000135801	ENSBTAG00000048655	44078;_x000D_ 44082;_x000D_ 44084	Milk fat percentage;_x000D_ Milk fat yield;_x000D_ Milk protein yield	9	9	5'-nucleotidase ecto
LDLRAD3	40.0129	1.8801	0.000157499	0.00117211	ENSBTAG00000044158	174300	Milk fat yield	8	15	low density lipoprotein receptor class A domain containing 3
RCAN2	43.1656	-4.29989	1.88742e-09	6.73532e-08	ENSBTAG00000009302	52130	Milk fat yield	6	23	regulator of calcineurin 2
IDH1	3736.95	-1.63226	0.00571866	0.0221422	ENSBTAG00000020527	16154;_x000D_ 16152;_x000D_ 16155;_x000D_ 16153;_x000D_ 16151	Milk fat percentage;_x000D_ Milk fat yield;_x000D_ Milk protein percentage;_x000D_ Milk protein yield;_x000D_ Milk yield	11	2	isocitrate dehydrogenase (NADP(+)) 1
SMPD5	7.42253	-1.95837	0.0132938	0.0426914	ENSBTAG00000015040	173589;_x000D_ 174155;_x000D_ 174937;_x000D_ 175512;_x000D_ 174543	Milk fat percentage;_x000D_ Milk fat yield;_x000D_ Milk protein percentage;_x000D_ Milk protein yield;_x000D_ Milk yield	7	14	sphingomyelin phosphodiesterase 5, pseudogene
LPIN1	917.975	-2.38799	0.000267702	0.00182174	ENSBTAG00000007689	170542;_x000D_ 170548;_x000D_ 136238;_x000D_ 170547;_x000D_ 170546	Milk fat percentage;_x000D_ Milk fat yield;_x000D_ Milk protein percentage;_x000D_ Milk protein yield;_x000D_ 305-day milk yield	28	11	lipin 1
SLC8A1	116.865	2.86476	1.76322e-05	0.000182059	ENSBTAG00000013861	45242;_x000D_ 45251;_x000D_ 45254;_x000D_ 45246;_x000D_ 45244	Milk fat percentage;_x000D_ Milk fat yield;_x000D_ Milk protein percentage;_x000D_ Milk protein yield;_x000D_ Milk yield	16	11	solute carrier family 8 member A1
CNNM2	49.1414	-0.809848	0.00324821	0.0139409	ENSBTAG00000012857	175922;_x000D_ 176315;_x000D_ 176077	Milk fat yield;_x000D_ Milk protein yield;_x000D_ Milk yield	11	26	cyclin and CBS domain divalent metal cation transport mediator 2
C1R	137.089	1.64444	3.39578e-05	0.000316456	ENSBTAG00000008612	173561	Milk fat percentage	12	5	complement C1r
RICTOR	496.231	2.27123	0.00281707	0.0124634	ENSBTAG00000006697	173918;_x000D_ 175284;_x000D_ 174758	Milk fat percentage;_x000D_ Milk protein percentage;_x000D_ Milk yield	40	20	RPTOR independent companion of MTOR complex 2
NFIB	843.038	-1.96587	0.00476119	0.0190957	ENSBTAG00000027442	36329	Milk fat percentage	13	8	nuclear factor I B
STAT1	4006.71	1.93821	5.28144e-06	6.48261e-05	ENSBTAG00000007867	9983;_x000D_ 9984;_x000D_ 9985;_x000D_ 136183	Milk fat percentage;_x000D_ Milk protein percentage;_x000D_ Milk protein yield;_x000D_ Milk yield	26	2	signal transducer and activator of transcription 1
NIPBL	998.642	1.55808	0.00767739	0.0278465	ENSBTAG00000000579	173933;_x000D_ 161855;_x000D_ 174771;	Milk fat percentage;_x000D_ Milk protein percentage;_x000D_ Milk yield;	47	20	NIPBL cohesin loading factor
SLC35F6	455.191	1.64274	7.60419e-06	8.85749e-05	ENSBTAG00000018761	173571	Milk fat percentage	6	11	solute carrier family 35 member F6
PARP8	379.779	1.42067	0.00955536	0.0331212	ENSBTAG00000004066	173839;_x000D_ 175198;_x000D_ 174699;	Milk fat percentage;_x000D_ Milk protein percentage;_x000D_ Milk yield;	28	20	poly(ADP-ribose) polymerase family member 8
SWT1	202.298	2.52449	3.51096e-05	0.000326359	ENSBTAG00000004492	173828	Milk fat percentage	19	16	SWT1 RNA endoribonuclease homolog
ZMYND11	502.839	-0.815236	0.000915615	0.00502301	ENSBTAG00000002578	34504;_x000D_ 174887	Milk fat percentage;_x000D_ Milk protein percentage	21	13	zinc finger MYND-type containing 11
PLBD1	172.916	3.3097	4.58066e-08	1.10049e-06	ENSBTAG00000015562	161748	Milk fat percentage	12	5	phospholipase B domain containing 1
CACHD1	43.8723	-2.24866	0.00205768	0.00966207	ENSBTAG00000016455	39959;_x000D_ 39962	Milk fat percentage;_x000D_ Milk protein percentage	27	3	cache domain containing 1
SDC2	883.459	-1.96312	0.00816391	0.0292259	ENSBTAG00000014357	173807;_x000D_ 175152	Milk fat percentage;_x000D_ Milk protein percentage	6	14	syndecan 2
GINS4	62.5635	1.59354	0.000704631	0.00406525	ENSBTAG00000017133	25002	Milk fat percentage	10	27	GINS complex subunit 4
ETV6	421.759	2.20561	0.000310877	0.00206936	ENSBTAG00000014605	173546	Milk fat percentage	12	5	ETS variant transcription factor 6
P4HA3	17.7101	-1.31217	0.0131064	0.0422563	ENSBTAG00000006579	173814	Milk fat percentage	15	15	prolyl 4-hydroxylase subunit alpha 3
MS4A8	1432.56	3.44108	3.46853e-05	0.000322824	ENSBTAG00000009289	57260;_x000D_ 57283	Milk fat percentage;_x000D_ Milk protein percentage	8	29	membrane spanning 4-domains A8
EMB	2575.96	3.52224	1.90659e-06	2.73752e-05	ENSBTAG00000044010	173840;_x000D_ 175199;_x000D_ 174700	Milk fat percentage;_x000D_ Milk protein percentage;_x000D_ Milk yield	17	20	embigin
RNF19A	1061.7	1.59395	0.00874856	0.0308137	ENSBTAG00000017833	173792;_x000D_ 175101	Milk fat percentage;_x000D_ Milk protein percentage	11	14	ring finger protein 19A, RBR E3 ubiquitin protein ligase
TTC33	210.087	1.80306	0.000365362	0.00234766	ENSBTAG00000000012	173902;_x000D_ 175261;_x000D_ 174741	Milk fat percentage;_x000D_ Milk protein percentage;_x000D_ Milk yield	7	20	tetratricopeptide repeat domain 33
OXCT1	354.146	-0.996519	0.0015139	0.00756782	ENSBTAG00000033186	173887;_x000D_ 161863;_x000D_ 174729;	Milk fat percentage;_x000D_ Milk protein percentage;_x000D_ Milk yield;	17	20	3-oxoacid CoA-transferase 1
MFGE8	8261.71	-1.90426	0.00374569	0.0156984	ENSBTAG00000003300	51082;_x000D_ 51086	Milk fat percentage;_x000D_ Milk protein percentage	13	21	milk fat globule EGF and factor V/VIII domain containing
TLR4	5372.74	3.91838	2.69429e-10	1.23188e-08	ENSBTAG00000006240	14033;_x000D_ 167139;_x000D_ 136230	Milk fat percentage;_x000D_ Milk protein percentage;_x000D_ Milk yield	4	8	toll like receptor 4
CD2	682.865	-2.5907	0.000325601	0.00214879	ENSBTAG00000017256	57255	Milk fat percentage	5	3	CD2 molecule
ELOVL6	52.2103	-1.46804	0.000533309	0.00322298	ENSBTAG00000010564	161548;_x000D_ 161546;	Milk fat percentage;_x000D_ Average daily milk yield;	6	6	ELOVL fatty acid elongase 6
DGKG	25.8556	4.03246	1.62067e-08	4.42389e-07	ENSBTAG00000005091	136180;_x000D_ 136181;_x000D_ 136179	Milk fat percentage;_x000D_ Milk protein percentage;_x000D_ Milk yield	27	1	diacylglycerol kinase gamma
RAI14	106.526	-1.80454	0.00208948	0.0097753	ENSBTAG00000007071	173946;_x000D_ 175315;_x000D_ 174781	Milk fat percentage;_x000D_ Milk protein percentage;_x000D_ Milk yield	20	20	retinoic acid induced 14
TGM2	676.803	2.46648	2.6452e-07	4.99379e-06	ENSBTAG00000016208	16182;_x000D_ 16183;_x000D_ 16181;_x000D_ 16180	Milk fat percentage;_x000D_ Milk protein percentage;_x000D_ Milk protein yield;_x000D_ Milk yield	13	13	transglutaminase 2
FYB1	3423.9	2.81454	0.000722824	0.00414568	ENSBTAG00000001492	173917;_x000D_ 175283	Milk fat percentage;_x000D_ Milk protein percentage	21	20	FYN binding protein 1
GDNF	7.76673	2.01387	0.000291605	0.00196341	ENSBTAG00000005176	173929;_x000D_ 175296	Milk fat percentage;_x000D_ Milk protein percentage	5	20	glial cell derived neurotrophic factor
MATN2	11.3182	-2.74997	6.42645e-05	0.000549214	ENSBTAG00000017165	173803;_x000D_ 175142	Milk fat percentage;_x000D_ Milk protein percentage	19	14	matrilin 2
CCND3	2431.97	-1.78227	1.25047e-05	0.000134824	ENSBTAG00000010106	175837;_x000D_ 16269;_x000D_ 176306;_x000D_ 176053	Milk fat percentage;_x000D_ Milk protein percentage;_x000D_ Milk protein yield;_x000D_ Milk yield	7	23	cyclin D3
ARHGAP39	115.692	-1.66959	8.00525e-05	0.000662846	ENSBTAG00000007186	161665;_x000D_ 174927;_x000D_ 175502;_x000D_ 174533	Milk fat percentage;_x000D_ Milk protein percentage;_x000D_ Milk protein yield;_x000D_ Milk yield	14	14	Rho GTPase activating protein 39
OLR1	873.602	3.68986	2.68046e-08	6.91671e-07	ENSBTAG00000004547	136185;_x000D_ 20597	Milk fat percentage;_x000D_ Milk protein percentage	6	5	oxidized low density lipoprotein receptor 1
DAB2	69.6815	2.09472	0.00869558	0.0306862	ENSBTAG00000016152	173914;_x000D_ 176101;_x000D_ 174755	Milk fat percentage;_x000D_ Milk protein percentage;_x000D_ Milk yield	16	20	DAB adaptor protein 2
GRHL3	43.0808	-2.02665	0.00277391	0.0122948	ENSBTAG00000019791	173446	Milk fat percentage	17	2	grainyhead like transcription factor 3
ARID5B	1122.74	1.76173	0.0119308	0.0393239	ENSBTAG00000051333	16205;_x000D_ 16206;_x000D_ 16204;_x000D_ 16203	Milk fat percentage;_x000D_ Milk protein percentage;_x000D_ Milk protein yield;_x000D_ Milk yield	11	28	AT-rich interaction domain 5B
LGMN	9967.98	1.34972	0.00615992	0.0234276	ENSBTAG00000046979	16194;_x000D_ 16195;_x000D_ 16193	Milk fat percentage;_x000D_ Milk protein percentage;_x000D_ Milk yield	15	21	legumain
NUP98	2324.83	1.30763	0.00957163	0.033165	ENSBTAG00000008432	173813	Milk fat percentage	33	15	nucleoporin 98 and 96 precursor
TBC1D1	841.449	1.39502	7.27755e-05	0.000609141	ENSBTAG00000013699	172750;_x000D_ 172751	Milk fat percentage;_x000D_ Milk protein percentage	27	6	TBC1 domain family member 1
MAP4K4	6968.68	3.35184	2.49619e-10	1.15942e-08	ENSBTAG00000013023	130215;_x000D_ 130217;_x000D_ 130216	Milk fat percentage;_x000D_ Milk protein percentage;_x000D_ 305-day milk yield	34	11	mitogen-activated protein kinase kinase kinase kinase 4
GBA	633.657	1.12649	7.61446e-06	8.85749e-05	ENSBTAG00000014841	173451;_x000D_ 174800	Milk fat percentage;_x000D_ Milk protein percentage	13	3	glucosylceramidase beta
MTMR12	129.406	-1.62798	3.4939e-06	4.53587e-05	ENSBTAG00000012278	173951;_x000D_ 175320;_x000D_ 174787;	Milk fat percentage;_x000D_ Milk protein percentage;_x000D_ Milk yield	17	20	myotubularin related protein 12
ETS2	4283.83	4.76587	6.78478e-13	6.79918e-11	ENSBTAG00000009214	136176;_x000D_ 136177	Milk fat percentage;_x000D_ Milk protein percentage	10	1	ETS proto-oncogene 2, transcription factor
UGDH	156.622	0.750247	0.0103917	0.0353667	ENSBTAG00000014521	25192;_x000D_ 25193;_x000D_ 25190	Milk fat percentage;_x000D_ Milk protein percentage;_x000D_ Milk yield	12	6	UDP-glucose 6-dehydrogenase
SCARB1	838.938	1.79495	2.51275e-06	3.43589e-05	ENSBTAG00000014269	125191;_x000D_ 125175	Milk fat percentage;_x000D_ Milk protein percentage	14	17	scavenger receptor class B member 1
TSPAN32	1207.97	3.29858	8.20147e-10	3.23439e-08	ENSBTAG00000002702	13547;_x000D_ 13548	Milk fat percentage;_x000D_ Milk protein percentage	13	29	tetraspanin 32
IFIH1	1069.93	2.41916	2.23589e-05	0.000221935	ENSBTAG00000008142	16213;_x000D_ 16214;_x000D_ 16212;_x000D_ 16211	Milk fat percentage;_x000D_ Milk protein percentage;_x000D_ Milk protein yield;_x000D_ Milk yield	16	2	interferon induced with helicase C domain 1
PARP12	1220.68	1.42832	0.000795797	0.00449202	ENSBTAG00000016546	16225;_x000D_ 16226;_x000D_ 16224;_x000D_ 16223	Milk fat percentage;_x000D_ Milk protein percentage;_x000D_ Milk protein yield;_x000D_ Milk yield	12	4	poly(ADP-ribose) polymerase family member 12
TG	687.778	4.36053	2.80837e-10	1.27211e-08	ENSBTAG00000007823	173769;_x000D_ 31670	Milk fat percentage;_x000D_ Milk yield	50	14	thyroglobulin

## Sheet: QTLUP_FC1P0.05
Geneid	log2FoldChange	pvalue	padj	JAvg	KAvg	GeneNameGff	QTLID	Trait_Name	exon_count	Chr	description
PPM1H	1.28638	1.22575e-05	0.000132745	1019.38	417.25	ENSBTAG00000011857	175872;_x000D_ 176243;_x000D_ 175964	Milk fat yield;_x000D_ Milk protein yield;_x000D_ Milk yield	11	5	protein phosphatase, Mg2+/Mn2+ dependent 1H
CLEC4A	2.3085	0.000128964	0.000993067	671.34	135.04	ENSBTAG00000038490	174089	Milk fat yield	8	5	C-type lectin domain family 4 member A
DENND3	1.22376	0.00198122	0.00937793	1799.17	770.581	ENSBTAG00000006132	173649;_x000D_ 174203;_x000D_ 174983;_x000D_ 174601	Milk fat percentage;_x000D_ Milk fat yield;_x000D_ Milk protein percentage;_x000D_ Milk yield	24	14	DENN domain containing 3
SLC4A4	1.72652	0.00727	0.0266518	19.0646	5.32284	ENSBTAG00000002348	174109;_x000D_ 174861;_x000D_ 156676;_x000D_ 174461	Milk fat yield;_x000D_ Milk protein percentage;_x000D_ Milk protein yield;_x000D_ Milk yield	27	6	solute carrier family 4 member 4
SLC6A9	4.49834	2.13961e-10	1.00983e-08	5925.46	261.924	ENSBTAG00000008690	47483	Milk fat yield	13	3	solute carrier family 6 member 9
BIN2	2.41083	1.65763e-06	2.43502e-05	4621.2	868.683	ENSBTAG00000008897	175852	Milk fat yield	12	5	bridging integrator 2
NPC1	1.30294	4.38621e-05	0.000396196	1512.79	612.731	ENSBTAG00000015195	16274;_x000D_ 16272;_x000D_ 16275;_x000D_ 16273	Milk fat percentage;_x000D_ Milk fat yield;_x000D_ Milk protein percentage;_x000D_ Milk protein yield	25	24	NPC intracellular cholesterol transporter 1
CHST11	3.17339	1.53721e-07	3.16329e-06	1877.89	207.914	ENSBTAG00000010644	173976	Milk fat yield	4	5	carbohydrate sulfotransferase 11
BTRC	2.69892	2.86531e-06	3.84256e-05	1004.19	154.508	ENSBTAG00000007476	174330	Milk fat yield	18	26	beta-transducin repeat containing E3 ubiquitin protein ligase
HERC6	1.37883	0.000308857	0.00205966	1596.09	613.392	ENSBTAG00000020536	10493;_x000D_ 10491;_x000D_ 10494;_x000D_ 10492	Milk fat percentage;_x000D_ Milk fat yield;_x000D_ Milk protein percentage;_x000D_ Milk protein yield	23	6	HECT and RLD domain containing E3 ubiquitin protein ligase family member 6
EMP1	1.97963	0.000338765	0.00221469	3592.36	910.357	ENSBTAG00000036078	173532;_x000D_ 174073	Milk fat percentage;_x000D_ Milk fat yield	6	5	epithelial membrane protein 1
IRF9	2.52022	2.13912e-08	5.65958e-07	4316.16	752.344	ENSBTAG00000005816	16245;_x000D_ 16243;_x000D_ 16246;_x000D_ 16244;_x000D_ 16242	Milk fat percentage;_x000D_ Milk fat yield;_x000D_ Milk protein percentage;_x000D_ Milk protein yield;_x000D_ Milk yield	10	10	interferon regulatory factor 9
ATF3	2.08435	5.06343e-05	0.000450579	4141.35	976.239	ENSBTAG00000008545	135536;_x000D_ 135534;_x000D_ 135537;_x000D_ 135580	Milk fat yield;_x000D_ Milk protein percentage;_x000D_ Milk protein yield;_x000D_ Milk yield	5	16	activating transcription factor 3
KDM3B	1.47379	0.00471357	0.0189462	1343.93	483.49	ENSBTAG00000010063	174130	Milk fat yield	24	7	lysine demethylase 3B
CDKN1A	1.85728	0.00159097	0.00789068	8878.15	2450.16	ENSBTAG00000008353	135570;_x000D_ 135573;_x000D_ 135569;_x000D_ 135563;_x000D_ 135559	Milk fat percentage;_x000D_ Milk fat yield;_x000D_ Milk protein percentage;_x000D_ Milk protein yield;_x000D_ Milk yield	5	23	cyclin dependent kinase inhibitor 1A
PTPRR	2.95777	0.000109193	0.000870625	26.3067	3.19478	ENSBTAG00000015311	173972;_x000D_ 175382;_x000D_ 174395	Milk fat yield;_x000D_ Milk protein yield;_x000D_ Milk yield	17	5	protein tyrosine phosphatase receptor type R
ARAP1	2.0105	4.02846e-09	1.30688e-07	5990.98	1486.89	ENSBTAG00000002051	174253	Milk fat yield	38	15	ArfGAP with RhoGAP domain, ankyrin repeat and PH domain 1
FGD4	3.23554	2.82496e-05	0.000271564	1954.82	207.206	ENSBTAG00000005453	173986	Milk fat yield	27	5	FYVE, RhoGEF and PH domain containing 4
CD14	3.01997	1.49457e-17	9.93954e-15	21842	2692.29	ENSBTAG00000015032	14038;_x000D_ 14037;_x000D_ 57242	Milk fat yield;_x000D_ Milk protein yield;_x000D_ Milk yield	2	7	CD14 molecule
DDIT3	2.36734	2.46174e-07	4.70204e-06	2039.93	395.223	ENSBTAG00000031544	168858;_x000D_ 168867;_x000D_ 168865;_x000D_ 168868;_x000D_ 168866	Milk fat percentage;_x000D_ Milk fat yield;_x000D_ Milk protein percentage;_x000D_ Milk protein yield;_x000D_ Milk yield	5	5	DNA damage inducible transcript 3
C2CD3	1.69634	0.000631657	0.00370263	564.178	173.646	ENSBTAG00000002907	174256	Milk fat yield	5	15	C2 domain containing 3 centriole elongation regulator
IGF1R	1.79857	0.000680898	0.00394699	978.037	280.789	ENSBTAG00000021527	122209;_x000D_ 122197;_x000D_ 122212;_x000D_ 122174;_x000D_ 122185	Milk fat percentage;_x000D_ Milk fat yield;_x000D_ Milk protein percentage;_x000D_ Milk protein yield;_x000D_ Milk yield	26	21	insulin like growth factor 1 receptor
NOD2	2.61848	3.30776e-07	6.03622e-06	791.367	128.974	ENSBTAG00000020936	9988;_x000D_ 9989;_x000D_ 9986;	Milk fat yield;_x000D_ Milk protein yield;_x000D_ Milk yield;	13	18	nucleotide binding oligomerization domain containing 2
PARM1	3.63954	5.54754e-11	2.98405e-09	1328.6	106.131	ENSBTAG00000015919	57254;_x000D_ 57284;_x000D_ 57275;_x000D_ 57249	Milk fat yield;_x000D_ Milk protein percentage;_x000D_ Milk protein yield;_x000D_ Milk yield	4	6	prostate androgen-regulated mucin-like protein 1
UBE2R2	1.0605	0.00346202	0.0147118	2230.37	1069.13	ENSBTAG00000054773	174137	Milk fat yield	5	8	ubiquitin conjugating enzyme E2 R2
ARRB1	1.53355	6.37055e-05	0.000545992	3163.65	1092.08	ENSBTAG00000020485	173815;_x000D_ 174262;_x000D_ 174681	Milk fat percentage;_x000D_ Milk fat yield;_x000D_ Milk yield	20	15	arrestin beta 1
CXCL8	7.09733	1.94813e-16	7.70353e-14	91813.4	670.323	ENSBTAG00000019716	9939;_x000D_ 15946;_x000D_ 15949;_x000D_ 15947	Milk fat yield;_x000D_ Milk protein percentage;_x000D_ Milk protein yield;_x000D_ 305-day milk yield	4	6	C-X-C motif chemokine ligand 8
SESN2	3.19952	2.04145e-06	2.91116e-05	2705.18	294.276	ENSBTAG00000002363	168953;_x000D_ 169704;_x000D_ 168950;_x000D_ 168979;_x000D_ 169699	Milk fat percentage;_x000D_ Milk fat yield;_x000D_ Milk protein percentage;_x000D_ Milk protein yield;_x000D_ Milk yield	10	2	sestrin 2
MOCS1	1.65727	3.86611e-05	0.000355308	4821.3	1528.58	ENSBTAG00000010449	175838;_x000D_ 52007;_x000D_ 52011;_x000D_ 176308;_x000D_ 176058	Milk fat percentage;_x000D_ Milk fat yield;_x000D_ Milk protein percentage;_x000D_ Milk protein yield;_x000D_ Milk yield	12	23	molybdenum cofactor synthesis 1
SLC45A4	3.69047	1.36398e-09	5.07796e-08	2367.72	183.326	ENSBTAG00000008597	173648;_x000D_ 174201;_x000D_ 174982;_x000D_ 175560;_x000D_ 174600	Milk fat percentage;_x000D_ Milk fat yield;_x000D_ Milk protein percentage;_x000D_ Milk protein yield;_x000D_ Milk yield	14	14	solute carrier family 45 member 4
ABCA1	2.775	0.000152037	0.00113841	1038.25	151.254	ENSBTAG00000020661	135515	Milk fat yield	50	8	ATP binding cassette subfamily A member 1
KCNK9	4.42796	1.35611e-08	3.83037e-07	78.6797	3.41622	ENSBTAG00000047488	33380;_x000D_ 174222;_x000D_ 174999;_x000D_ 175577;_x000D_ 174625	Milk fat percentage;_x000D_ Milk fat yield;_x000D_ Milk protein percentage;_x000D_ Milk protein yield;_x000D_ Milk yield	2	14	potassium two pore domain channel subfamily K member 9
NR1H3	1.62427	0.00018501	0.00133673	744.977	241.472	ENSBTAG00000010681	136247	Milk fat yield	11	15	nuclear receptor subfamily 1 group H member 3
SRC	1.48059	0.000405376	0.00256091	132.288	46.9699	ENSBTAG00000008938	13149;_x000D_ 13145;_x000D_ 13150;_x000D_ 13146	Milk fat yield;_x000D_ Milk protein percentage;_x000D_ Milk protein yield;_x000D_ 305-day milk yield	16	13	SRC proto-oncogene, non-receptor tyrosine kinase
PLXNC1	2.54892	0.000102129	0.000821465	1128.41	192.383	ENSBTAG00000011245	175871;_x000D_ 176242;_x000D_ 175963;	Milk fat yield;_x000D_ Milk protein yield;_x000D_ Milk yield;	31	5	plexin C1
LDLRAD3	1.8801	0.000157499	0.00117211	65.4586	17.3945	ENSBTAG00000044158	174300	Milk fat yield	8	15	low density lipoprotein receptor class A domain containing 3
SLC8A1	2.86476	1.76322e-05	0.000182059	215.272	29.3913	ENSBTAG00000013861	45242;_x000D_ 45251;_x000D_ 45254;_x000D_ 45246;_x000D_ 45244	Milk fat percentage;_x000D_ Milk fat yield;_x000D_ Milk protein percentage;_x000D_ Milk protein yield;_x000D_ Milk yield	16	11	solute carrier family 8 member A1
C1R	1.64444	3.39578e-05	0.000316456	214.472	68.3041	ENSBTAG00000008612	173561	Milk fat percentage	12	5	complement C1r
RICTOR	2.27123	0.00281707	0.0124634	855.474	176.904	ENSBTAG00000006697	173918;_x000D_ 175284;_x000D_ 174758	Milk fat percentage;_x000D_ Milk protein percentage;_x000D_ Milk yield	40	20	RPTOR independent companion of MTOR complex 2
STAT1	1.93821	5.28144e-06	6.48261e-05	6582.52	1717.1	ENSBTAG00000007867	9983;_x000D_ 9984;_x000D_ 9985;_x000D_ 136183	Milk fat percentage;_x000D_ Milk protein percentage;_x000D_ Milk protein yield;_x000D_ Milk yield	26	2	signal transducer and activator of transcription 1
NIPBL	1.55808	0.00767739	0.0278465	1535.79	521.179	ENSBTAG00000000579	173933;_x000D_ 161855;_x000D_ 174771;	Milk fat percentage;_x000D_ Milk protein percentage;_x000D_ Milk yield;	47	20	NIPBL cohesin loading factor
SLC35F6	1.64274	7.60419e-06	8.85749e-05	711.814	227.081	ENSBTAG00000018761	173571	Milk fat percentage	6	11	solute carrier family 35 member F6
PARP8	1.42067	0.00955536	0.0331212	568.581	211.955	ENSBTAG00000004066	173839;_x000D_ 175198;_x000D_ 174699;	Milk fat percentage;_x000D_ Milk protein percentage;_x000D_ Milk yield;	28	20	poly(ADP-ribose) polymerase family member 8
SWT1	2.52449	3.51096e-05	0.000326359	359.8	62.297	ENSBTAG00000004492	173828	Milk fat percentage	19	16	SWT1 RNA endoribonuclease homolog
PLBD1	3.3097	4.58066e-08	1.10049e-06	330.432	32.9006	ENSBTAG00000015562	161748	Milk fat percentage	12	5	phospholipase B domain containing 1
GINS4	1.59354	0.000704631	0.00406525	96.908	32.035	ENSBTAG00000017133	25002	Milk fat percentage	10	27	GINS complex subunit 4
ETV6	2.20561	0.000310877	0.00206936	720.664	156.066	ENSBTAG00000014605	173546	Milk fat percentage	12	5	ETS variant transcription factor 6
MS4A8	3.44108	3.46853e-05	0.000322824	2758.61	253.848	ENSBTAG00000009289	57260;_x000D_ 57283	Milk fat percentage;_x000D_ Milk protein percentage	8	29	membrane spanning 4-domains A8
EMB	3.52224	1.90659e-06	2.73752e-05	4986.13	433.579	ENSBTAG00000044010	173840;_x000D_ 175199;_x000D_ 174700	Milk fat percentage;_x000D_ Milk protein percentage;_x000D_ Milk yield	17	20	embigin
RNF19A	1.59395	0.00874856	0.0308137	1643.93	544.16	ENSBTAG00000017833	173792;_x000D_ 175101	Milk fat percentage;_x000D_ Milk protein percentage	11	14	ring finger protein 19A, RBR E3 ubiquitin protein ligase
TTC33	1.80306	0.000365362	0.00234766	337.748	96.6104	ENSBTAG00000000012	173902;_x000D_ 175261;_x000D_ 174741	Milk fat percentage;_x000D_ Milk protein percentage;_x000D_ Milk yield	7	20	tetratricopeptide repeat domain 33
TLR4	3.91838	2.69429e-10	1.23188e-08	10626.8	702.465	ENSBTAG00000006240	14033;_x000D_ 167139;_x000D_ 136230	Milk fat percentage;_x000D_ Milk protein percentage;_x000D_ Milk yield	4	8	toll like receptor 4
DGKG	4.03246	1.62067e-08	4.42389e-07	51.7494	2.83888	ENSBTAG00000005091	136180;_x000D_ 136181;_x000D_ 136179	Milk fat percentage;_x000D_ Milk protein percentage;_x000D_ Milk yield	27	1	diacylglycerol kinase gamma
TGM2	2.46648	2.6452e-07	4.99379e-06	1195.1	216.092	ENSBTAG00000016208	16182;_x000D_ 16183;_x000D_ 16181;_x000D_ 16180	Milk fat percentage;_x000D_ Milk protein percentage;_x000D_ Milk protein yield;_x000D_ Milk yield	13	13	transglutaminase 2
FYB1	2.81454	0.000722824	0.00414568	6272.86	891.501	ENSBTAG00000001492	173917;_x000D_ 175283	Milk fat percentage;_x000D_ Milk protein percentage	21	20	FYN binding protein 1
GDNF	2.01387	0.000291605	0.00196341	13.186	2.94958	ENSBTAG00000005176	173929;_x000D_ 175296	Milk fat percentage;_x000D_ Milk protein percentage	5	20	glial cell derived neurotrophic factor
OLR1	3.68986	2.68046e-08	6.91671e-07	1707.96	131.948	ENSBTAG00000004547	136185;_x000D_ 20597	Milk fat percentage;_x000D_ Milk protein percentage	6	5	oxidized low density lipoprotein receptor 1
DAB2	2.09472	0.00869558	0.0306862	117.535	27.1453	ENSBTAG00000016152	173914;_x000D_ 176101;_x000D_ 174755	Milk fat percentage;_x000D_ Milk protein percentage;_x000D_ Milk yield	16	20	DAB adaptor protein 2
ARID5B	1.76173	0.0119308	0.0393239	1791.71	528.09	ENSBTAG00000051333	16205;_x000D_ 16206;_x000D_ 16204;_x000D_ 16203	Milk fat percentage;_x000D_ Milk protein percentage;_x000D_ Milk protein yield;_x000D_ Milk yield	11	28	AT-rich interaction domain 5B
LGMN	1.34972	0.00615992	0.0234276	14695.6	5765.62	ENSBTAG00000046979	16194;_x000D_ 16195;_x000D_ 16193	Milk fat percentage;_x000D_ Milk protein percentage;_x000D_ Milk yield	15	21	legumain
NUP98	1.30763	0.00957163	0.033165	3396.83	1371.94	ENSBTAG00000008432	173813	Milk fat percentage	33	15	nucleoporin 98 and 96 precursor
TBC1D1	1.39502	7.27755e-05	0.000609141	1252.9	475.714	ENSBTAG00000013699	172750;_x000D_ 172751	Milk fat percentage;_x000D_ Milk protein percentage	27	6	TBC1 domain family member 1
MAP4K4	3.35184	2.49619e-10	1.15942e-08	13338.9	1306.23	ENSBTAG00000013023	130215;_x000D_ 130217;_x000D_ 130216	Milk fat percentage;_x000D_ Milk protein percentage;_x000D_ 305-day milk yield	34	11	mitogen-activated protein kinase kinase kinase kinase 4
GBA	1.12649	7.61446e-06	8.85749e-05	889.151	406.55	ENSBTAG00000014841	173451;_x000D_ 174800	Milk fat percentage;_x000D_ Milk protein percentage	13	3	glucosylceramidase beta
ETS2	4.76587	6.78478e-13	6.79918e-11	8741.69	321.289	ENSBTAG00000009214	136176;_x000D_ 136177	Milk fat percentage;_x000D_ Milk protein percentage	10	1	ETS proto-oncogene 2, transcription factor
SCARB1	1.79495	2.51275e-06	3.43589e-05	1346.84	387.469	ENSBTAG00000014269	125191;_x000D_ 125175	Milk fat percentage;_x000D_ Milk protein percentage	14	17	scavenger receptor class B member 1
TSPAN32	3.29858	8.20147e-10	3.23439e-08	2303.93	233.782	ENSBTAG00000002702	13547;_x000D_ 13548	Milk fat percentage;_x000D_ Milk protein percentage	13	29	tetraspanin 32
IFIH1	2.41916	2.23589e-05	0.000221935	1878.68	351.045	ENSBTAG00000008142	16213;_x000D_ 16214;_x000D_ 16212;_x000D_ 16211	Milk fat percentage;_x000D_ Milk protein percentage;_x000D_ Milk protein yield;_x000D_ Milk yield	16	2	interferon induced with helicase C domain 1
PARP12	1.42832	0.000795797	0.00449202	1829.5	679.514	ENSBTAG00000016546	16225;_x000D_ 16226;_x000D_ 16224;_x000D_ 16223	Milk fat percentage;_x000D_ Milk protein percentage;_x000D_ Milk protein yield;_x000D_ Milk yield	12	4	poly(ADP-ribose) polymerase family member 12
TG	4.36053	2.80837e-10	1.27211e-08	1385.66	67.4356	ENSBTAG00000007823	173769;_x000D_ 31670	Milk fat percentage;_x000D_ Milk yield	50	14	thyroglobulin

## Sheet: QTLDOWN_FC1P0.05
Geneid	log2FoldChange	pvalue	padj	JAvg	KAvg	GeneNameGff	QTLID	Trait_Name	exon_count	Chr	description
CTNNA2	-2.14862	0.00741285	0.0270738	3.87716	17.3045	ENSBTAG00000031669	156658	Milk fat yield	20	11	catenin alpha 2
SYT3	-1.9792	0.0035877	0.0151404	7.2609	28.8858	ENSBTAG00000013105	49869;_x000D_ 49870;_x000D_ 49873;_x000D_ 49874	Milk fat percentage;_x000D_ Milk fat yield;_x000D_ Milk protein percentage;_x000D_ Milk protein yield	11	18	synaptotagmin 3
LPL	-1.61377	0.00167333	0.00822388	1737.69	5319.01	ENSBTAG00000012855	136235;_x000D_ 136234;_x000D_ 136236	Milk fat percentage;_x000D_ Milk fat yield;_x000D_ Milk protein percentage	10	8	lipoprotein lipase
PPFIBP1	-1.78561	0.0132873	0.0426799	34.3935	118.243	ENSBTAG00000004283	173995	Milk fat yield	32	5	PPFIA binding protein 1
CCDC57	-1.25103	0.000121652	0.000947258	90.1326	214.395	ENSBTAG00000019321	173835;_x000D_ 174304	Milk fat percentage;_x000D_ Milk fat yield	25	19	coiled-coil domain containing 57
SUFU	-1.79214	3.72785e-08	9.22881e-07	69.6546	241.194	ENSBTAG00000021068	174335	Milk fat yield	10	26	SUFU negative regulator of hedgehog signaling
CNST	-1.10054	1.143e-09	4.355e-08	67.8393	144.237	ENSBTAG00000000511	168262	Milk fat yield	13	16	consortin, connexin sorting protein
FGF2	-1.55871	0.0130919	0.0422285	8.24301	24.3257	ENSBTAG00000005691	136250;_x000D_ 136249	Milk fat yield;_x000D_ Milk yield	3	17	fibroblast growth factor 2
STIM1	-1.24197	0.00180966	0.00874119	265.938	629.18	ENSBTAG00000013109	174252;_x000D_ 175618	Milk fat yield;_x000D_ Milk protein yield	15	15	stromal interaction molecule 1
CCDC91	-1.15106	0.00146362	0.00735128	80.3353	178.264	ENSBTAG00000012448	36323;_x000D_ 41331;_x000D_ 41334;_x000D_ 41335	Milk fat percentage;_x000D_ Milk fat yield;_x000D_ Milk protein percentage;_x000D_ Milk protein yield	20	5	coiled-coil domain containing 91
LY6E	-1.86674	0.00619587	0.0235398	801.869	2924.91	ENSBTAG00000017040	173610;_x000D_ 174174;_x000D_ 174957;_x000D_ 175532;_x000D_ 174564	Milk fat percentage;_x000D_ Milk fat yield;_x000D_ Milk protein percentage;_x000D_ Milk protein yield;_x000D_ Milk yield	4	14	lymphocyte antigen 6 family member E
RETREG1	-1.67061	0.00474763	0.0190569	480.325	1529.43	ENSBTAG00000016444	50910;_x000D_ 50911;_x000D_ 50913;_x000D_ 50914;_x000D_ 50912	Milk fat percentage;_x000D_ Milk fat yield;_x000D_ Milk protein percentage;_x000D_ Milk protein yield;_x000D_ Milk yield	10	20	reticulophagy regulator 1
CRTAC1	-1.96415	0.0103152	0.0351635	90.7267	354.291	ENSBTAG00000008102	174313	Milk fat yield	16	26	cartilage acidic protein 1
SUPT3H	-1.14408	0.000248523	0.00171112	24.1873	53.5197	ENSBTAG00000032887	175841;_x000D_ 175919;_x000D_ 176180;_x000D_ 176310;_x000D_ 176060	Milk fat percentage;_x000D_ Milk fat yield;_x000D_ Milk protein percentage;_x000D_ Milk protein yield;_x000D_ Milk yield	17	23	SPT3 homolog, SAGA and STAGA complex component
GHR	-1.97171	0.00691182	0.0256602	16.9398	66.1627	ENSBTAG00000001335	5633;_x000D_ 12871;_x000D_ 175231;_x000D_ 12877;_x000D_ 12862	Milk fat percentage;_x000D_ Milk fat yield;_x000D_ Milk protein percentage;_x000D_ Milk protein yield;_x000D_ Milk yield	9	20	growth hormone receptor
ZBTB16	-1.84946	0.00256008	0.0115038	26.8652	96.9717	ENSBTAG00000011266	168261	Milk fat yield	9	15	zinc finger and BTB domain containing 16
PAH	-2.37919	0.000618398	0.00363657	314.089	1634.09	ENSBTAG00000012794	41015;_x000D_ 173973	Milk fat percentage;_x000D_ Milk fat yield	13	5	phenylalanine hydroxylase
ITGA1	-2.10583	0.000869426	0.00481475	36.9244	158.397	ENSBTAG00000016525	175917;_x000D_ 175173;_x000D_ 176298;_x000D_ 176017	Milk fat yield;_x000D_ Milk protein percentage;_x000D_ Milk protein yield;_x000D_ Milk yield	30	20	integrin subunit alpha 1
CACNA1C	-2.82445	5.97402e-06	7.2296e-05	3.17621	22.6384	ENSBTAG00000010660	174099	Milk fat yield	51	5	calcium voltage-gated channel subunit alpha1 C
ANK1	-2.3949	9.22165e-05	0.000751654	6.17458	32.8833	ENSBTAG00000027629	175923;_x000D_ 168302	Milk fat yield;_x000D_ Milk protein yield	47	27	ankyrin 1
SCRN1	-2.89756	0.00123333	0.00639437	0.98038	7.47633	ENSBTAG00000016223	16230;_x000D_ 16228;_x000D_ 16231;_x000D_ 16229	Milk fat percentage;_x000D_ Milk fat yield;_x000D_ Milk protein percentage;_x000D_ Milk protein yield	10	4	secernin 1
PKD2L1	-1.9309	0.00362172	0.0152531	52.2731	199.137	ENSBTAG00000010742	174323	Milk fat yield	21	26	polycystin 2 like 1, transient receptor potential cation channel
MGP	-2.37659	0.0102688	0.0350379	6.10418	31.7111	ENSBTAG00000012370	41510;_x000D_ 16176;_x000D_ 16178;_x000D_ 16175	Milk fat percentage;_x000D_ Milk fat yield;_x000D_ Milk protein percentage;_x000D_ Milk yield	4	5	matrix Gla protein
CSN3	-2.43884	1.58268e-05	0.00016547	114735	258469	ENSBTAG00000039787	13569;_x000D_ 10466;_x000D_ 136216;_x000D_ 13576;_x000D_ 10465	Milk fat yield;_x000D_ Milk protein percentage;_x000D_ Milk protein yield;_x000D_ Milk kappa-casein percentage;_x000D_ Milk yield	5	6	casein kappa
SPOCK1	-2.88944	0.00391971	0.0162971	2.86699	21.6549	ENSBTAG00000003502	43028;_x000D_ 174129;_x000D_ 43015;_x000D_ 43016;_x000D_ 43012	Milk fat percentage;_x000D_ Milk fat yield;_x000D_ Milk protein percentage;_x000D_ Milk protein yield;_x000D_ Milk yield	13	7	SPARC (osteonectin), cwcv and kazal like domains proteoglycan 1
POLD3	-1.1177	0.000231811	0.00161199	92.5609	200.83	ENSBTAG00000016869	174259	Milk fat yield	15	15	DNA polymerase delta 3, accessory subunit
TNFSF10	-1.68711	4.15865e-05	0.000378862	57.3736	184.377	ENSBTAG00000018994	16209;_x000D_ 16207;_x000D_ 16208	Milk fat percentage;_x000D_ Milk fat yield;_x000D_ Milk protein yield	7	1	TNF superfamily member 10
ERBB2	-1.89535	0.0158744	0.0488668	93.6629	348.802	ENSBTAG00000000546	167476;_x000D_ 167475;_x000D_ 167467;_x000D_ 167477;_x000D_ 167459	Milk fat percentage;_x000D_ Milk fat yield;_x000D_ Milk protein percentage;_x000D_ Milk protein yield;_x000D_ Milk yield	27	19	erb-b2 receptor tyrosine kinase 2
ABCG2	-2.14048	0.00298626	0.0130736	639.308	2818.9	ENSBTAG00000017704	10489;_x000D_ 10487;_x000D_ 15941;_x000D_ 10488;_x000D_ 168314	Milk fat percentage;_x000D_ Milk fat yield;_x000D_ Milk protein percentage;_x000D_ Milk protein yield;_x000D_ Milk yield	23	6	ATP binding cassette subfamily G member 2
SLK	-2.54693	2.58803e-09	8.90952e-08	348.01	2033.78	ENSBTAG00000001017	174340	Milk fat yield	19	26	STE20 like kinase
NUCB2	-1.74184	1.35828e-05	0.000144426	145.69	487.272	ENSBTAG00000017468	176549;_x000D_ 176537;_x000D_ 176541;_x000D_ 176560;_x000D_ 176530	Milk fat percentage;_x000D_ Milk fat yield;_x000D_ Milk protein percentage;_x000D_ Milk protein yield;_x000D_ Milk yield	14	15	nucleobindin 2
SH3PXD2A	-1.75523	0.0109972	0.0368751	26.508	89.2253	ENSBTAG00000044153	174337	Milk fat yield	17	26	SH3 and PX domains 2A
MAPK15	-1.94432	0.00762729	0.0277255	19.0879	73.9601	ENSBTAG00000019864	173599;_x000D_ 174165;_x000D_ 161826;_x000D_ 175522;_x000D_ 174553	Milk fat percentage;_x000D_ Milk fat yield;_x000D_ Milk protein percentage;_x000D_ Milk protein yield;_x000D_ Milk yield	13	14	mitogen-activated protein kinase 15
RPL23A	-1.35559	0.000555021	0.00333217	8680.21	22212.6	ENSBTAG00000046394	169694;_x000D_ 168909;_x000D_ 168920;_x000D_ 168873;_x000D_ 168875	Milk fat percentage;_x000D_ Milk fat yield;_x000D_ Milk protein percentage;_x000D_ Milk protein yield;_x000D_ Milk yield	5	19	ribosomal protein L23a
NDRG4	-2.54274	0.00276047	0.0122426	146.326	853.042	ENSBTAG00000003894	16255;_x000D_ 16256	Milk fat yield;_x000D_ Milk protein yield	22	18	NDRG family member 4
NT5E	-2.97069	1.26602e-05	0.000135801	60.0716	470.866	ENSBTAG00000048655	44078;_x000D_ 44082;_x000D_ 44084	Milk fat percentage;_x000D_ Milk fat yield;_x000D_ Milk protein yield	9	9	5'-nucleotidase ecto
RCAN2	-4.29989	1.88742e-09	6.73532e-08	3.89617	78.0717	ENSBTAG00000009302	52130	Milk fat yield	6	23	regulator of calcineurin 2
IDH1	-1.63226	0.00571866	0.0221422	1769.63	5485.69	ENSBTAG00000020527	16154;_x000D_ 16152;_x000D_ 16155;_x000D_ 16153;_x000D_ 16151	Milk fat percentage;_x000D_ Milk fat yield;_x000D_ Milk protein percentage;_x000D_ Milk protein yield;_x000D_ Milk yield	11	2	isocitrate dehydrogenase (NADP(+)) 1
SMPD5	-1.95837	0.0132938	0.0426914	2.87007	11.4692	ENSBTAG00000015040	173589;_x000D_ 174155;_x000D_ 174937;_x000D_ 175512;_x000D_ 174543	Milk fat percentage;_x000D_ Milk fat yield;_x000D_ Milk protein percentage;_x000D_ Milk protein yield;_x000D_ Milk yield	7	14	sphingomyelin phosphodiesterase 5, pseudogene
LPIN1	-2.38799	0.000267702	0.00182174	283.107	1482.3	ENSBTAG00000007689	170542;_x000D_ 170548;_x000D_ 136238;_x000D_ 170547;_x000D_ 170546	Milk fat percentage;_x000D_ Milk fat yield;_x000D_ Milk protein percentage;_x000D_ Milk protein yield;_x000D_ 305-day milk yield	28	11	lipin 1
NFIB	-1.96587	0.00476119	0.0190957	332.128	1297.18	ENSBTAG00000027442	36329	Milk fat percentage	13	8	nuclear factor I B
CACHD1	-2.24866	0.00205768	0.00966207	14.6588	69.8398	ENSBTAG00000016455	39959;_x000D_ 39962	Milk fat percentage;_x000D_ Milk protein percentage	27	3	cache domain containing 1
SDC2	-1.96312	0.00816391	0.0292259	348.499	1358.98	ENSBTAG00000014357	173807;_x000D_ 175152	Milk fat percentage;_x000D_ Milk protein percentage	6	14	syndecan 2
P4HA3	-1.31217	0.0131064	0.0422563	9.94769	24.6099	ENSBTAG00000006579	173814	Milk fat percentage	15	15	prolyl 4-hydroxylase subunit alpha 3
MFGE8	-1.90426	0.00374569	0.0156984	3368.92	12610.9	ENSBTAG00000003300	51082;_x000D_ 51086	Milk fat percentage;_x000D_ Milk protein percentage	13	21	milk fat globule EGF and factor V/VIII domain containing
CD2	-2.5907	0.000325601	0.00214879	186.547	1124.04	ENSBTAG00000017256	57255	Milk fat percentage	5	3	CD2 molecule
ELOVL6	-1.46804	0.000533309	0.00322298	27.2673	74.3818	ENSBTAG00000010564	161548;_x000D_ 161546;	Milk fat percentage;_x000D_ Average daily milk yield;	6	6	ELOVL fatty acid elongase 6
RAI14	-1.80454	0.00208948	0.0097753	45.8467	160.463	ENSBTAG00000007071	173946;_x000D_ 175315;_x000D_ 174781	Milk fat percentage;_x000D_ Milk protein percentage;_x000D_ Milk yield	20	20	retinoic acid induced 14
MATN2	-2.74997	6.42645e-05	0.000549214	2.71693	18.9638	ENSBTAG00000017165	173803;_x000D_ 175142	Milk fat percentage;_x000D_ Milk protein percentage	19	14	matrilin 2
CCND3	-1.78227	1.25047e-05	0.000134824	1061.12	3650.51	ENSBTAG00000010106	175837;_x000D_ 16269;_x000D_ 176306;_x000D_ 176053	Milk fat percentage;_x000D_ Milk protein percentage;_x000D_ Milk protein yield;_x000D_ Milk yield	7	23	cyclin D3
ARHGAP39	-1.66959	8.00525e-05	0.000662846	53.3933	171.069	ENSBTAG00000007186	161665;_x000D_ 174927;_x000D_ 175502;_x000D_ 174533	Milk fat percentage;_x000D_ Milk protein percentage;_x000D_ Milk protein yield;_x000D_ Milk yield	14	14	Rho GTPase activating protein 39
GRHL3	-2.02665	0.00277391	0.0122948	16.4226	66.777	ENSBTAG00000019791	173446	Milk fat percentage	17	2	grainyhead like transcription factor 3
MTMR12	-1.62798	3.4939e-06	4.53587e-05	61.419	189.839	ENSBTAG00000012278	173951;_x000D_ 175320;_x000D_ 174787;	Milk fat percentage;_x000D_ Milk protein percentage;_x000D_ Milk yield	17	20	myotubularin related protein 12

## Sheet: DEG_Hubgenes
Geneid	log2FoldChange	pvalue	padj	JAvg	KAvg	GeneNameGff	QTLID	Trait_Name	exon_count	Chr	description
SRC	1.48059	0.000405376	0.00256091	132.288	46.9699	ENSBTAG00000008938	13149;_x000D_ 13145;_x000D_ 13150;_x000D_ 13146	Milk fat yield;_x000D_ Milk protein percentage;_x000D_ Milk protein yield;_x000D_ 305-day milk yield	16	13	SRC proto-oncogene, non-receptor tyrosine kinase
DGAT1	0.921104	0.00938549	0.0326252	728.663	385.096	ENSBTAG00000026356	10402;_x000D_ 126968;_x000D_ 10264;_x000D_ 121761;_x000D_ 130534;_x000D_ 10260	Milk fat percentage;_x000D_ Milk fat yield;_x000D_ Milk protein percentage;_x000D_ Milk protein yield;_x000D_ Milk kappa-casein percentage;_x000D_ Milk yield	15	14	diacylglycerol O-acyltransferase 1
STAT1	1.93821	5.28144e-06	6.48261e-05	6582.52	1717.1	ENSBTAG00000007867	9983;_x000D_ 9984;_x000D_ 9985;_x000D_ 136183	Milk fat percentage;_x000D_ Milk protein percentage;_x000D_ Milk protein yield;_x000D_ Milk yield	26	2	signal transducer and activator of transcription 1
FGF2	-1.55871	0.0130919	0.0422285	8.24301	24.3257	ENSBTAG00000005691	136250;_x000D_ 136249	Milk fat yield;_x000D_ Milk yield	3	17	fibroblast growth factor 2
CXCL8	7.09733	1.94813e-16	7.70353e-14	91813.4	670.323	ENSBTAG00000019716	9939;_x000D_ 15946;_x000D_ 15949;_x000D_ 15947	Milk fat yield;_x000D_ Milk protein percentage;_x000D_ Milk protein yield;_x000D_ 305-day milk yield	4	6	C-X-C motif chemokine ligand 8
TLR4	3.91838	2.69429e-10	1.23188e-08	10626.8	702.465	ENSBTAG00000006240	14033;_x000D_ 167139;_x000D_ 136230	Milk fat percentage;_x000D_ Milk protein percentage;_x000D_ Milk yield	4	8	toll like receptor 4
GHR	-1.97171	0.00691182	0.0256602	16.9398	66.1627	ENSBTAG00000001335	5633;_x000D_ 12871;_x000D_ 175231;_x000D_ 12877;_x000D_ 12862	Milk fat percentage;_x000D_ Milk fat yield;_x000D_ Milk protein percentage;_x000D_ Milk protein yield;_x000D_ Milk yield	9	20	growth hormone receptor
LPL	-1.61377	0.00167333	0.00822388	1737.69	5319.01	ENSBTAG00000012855	136235;_x000D_ 136234;_x000D_ 136236	Milk fat percentage;_x000D_ Milk fat yield;_x000D_ Milk protein percentage	10	8	lipoprotein lipase
PTK2	-0.976166	0.0136947	0.0436722	208.956	411.547	ENSBTAG00000009578	34938;_x000D_ 174207;_x000D_ 71213;_x000D_ 71196;_x000D_ 174606	Milk fat percentage;_x000D_ Milk fat yield;_x000D_ Milk protein percentage;_x000D_ Milk protein yield;_x000D_ Milk yield	33	14	protein tyrosine kinase 2
ERBB2	-1.89535	0.0158744	0.0488668	93.6629	348.802	ENSBTAG00000000546	167476;_x000D_ 167475;_x000D_ 167467;_x000D_ 167477;_x000D_ 167459	Milk fat percentage;_x000D_ Milk fat yield;_x000D_ Milk protein percentage;_x000D_ Milk protein yield;_x000D_ Milk yield	27	19	erb-b2 receptor tyrosine kinase 2
IGF1R	1.79857	0.000680898	0.00394699	978.037	280.789	ENSBTAG00000021527	122209;_x000D_ 122197;_x000D_ 122212;_x000D_ 122174;_x000D_ 122185	Milk fat percentage;_x000D_ Milk fat yield;_x000D_ Milk protein percentage;_x000D_ Milk protein yield;_x000D_ Milk yield	26	21	insulin like growth factor 1 receptor
BTRC	2.69892	2.86531e-06	3.84256e-05	1004.19	154.508	ENSBTAG00000007476	174330	Milk fat yield	18	26	beta-transducin repeat containing E3 ubiquitin protein ligase
SDC2	-1.96312	0.00816391	0.0292259	348.499	1358.98	ENSBTAG00000014357	173807;_x000D_ 175152	Milk fat percentage;_x000D_ Milk protein percentage	6	14	syndecan 2
NT5E	-2.97069	1.26602e-05	0.000135801	60.0716	470.866	ENSBTAG00000048655	44078;_x000D_ 44082;_x000D_ 44084	Milk fat percentage;_x000D_ Milk fat yield;_x000D_ Milk protein yield	9	9	5'-nucleotidase ecto
LPIN1	-2.38799	0.000267702	0.00182174	283.107	1482.3	ENSBTAG00000007689	170542;_x000D_ 170548;_x000D_ 136238;_x000D_ 170547;_x000D_ 170546	Milk fat percentage;_x000D_ Milk fat yield;_x000D_ Milk protein percentage;_x000D_ Milk protein yield;_x000D_ 305-day milk yield	28	11	lipin 1
MFGE8	-1.90426	0.00374569	0.0156984	3368.92	12610.9	ENSBTAG00000003300	51082;_x000D_ 51086	Milk fat percentage;_x000D_ Milk protein percentage	13	21	milk fat globule EGF and factor V/VIII domain containing
HERC6	1.37883	0.000308857	0.00205966	1596.09	613.392	ENSBTAG00000020536	10493;_x000D_ 10491;_x000D_ 10494;_x000D_ 10492	Milk fat percentage;_x000D_ Milk fat yield;_x000D_ Milk protein percentage;_x000D_ Milk protein yield	23	6	HECT and RLD domain containing E3 ubiquitin protein ligase family member 6

## Sheet: DEG_BNgenes
Geneid	log2FoldChange	pvalue	padj	JAvg	KAvg	GeneNameGff	QTLID	Trait_Name	exon_count	Chr	description
DGAT1	0.921104	0.00938549	0.0326252	728.663	385.096	ENSBTAG00000026356	10402;_x000D_ 126968;_x000D_ 10264;_x000D_ 121761;_x000D_ 130534;_x000D_ 10260	Milk fat percentage;_x000D_ Milk fat yield;_x000D_ Milk protein percentage;_x000D_ Milk protein yield;_x000D_ Milk kappa-casein percentage;_x000D_ Milk yield	15	14	diacylglycerol O-acyltransferase 1
SRC	1.48059	0.000405376	0.00256091	132.288	46.9699	ENSBTAG00000008938	13149;_x000D_ 13145;_x000D_ 13150;_x000D_ 13146	Milk fat yield;_x000D_ Milk protein percentage;_x000D_ Milk protein yield;_x000D_ 305-day milk yield	16	13	SRC proto-oncogene, non-receptor tyrosine kinase
NUP98	1.30763	0.00957163	0.033165	3396.83	1371.94	ENSBTAG00000008432	173813	Milk fat percentage	33	15	nucleoporin 98 and 96 precursor
ANK1	-2.3949	9.22165e-05	0.000751654	6.17458	32.8833	ENSBTAG00000027629	175923;_x000D_ 168302	Milk fat yield;_x000D_ Milk protein yield	47	27	ankyrin 1
ZBTB16	-1.84946	0.00256008	0.0115038	26.8652	96.9717	ENSBTAG00000011266	168261	Milk fat yield	9	15	zinc finger and BTB domain containing 16
ITGA1	-2.10583	0.000869426	0.00481475	36.9244	158.397	ENSBTAG00000016525	175917;_x000D_ 175173;_x000D_ 176298;_x000D_ 176017	Milk fat yield;_x000D_ Milk protein percentage;_x000D_ Milk protein yield;_x000D_ Milk yield	30	20	integrin subunit alpha 1
CXCL8	7.09733	1.94813e-16	7.70353e-14	91813.4	670.323	ENSBTAG00000019716	9939;_x000D_ 15946;_x000D_ 15949;_x000D_ 15947	Milk fat yield;_x000D_ Milk protein percentage;_x000D_ Milk protein yield;_x000D_ 305-day milk yield	4	6	C-X-C motif chemokine ligand 8
STAT1	1.93821	5.28144e-06	6.48261e-05	6582.52	1717.1	ENSBTAG00000007867	9983;_x000D_ 9984;_x000D_ 9985;_x000D_ 136183	Milk fat percentage;_x000D_ Milk protein percentage;_x000D_ Milk protein yield;_x000D_ Milk yield	26	2	signal transducer and activator of transcription 1
ERBB2	-1.89535	0.0158744	0.0488668	93.6629	348.802	ENSBTAG00000000546	167476;_x000D_ 167475;_x000D_ 167467;_x000D_ 167477;_x000D_ 167459	Milk fat percentage;_x000D_ Milk fat yield;_x000D_ Milk protein percentage;_x000D_ Milk protein yield;_x000D_ Milk yield	27	19	erb-b2 receptor tyrosine kinase 2
BTRC	2.69892	2.86531e-06	3.84256e-05	1004.19	154.508	ENSBTAG00000007476	174330	Milk fat yield	18	26	beta-transducin repeat containing E3 ubiquitin protein ligase
CCND3	-1.78227	1.25047e-05	0.000134824	1061.12	3650.51	ENSBTAG00000010106	175837;_x000D_ 16269;_x000D_ 176306;_x000D_ 176053	Milk fat percentage;_x000D_ Milk protein percentage;_x000D_ Milk protein yield;_x000D_ Milk yield	7	23	cyclin D3
GHR	-1.97171	0.00691182	0.0256602	16.9398	66.1627	ENSBTAG00000001335	5633;_x000D_ 12871;_x000D_ 175231;_x000D_ 12877;_x000D_ 12862	Milk fat percentage;_x000D_ Milk fat yield;_x000D_ Milk protein percentage;_x000D_ Milk protein yield;_x000D_ Milk yield	9	20	growth hormone receptor
TLR4	3.91838	2.69429e-10	1.23188e-08	10626.8	702.465	ENSBTAG00000006240	14033;_x000D_ 167139;_x000D_ 136230	Milk fat percentage;_x000D_ Milk protein percentage;_x000D_ Milk yield	4	8	toll like receptor 4
CACNA1C	-2.82445	5.97402e-06	7.2296e-05	3.17621	22.6384	ENSBTAG00000010660	174099	Milk fat yield	51	5	calcium voltage-gated channel subunit alpha1 C
LPL	-1.61377	0.00167333	0.00822388	1737.69	5319.01	ENSBTAG00000012855	136235;_x000D_ 136234;_x000D_ 136236	Milk fat percentage;_x000D_ Milk fat yield;_x000D_ Milk protein percentage	10	8	lipoprotein lipase
DDIT3	2.36734	2.46174e-07	4.70204e-06	2039.93	395.223	ENSBTAG00000031544	168858;_x000D_ 168867;_x000D_ 168865;_x000D_ 168868;_x000D_ 168866	Milk fat percentage;_x000D_ Milk fat yield;_x000D_ Milk protein percentage;_x000D_ Milk protein yield;_x000D_ Milk yield	5	5	DNA damage inducible transcript 3
DGKG	4.03246	1.62067e-08	4.42389e-07	51.7494	2.83888	ENSBTAG00000005091	136180;_x000D_ 136181;_x000D_ 136179	Milk fat percentage;_x000D_ Milk protein percentage;_x000D_ Milk yield	27	1	diacylglycerol kinase gamma
NT5E	-2.97069	1.26602e-05	0.000135801	60.0716	470.866	ENSBTAG00000048655	44078;_x000D_ 44082;_x000D_ 44084	Milk fat percentage;_x000D_ Milk fat yield;_x000D_ Milk protein yield	9	9	5'-nucleotidase ecto

## Sheet: DEG_Common_btw_Hub_n_bottle
Geneid	baseMean	log2FoldChange	lfcSE	stat	pvalue	padj	JAvg	KAvg	GeneNameGff	QTLID	Trait_Name	exon_count	Chr	description
SRC	87.1198	1.48059	0.418652	3.53656	0.000405376	0.00256091	132.288	46.9699	ENSBTAG00000008938	13149;_x000D_ 13145;_x000D_ 13150;_x000D_ 13146	Milk fat yield;_x000D_ Milk protein percentage;_x000D_ Milk protein yield;_x000D_ 305-day milk yield	16	13	SRC proto-oncogene, non-receptor tyrosine kinase
DGAT1	546.774	0.921104	0.354587	2.59768	0.00938549	0.0326252	728.663	385.096	ENSBTAG00000026356	10402;_x000D_ 126968;_x000D_ 10264;_x000D_ 121761;_x000D_ 130534;_x000D_ 10260	Milk fat percentage;_x000D_ Milk fat yield;_x000D_ Milk protein percentage;_x000D_ Milk protein yield;_x000D_ Milk kappa-casein percentage;_x000D_ Milk yield	15	14	diacylglycerol O-acyltransferase 1
STAT1	4006.71	1.93821	0.425672	4.55329	5.28144e-06	6.48261e-05	6582.52	1717.1	ENSBTAG00000007867	9983;_x000D_ 9984;_x000D_ 9985;_x000D_ 136183	Milk fat percentage;_x000D_ Milk protein percentage;_x000D_ Milk protein yield;_x000D_ Milk yield	26	2	signal transducer and activator of transcription 1
CXCL8	43561.2	7.09733	0.862873	8.22523	1.94813e-16	7.70353e-14	91813.4	670.323	ENSBTAG00000019716	9939;_x000D_ 15946;_x000D_ 15949;_x000D_ 15947	Milk fat yield;_x000D_ Milk protein percentage;_x000D_ Milk protein yield;_x000D_ 305-day milk yield	4	6	C-X-C motif chemokine ligand 8
TLR4	5372.74	3.91838	0.620447	6.31542	2.69429e-10	1.23188e-08	10626.8	702.465	ENSBTAG00000006240	14033;_x000D_ 167139;_x000D_ 136230	Milk fat percentage;_x000D_ Milk protein percentage;_x000D_ Milk yield	4	8	toll like receptor 4
GHR	42.999	-1.97171	0.729975	-2.70106	0.00691182	0.0256602	16.9398	66.1627	ENSBTAG00000001335	5633;_x000D_ 12871;_x000D_ 175231;_x000D_ 12877;_x000D_ 12862	Milk fat percentage;_x000D_ Milk fat yield;_x000D_ Milk protein percentage;_x000D_ Milk protein yield;_x000D_ Milk yield	9	20	growth hormone receptor
LPL	3633.68	-1.61377	0.513481	-3.14281	0.00167333	0.00822388	1737.69	5319.01	ENSBTAG00000012855	136235;_x000D_ 136234;_x000D_ 136236	Milk fat percentage;_x000D_ Milk fat yield;_x000D_ Milk protein percentage	10	8	lipoprotein lipase
ERBB2	228.737	-1.89535	0.785868	-2.41179	0.0158744	0.0488668	93.6629	348.802	ENSBTAG00000000546	167476;_x000D_ 167475;_x000D_ 167467;_x000D_ 167477;_x000D_ 167459	Milk fat percentage;_x000D_ Milk fat yield;_x000D_ Milk protein percentage;_x000D_ Milk protein yield;_x000D_ Milk yield	27	19	erb-b2 receptor tyrosine kinase 2
BTRC	554.357	2.69892	0.576662	4.68025	2.86531e-06	3.84256e-05	1004.19	154.508	ENSBTAG00000007476	174330	Milk fat yield	18	26	beta-transducin repeat containing E3 ubiquitin protein ligase
NT5E	277.551	-2.97069	0.680432	-4.3659	1.26602e-05	0.000135801	60.0716	470.866	ENSBTAG00000048655	44078;_x000D_ 44082;_x000D_ 44084	Milk fat percentage;_x000D_ Milk fat yield;_x000D_ Milk protein yield	9	9	5'-nucleotidase ecto

## Sheet: DET@pvalue0.05
Geneid	baseMean	log2FoldChange	pvalue	padj	Transcripts	GeneNameGff	QTLID	Trait_Name	exon_count	Chr	description
PPM1H	275.652	1.33624	0.000197394	0.00285362	XM_027542423.1	ENSBTAG00000011857	175872;_x000D_ 176243;_x000D_ 175964	Milk fat yield;_x000D_ Milk protein yield;_x000D_ Milk yield	11	5	protein phosphatase, Mg2+/Mn2+ dependent 1H
PPM1H	414.334	1.11887	0.0062369	0.0434177	XR_003511171.1	ENSBTAG00000011857	175872;_x000D_ 176243;_x000D_ 175964	Milk fat yield;_x000D_ Milk protein yield;_x000D_ Milk yield	11	5	protein phosphatase, Mg2+/Mn2+ dependent 1H
CLEC4A	69.135	2.64307	0.00612821	0.0428549	XM_027541234.1	ENSBTAG00000038490	174089	Milk fat yield	8	5	C-type lectin domain family 4 member A
SYT3	18.3716	-2.00351	0.00590128	0.0416768	XM_027515028.1	ENSBTAG00000013105	49869;_x000D_ 49870;_x000D_ 49873;_x000D_ 49874	Milk fat percentage;_x000D_ Milk fat yield;_x000D_ Milk protein percentage;_x000D_ Milk protein yield	11	18	synaptotagmin 3
LPL	3569.17	-1.61405	0.00202983	0.0182006	XM_027549778.1	ENSBTAG00000012855	136235;_x000D_ 136234;_x000D_ 136236	Milk fat percentage;_x000D_ Milk fat yield;_x000D_ Milk protein percentage	10	8	lipoprotein lipase
CCDC57	23.9494	-4.17935	0.00083986	0.00903901	XM_027517861.1	ENSBTAG00000019321	173835;_x000D_ 174304	Milk fat percentage;_x000D_ Milk fat yield	25	19	coiled-coil domain containing 57
SLC6A9	1191.21	4.543	5.76655e-06	0.000151585	XM_027537487.1	ENSBTAG00000008690	47483	Milk fat yield	13	3	solute carrier family 6 member 9
SLC6A9	979.294	4.51832	4.55372e-05	0.000864348	XM_027537489.1	ENSBTAG00000008690	47483	Milk fat yield	13	3	solute carrier family 6 member 9
SLC6A9	615.057	4.34459	0.000667266	0.00751921	XM_027537486.1	ENSBTAG00000008690	47483	Milk fat yield	13	3	solute carrier family 6 member 9
SLC6A9	16.2046	7.52014	0.00366408	0.0288225	XM_027537485.1	ENSBTAG00000008690	47483	Milk fat yield	13	3	solute carrier family 6 member 9
CNST	100.194	-1.21807	1.54991e-10	1.805e-08	XM_027564664.1	ENSBTAG00000000511	168262	Milk fat yield	13	16	consortin, connexin sorting protein
BIN2	331.451	3.71269	6.1843e-05	0.00111382	XM_027542902.1	ENSBTAG00000008897	175852	Milk fat yield	12	5	bridging integrator 2
BIN2	1733.48	2.17599	0.00247266	0.0212086	XM_027542900.1	ENSBTAG00000008897	175852	Milk fat yield	12	5	bridging integrator 2
NPC1	1021.78	1.23548	0.00020965	0.00300259	XM_027526325.1	ENSBTAG00000015195	16274;_x000D_ 16272;_x000D_ 16275;_x000D_ 16273	Milk fat percentage;_x000D_ Milk fat yield;_x000D_ Milk protein percentage;_x000D_ Milk protein yield	25	24	NPC intracellular cholesterol transporter 1
STIM1	433.131	-1.29019	0.00176065	0.0162866	XM_027563070.1	ENSBTAG00000013109	174252;_x000D_ 175618	Milk fat yield;_x000D_ Milk protein yield	15	15	stromal interaction molecule 1
LY6E	1887.59	-1.9081	0.00638467	0.0441728	XM_027560683.1	ENSBTAG00000017040	173610;_x000D_ 174174;_x000D_ 174957;_x000D_ 175532;_x000D_ 174564	Milk fat percentage;_x000D_ Milk fat yield;_x000D_ Milk protein percentage;_x000D_ Milk protein yield;_x000D_ Milk yield	4	14	lymphocyte antigen 6 family member E
CHST11	417.409	3.15187	3.00383e-07	1.25587e-05	XM_027541920.1	ENSBTAG00000010644	173976	Milk fat yield	4	5	carbohydrate sulfotransferase 11
CHST11	554.802	3.06687	5.91676e-05	0.00107358	XM_027541921.1	ENSBTAG00000010644	173976	Milk fat yield	4	5	carbohydrate sulfotransferase 11
EXOC4	277.25	-0.740921	0.000921523	0.00974567	XM_027538961.1	ENSBTAG00000014112	40674;_x000D_ 40677	Milk fat yield;_x000D_ Milk protein yield	18	4	exocyst complex component 4
BTRC	192.659	3.37231	3.00877e-07	1.25587e-05	XM_027529289.1	ENSBTAG00000007476	174330	Milk fat yield	18	26	beta-transducin repeat containing E3 ubiquitin protein ligase
BTRC	11.5055	7.02621	0.00409099	0.0312965	XM_027529288.1	ENSBTAG00000007476	174330	Milk fat yield	18	26	beta-transducin repeat containing E3 ubiquitin protein ligase
BTRC	30.6592	3.90848	0.0069208	0.0471896	XM_027529287.1	ENSBTAG00000007476	174330	Milk fat yield	18	26	beta-transducin repeat containing E3 ubiquitin protein ligase
CENPC	7.59108	-6.3475	0.000500156	0.00598937	XM_027544632.1	ENSBTAG00000001323	174104;_x000D_ 174841;_x000D_ 174440	Milk fat yield;_x000D_ Milk protein percentage;_x000D_ Milk yield	19	6	centromere protein C
TTC27	140.757	-0.505052	0.000417379	0.00520495	XM_027554977.1	ENSBTAG00000033010	168166	Milk fat yield	21	11	tetratricopeptide repeat domain 27
HERC6	922.975	1.30694	0.00369423	0.0290129	XM_027544093.1	ENSBTAG00000020536	10493;_x000D_ 10491;_x000D_ 10494;_x000D_ 10492	Milk fat percentage;_x000D_ Milk fat yield;_x000D_ Milk protein percentage;_x000D_ Milk protein yield	23	6	HECT and RLD domain containing E3 ubiquitin protein ligase family member 6
RETREG1	195.381	-1.80763	0.00274212	0.0229539	XM_027519999.1	ENSBTAG00000016444	50910;_x000D_ 50911;_x000D_ 50913;_x000D_ 50914;_x000D_ 50912	Milk fat percentage;_x000D_ Milk fat yield;_x000D_ Milk protein percentage;_x000D_ Milk protein yield;_x000D_ Milk yield	10	20	reticulophagy regulator 1
RIC8B	48.5271	-1.51032	0.00292812	0.0242127	XM_027541889.1	ENSBTAG00000000147	173979	Milk fat yield	14	5	RIC8 guanine nucleotide exchange factor B
EMP1	2157.82	1.87264	0.00150329	0.0143886	XM_027541388.1	ENSBTAG00000036078	173532;_x000D_ 174073	Milk fat percentage;_x000D_ Milk fat yield	6	5	epithelial membrane protein 1
PAH	997.129	-2.3697	0.00102553	0.0106302	XM_027541955.1	ENSBTAG00000012794	41015;_x000D_ 173973	Milk fat percentage;_x000D_ Milk fat yield	13	5	phenylalanine hydroxylase
ITGA1	100.942	-2.14978	0.00120942	0.0120739	XM_027519949.1	ENSBTAG00000016525	175917;_x000D_ 175173;_x000D_ 176298;_x000D_ 176017	Milk fat yield;_x000D_ Milk protein percentage;_x000D_ Milk protein yield;_x000D_ Milk yield	30	20	integrin subunit alpha 1
IRF9	1620.03	2.50664	6.22158e-08	3.28866e-06	XM_027553224.1	ENSBTAG00000005816	16245;_x000D_ 16243;_x000D_ 16246;_x000D_ 16244;_x000D_ 16242	Milk fat percentage;_x000D_ Milk fat yield;_x000D_ Milk protein percentage;_x000D_ Milk protein yield;_x000D_ Milk yield	10	10	interferon regulatory factor 9
IRF9	666.179	2.3087	2.87924e-07	1.21098e-05	XM_027553223.1	ENSBTAG00000005816	16245;_x000D_ 16243;_x000D_ 16246;_x000D_ 16244;_x000D_ 16242	Milk fat percentage;_x000D_ Milk fat yield;_x000D_ Milk protein percentage;_x000D_ Milk protein yield;_x000D_ Milk yield	10	10	interferon regulatory factor 9
IRF9	60.0859	3.33918	5.98658e-05	0.0010849	XM_027553225.1	ENSBTAG00000005816	16245;_x000D_ 16243;_x000D_ 16246;_x000D_ 16244;_x000D_ 16242	Milk fat percentage;_x000D_ Milk fat yield;_x000D_ Milk protein percentage;_x000D_ Milk protein yield;_x000D_ Milk yield	10	10	interferon regulatory factor 9
ATF3	1590.7	2.20881	0.000220356	0.00311924	XM_027565652.1	ENSBTAG00000008545	135536;_x000D_ 135534;_x000D_ 135537;_x000D_ 135580	Milk fat yield;_x000D_ Milk protein percentage;_x000D_ Milk protein yield;_x000D_ Milk yield	5	16	activating transcription factor 3
ATF3	723.975	1.50846	0.000542364	0.00637725	XM_027565650.1	ENSBTAG00000008545	135536;_x000D_ 135534;_x000D_ 135537;_x000D_ 135580	Milk fat yield;_x000D_ Milk protein percentage;_x000D_ Milk protein yield;_x000D_ Milk yield	5	16	activating transcription factor 3
ATF3	104.026	3.30905	0.00229867	0.0200455	XM_027565653.1	ENSBTAG00000008545	135536;_x000D_ 135534;_x000D_ 135537;_x000D_ 135580	Milk fat yield;_x000D_ Milk protein percentage;_x000D_ Milk protein yield;_x000D_ Milk yield	5	16	activating transcription factor 3
EPS8	46.0711	-6.38991	0.00264317	0.0223367	XM_027541431.1	ENSBTAG00000000369	65672;_x000D_ 174057;_x000D_ 174818;_x000D_ 174410	Milk fat percentage;_x000D_ Milk fat yield;_x000D_ Milk protein percentage;_x000D_ Milk yield	25	5	epidermal growth factor receptor pathway substrate 8
CDKN1A	5324.73	1.81103	0.00272664	0.022857	XM_027524458.1	ENSBTAG00000008353	135570;_x000D_ 135573;_x000D_ 135569;_x000D_ 135563;_x000D_ 135559	Milk fat percentage;_x000D_ Milk fat yield;_x000D_ Milk protein percentage;_x000D_ Milk protein yield;_x000D_ Milk yield	5	23	cyclin dependent kinase inhibitor 1A
PTPRR	7.19531	4.65332	0.000142577	0.00220046	XM_027542560.1	ENSBTAG00000015311	173972;_x000D_ 175382;_x000D_ 174395	Milk fat yield;_x000D_ Milk protein yield;_x000D_ Milk yield	17	5	protein tyrosine phosphatase receptor type R
ARAP1	925.969	2.80347	4.86765e-08	2.65622e-06	XM_027562976.1	ENSBTAG00000002051	174253	Milk fat yield	38	15	ArfGAP with RhoGAP domain, ankyrin repeat and PH domain 1
ARAP1	2220.54	1.58193	1.32566e-06	4.40846e-05	XM_027562979.1	ENSBTAG00000002051	174253	Milk fat yield	38	15	ArfGAP with RhoGAP domain, ankyrin repeat and PH domain 1
FGD4	949.614	3.51166	0.00176499	0.0163061	XM_027541689.1	ENSBTAG00000005453	173986	Milk fat yield	27	5	FYVE, RhoGEF and PH domain containing 4
CD14	10029.2	3.04567	6.70952e-17	9.33933e-14	XM_027546256.1	ENSBTAG00000015032	14038;_x000D_ 14037;_x000D_ 57242	Milk fat yield;_x000D_ Milk protein yield;_x000D_ Milk yield	2	7	CD14 molecule
CD14	1383.67	2.35611	6.67894e-08	3.49252e-06	XM_027546255.1	ENSBTAG00000015032	14038;_x000D_ 14037;_x000D_ 57242	Milk fat yield;_x000D_ Milk protein yield;_x000D_ Milk yield	2	7	CD14 molecule
DDIT3	1133.83	2.31099	6.62511e-07	2.4565e-05	XM_027542352.1	ENSBTAG00000031544	168858;_x000D_ 168867;_x000D_ 168865;_x000D_ 168868;_x000D_ 168866	Milk fat percentage;_x000D_ Milk fat yield;_x000D_ Milk protein percentage;_x000D_ Milk protein yield;_x000D_ Milk yield	5	5	DNA damage inducible transcript 3
C2CD3	352.845	1.61243	0.0021366	0.0189314	XM_027562924.1	ENSBTAG00000002907	174256	Milk fat yield	5	15	C2 domain containing 3 centriole elongation regulator
NOD2	118.147	2.19804	5.91195e-05	0.00107358	XM_027513614.1	ENSBTAG00000020936	9988;_x000D_ 9989;_x000D_ 9986;	Milk fat yield;_x000D_ Milk protein yield;_x000D_ Milk yield;	13	18	nucleotide binding oligomerization domain containing 2
NOD2	256.4	2.54192	0.000232438	0.00325402	XM_027513612.1	ENSBTAG00000020936	9988;_x000D_ 9989;_x000D_ 9986;	Milk fat yield;_x000D_ Milk protein yield;_x000D_ Milk yield;	13	18	nucleotide binding oligomerization domain containing 2
PKD2L1	5.76899	-5.94781	0.00123005	0.0122423	XR_003508906.1	ENSBTAG00000010742	174323	Milk fat yield	21	26	polycystin 2 like 1, transient receptor potential cation channel
CRACR2A	125.785	-2.94233	0.00129878	0.0127698	XM_027541054.1	ENSBTAG00000018940	173563;_x000D_ 174098;_x000D_ 176220;_x000D_ 175944	Milk fat percentage;_x000D_ Milk fat yield;_x000D_ Milk protein yield;_x000D_ Milk yield;	22	5	calcium release activated channel regulator 2A
CRACR2A	200.556	-1.12089	0.00132822	0.0130068	XM_027541053.1	ENSBTAG00000018940	173563;_x000D_ 174098;_x000D_ 176220;_x000D_ 175944	Milk fat percentage;_x000D_ Milk fat yield;_x000D_ Milk protein yield;_x000D_ Milk yield;	22	5	calcium release activated channel regulator 2A
LAP3	2141.68	-0.976407	0.00216733	0.0191341	XM_027544119.1	ENSBTAG00000005989	10478;_x000D_ 10476;_x000D_ 16059;_x000D_ 10477	Milk fat percentage;_x000D_ Milk fat yield;_x000D_ Milk protein percentage;_x000D_ Milk protein yield	13	6	leucine aminopeptidase 3
SPP1	3663.3	2.86784	0.000546022	0.00640738	XM_027544115.1	ENSBTAG00000005260	10039;_x000D_ 10396;_x000D_ 13170;_x000D_ 10480	Milk fat percentage;_x000D_ Milk fat yield;_x000D_ Milk protein percentage;_x000D_ Milk yield	10	6	secreted phosphoprotein 1
CSN2	641446	-2.80995	2.9415e-05	0.000600439	XM_027544670.1	ENSBTAG00000002632	10469;_x000D_ 10470;_x000D_ 31643;_x000D_ 10472;_x000D_ 13565;_x000D_ 136210	Milk fat percentage;_x000D_ Milk fat yield;_x000D_ Milk protein percentage;_x000D_ Milk protein yield;_x000D_ Milk kappa-casein percentage;_x000D_ Milk yield	8	6	casein beta
NR4A1	41.222	2.45817	0.000609137	0.00701011	XM_027542933.1	ENSBTAG00000000507	169047;_x000D_ 169039;_x000D_ 169034;_x000D_ 169033;_x000D_ 169710	Milk fat percentage;_x000D_ Milk fat yield;_x000D_ Milk protein percentage;_x000D_ Milk protein yield;_x000D_ Milk yield	12	5	nuclear receptor subfamily 4 group A member 1
CSN3	158422	-2.47846	2.08871e-05	0.00044729	XM_027544672.1	ENSBTAG00000039787	13569;_x000D_ 10466;_x000D_ 136216;_x000D_ 13576;_x000D_ 10465	Milk fat yield;_x000D_ Milk protein percentage;_x000D_ Milk protein yield;_x000D_ Milk kappa-casein percentage;_x000D_ Milk yield	5	6	casein kappa
PARM1	662.106	3.51684	2.54407e-09	2.11266e-07	XM_027544756.1	ENSBTAG00000015919	57254;_x000D_ 57284;_x000D_ 57275;_x000D_ 57249	Milk fat yield;_x000D_ Milk protein percentage;_x000D_ Milk protein yield;_x000D_ Milk yield	4	6	prostate androgen-regulated mucin-like protein 1
UBE2R2	1586.48	1.00604	0.00621609	0.0433201	XM_027550025.1	ENSBTAG00000054773	174137	Milk fat yield	5	8	ubiquitin conjugating enzyme E2 R2
ARRB1	840.186	1.25533	0.000713066	0.00793438	XM_027562881.1	ENSBTAG00000020485	173815;_x000D_ 174262;_x000D_ 174681	Milk fat percentage;_x000D_ Milk fat yield;_x000D_ Milk yield	20	15	arrestin beta 1
TNFSF10	95.8529	-2.26601	3.14011e-06	9.11506e-05	XM_027540918.1	ENSBTAG00000018994	16209;_x000D_ 16207;_x000D_ 16208	Milk fat percentage;_x000D_ Milk fat yield;_x000D_ Milk protein yield	7	1	TNF superfamily member 10
CXCL8	42298.9	7.00226	1.13412e-14	5.71578e-12	XM_027544730.1	ENSBTAG00000019716	9939;_x000D_ 15946;_x000D_ 15949;_x000D_ 15947	Milk fat yield;_x000D_ Milk protein percentage;_x000D_ Milk protein yield;_x000D_ 305-day milk yield	4	6	C-X-C motif chemokine ligand 8
SESN2	44.7862	4.94564	2.13845e-05	0.00045627	XM_027518857.1	ENSBTAG00000002363	168953;_x000D_ 169704;_x000D_ 168950;_x000D_ 168979;_x000D_ 169699	Milk fat percentage;_x000D_ Milk fat yield;_x000D_ Milk protein percentage;_x000D_ Milk protein yield;_x000D_ Milk yield	10	2	sestrin 2
SESN2	1108.62	3.01533	2.59864e-05	0.000539111	XM_027518867.1	ENSBTAG00000002363	168953;_x000D_ 169704;_x000D_ 168950;_x000D_ 168979;_x000D_ 169699	Milk fat percentage;_x000D_ Milk fat yield;_x000D_ Milk protein percentage;_x000D_ Milk protein yield;_x000D_ Milk yield	10	2	sestrin 2
SESN2	237.707	3.41242	0.00542616	0.0390229	XM_027518877.1	ENSBTAG00000002363	168953;_x000D_ 169704;_x000D_ 168950;_x000D_ 168979;_x000D_ 169699	Milk fat percentage;_x000D_ Milk fat yield;_x000D_ Milk protein percentage;_x000D_ Milk protein yield;_x000D_ Milk yield	10	2	sestrin 2
MOCS1	601.68	3.11426	4.68121e-07	1.82448e-05	XM_027524919.1	ENSBTAG00000010449	175838;_x000D_ 52007;_x000D_ 52011;_x000D_ 176308;_x000D_ 176058	Milk fat percentage;_x000D_ Milk fat yield;_x000D_ Milk protein percentage;_x000D_ Milk protein yield;_x000D_ Milk yield	12	23	molybdenum cofactor synthesis 1
MOCS1	165.269	3.25876	6.22399e-05	0.00111959	XM_027524920.1	ENSBTAG00000010449	175838;_x000D_ 52007;_x000D_ 52011;_x000D_ 176308;_x000D_ 176058	Milk fat percentage;_x000D_ Milk fat yield;_x000D_ Milk protein percentage;_x000D_ Milk protein yield;_x000D_ Milk yield	12	23	molybdenum cofactor synthesis 1
MOCS1	1634.95	1.35194	0.00380862	0.0296484	XM_027524921.1	ENSBTAG00000010449	175838;_x000D_ 52007;_x000D_ 52011;_x000D_ 176308;_x000D_ 176058	Milk fat percentage;_x000D_ Milk fat yield;_x000D_ Milk protein percentage;_x000D_ Milk protein yield;_x000D_ Milk yield	12	23	molybdenum cofactor synthesis 1
SLC45A4	345.255	3.52097	1.54949e-06	5.03258e-05	XR_003514392.1	ENSBTAG00000008597	173648;_x000D_ 174201;_x000D_ 174982;_x000D_ 175560;_x000D_ 174600	Milk fat percentage;_x000D_ Milk fat yield;_x000D_ Milk protein percentage;_x000D_ Milk protein yield;_x000D_ Milk yield	14	14	solute carrier family 45 member 4
SLC45A4	305.107	3.96487	0.000150316	0.00230047	XM_027560722.1	ENSBTAG00000008597	173648;_x000D_ 174201;_x000D_ 174982;_x000D_ 175560;_x000D_ 174600	Milk fat percentage;_x000D_ Milk fat yield;_x000D_ Milk protein percentage;_x000D_ Milk protein yield;_x000D_ Milk yield	14	14	solute carrier family 45 member 4
SLC45A4	30.4886	4.41613	0.000261554	0.00357577	XR_003514393.1	ENSBTAG00000008597	173648;_x000D_ 174201;_x000D_ 174982;_x000D_ 175560;_x000D_ 174600	Milk fat percentage;_x000D_ Milk fat yield;_x000D_ Milk protein percentage;_x000D_ Milk protein yield;_x000D_ Milk yield	14	14	solute carrier family 45 member 4
SLC45A4	77.626	5.81141	0.0018769	0.0171059	XM_027560723.1	ENSBTAG00000008597	173648;_x000D_ 174201;_x000D_ 174982;_x000D_ 175560;_x000D_ 174600	Milk fat percentage;_x000D_ Milk fat yield;_x000D_ Milk protein percentage;_x000D_ Milk protein yield;_x000D_ Milk yield	14	14	solute carrier family 45 member 4
ABCA1	525.786	2.5843	0.000835861	0.0090026	XM_027550430.1	ENSBTAG00000020661	135515	Milk fat yield	50	8	ATP binding cassette subfamily A member 1
KCNK9	37.8119	4.31448	2.97864e-07	1.2474e-05	XM_027560769.1	ENSBTAG00000047488	33380;_x000D_ 174222;_x000D_ 174999;_x000D_ 175577;_x000D_ 174625	Milk fat percentage;_x000D_ Milk fat yield;_x000D_ Milk protein percentage;_x000D_ Milk protein yield;_x000D_ Milk yield	2	14	potassium two pore domain channel subfamily K member 9
CAST	223.748	-2.62046	0.00236745	0.0204864	XM_027545562.1	ENSBTAG00000000874	57251;_x000D_ 57266;_x000D_ 57241	Milk fat yield;;_x000D_ Milk protein yield;_x000D_ Milk yield	39	7	calpastatin
MAF1	1264.02	-0.799868	0.00585405	0.0414133	XM_027560581.1	ENSBTAG00000012242	173587;_x000D_ 174153;_x000D_ 167032;_x000D_ 175510;_x000D_ 174541	Milk fat percentage;_x000D_ Milk fat yield;_x000D_ Milk protein percentage;_x000D_ Milk protein yield;_x000D_ Milk yield	8	14	MAF1 homolog, negative regulator of RNA polymerase III
SLK	1170.57	-2.60552	6.10181e-08	3.24295e-06	XM_027529337.1	ENSBTAG00000001017	174340	Milk fat yield	19	26	STE20 like kinase
PRLR	63.9665	-1.78006	0.00261529	0.0221674	XM_027519924.1	ENSBTAG00000025035	173945;_x000D_ 5638;_x000D_ 175313;_x000D_ 121757;_x000D_ 31678	Milk fat percentage;_x000D_ Milk fat yield;_x000D_ Milk protein percentage;_x000D_ Milk protein yield;_x000D_ Milk yield	12	20	prolactin receptor
NR1H3	322.894	1.37494	0.00479824	0.0354364	XM_027562440.1	ENSBTAG00000010681	136247	Milk fat yield	11	15	nuclear receptor subfamily 1 group H member 3
RPL23A	15634.3	-1.36921	0.000651102	0.00737521	XM_027517736.1	ENSBTAG00000046394	169694;_x000D_ 168909;_x000D_ 168920;_x000D_ 168873;_x000D_ 168875	Milk fat percentage;_x000D_ Milk fat yield;_x000D_ Milk protein percentage;_x000D_ Milk protein yield;_x000D_ Milk yield	5	19	ribosomal protein L23a
NT5E	271.585	-2.93355	3.65992e-05	0.000719456	XM_027551459.1	ENSBTAG00000048655	44078;_x000D_ 44082;_x000D_ 44084	Milk fat percentage;_x000D_ Milk fat yield;_x000D_ Milk protein yield	9	9	5'-nucleotidase ecto
RCAN2	40.1426	-4.38675	1.23023e-05	0.000286313	XM_027523981.1	ENSBTAG00000009302	52130	Milk fat yield	6	23	regulator of calcineurin 2
IDH1	3299.88	-1.69899	0.00502641	0.0368053	XM_027565858.1	ENSBTAG00000020527	16154;_x000D_ 16152;_x000D_ 16155;_x000D_ 16153;_x000D_ 16151	Milk fat percentage;_x000D_ Milk fat yield;_x000D_ Milk protein percentage;_x000D_ Milk protein yield;_x000D_ Milk yield	11	2	isocitrate dehydrogenase (NADP(+)) 1
LPIN1	821.037	-2.5071	0.000486739	0.00589389	XM_027556050.1	ENSBTAG00000007689	170542;_x000D_ 170548;_x000D_ 136238;_x000D_ 170547;_x000D_ 170546	Milk fat percentage;_x000D_ Milk fat yield;_x000D_ Milk protein percentage;_x000D_ Milk protein yield;_x000D_ 305-day milk yield	28	11	lipin 1
DCHS1	19.8201	1.39114	0.000446926	0.00549288	XM_027563148.1	ENSBTAG00000015405	174246	Milk fat yield	21	15	dachsous cadherin-related 1
NFIB	102.333	-6.45545	0.000312961	0.00412305	XM_027549228.1	ENSBTAG00000027442	36329	Milk fat percentage	13	8	nuclear factor I B
STAT1	2934.31	1.87516	1.23755e-05	0.000287328	XM_027563063.1	ENSBTAG00000007867	9983;_x000D_ 9984;_x000D_ 9985;_x000D_ 136183	Milk fat percentage;_x000D_ Milk protein percentage;_x000D_ Milk protein yield;_x000D_ Milk yield	26	2	signal transducer and activator of transcription 1
STAT1	866.302	1.81935	0.0010994	0.0112287	XM_027563044.1	ENSBTAG00000007867	9983;_x000D_ 9984;_x000D_ 9985;_x000D_ 136183	Milk fat percentage;_x000D_ Milk protein percentage;_x000D_ Milk protein yield;_x000D_ Milk yield	26	2	signal transducer and activator of transcription 1
SLC35F6	449.545	1.53795	0.000110016	0.0017866	XM_027555880.1	ENSBTAG00000018761	173571	Milk fat percentage	6	11	solute carrier family 35 member F6
FCGR2B	46.8924	2.44203	0.000230169	0.0032269	XM_027527579.1	ENSBTAG00000021842	2594;_x000D_ 172728;_x000D_ 172727;_x000D_ 172726	Milk fat percentage;_x000D_ Milk protein percentage;_x000D_ Milk protein yield;_x000D_ Milk yield;	10	3	Fc fragment of IgG receptor IIb
FCGR2B	115.64	2.7398	0.000310234	0.00409596	XM_027527568.1	ENSBTAG00000021842	2594;_x000D_ 172728;_x000D_ 172727;_x000D_ 172726	Milk fat percentage;_x000D_ Milk protein percentage;_x000D_ Milk protein yield;_x000D_ Milk yield;	10	3	Fc fragment of IgG receptor IIb
FCGR2B	69.8082	4.96659	0.000358937	0.00461596	XM_027527559.1	ENSBTAG00000021842	2594;_x000D_ 172728;_x000D_ 172727;_x000D_ 172726	Milk fat percentage;_x000D_ Milk protein percentage;_x000D_ Milk protein yield;_x000D_ Milk yield;	10	3	Fc fragment of IgG receptor IIb
FCGR2B	8.32678	5.29377	0.000780296	0.00853944	XM_027527585.1	ENSBTAG00000021842	2594;_x000D_ 172728;_x000D_ 172727;_x000D_ 172726	Milk fat percentage;_x000D_ Milk protein percentage;_x000D_ Milk protein yield;_x000D_ Milk yield;	10	3	Fc fragment of IgG receptor IIb
FCGR2B	30.0647	4.05489	0.00339281	0.0271564	XM_027527541.1	ENSBTAG00000021842	2594;_x000D_ 172728;_x000D_ 172727;_x000D_ 172726	Milk fat percentage;_x000D_ Milk protein percentage;_x000D_ Milk protein yield;_x000D_ Milk yield;	10	3	Fc fragment of IgG receptor IIb
SWT1	126.016	3.77931	0.00706454	0.0479238	XM_027565571.1	ENSBTAG00000004492	173828	Milk fat percentage	19	16	SWT1 RNA endoribonuclease homolog
PLBD1	166.313	3.20458	8.84357e-07	3.16409e-05	XM_027541400.1	ENSBTAG00000015562	161748	Milk fat percentage	12	5	phospholipase B domain containing 1
CACHD1	43.0893	-2.23325	0.00393518	0.0304131	XM_027537021.1	ENSBTAG00000016455	39959;_x000D_ 39962	Milk fat percentage;_x000D_ Milk protein percentage	27	3	cache domain containing 1
GINS4	61.0912	1.54617	0.00153582	0.0146472	XM_027530055.1	ENSBTAG00000017133	25002	Milk fat percentage	10	27	GINS complex subunit 4
ETV6	117.912	2.4762	0.000178601	0.00264071	XM_027541361.1	ENSBTAG00000014605	173546	Milk fat percentage	12	5	ETS variant transcription factor 6
ETV6	296.675	2.01575	0.00321837	0.0260454	XM_027541360.1	ENSBTAG00000014605	173546	Milk fat percentage	12	5	ETS variant transcription factor 6
CCL28	10.9087	-3.28345	0.000807921	0.00875328	XM_027520323.1	ENSBTAG00000001557	173868;_x000D_ 175227;_x000D_ 174716;	Milk fat percentage;_x000D_ Milk protein percentage;_x000D_ Milk yield	8	20	C-C motif chemokine ligand 28
MS4A8	473.825	3.36148	0.000127569	0.00201131	XM_027532124.1	ENSBTAG00000009289	57260;_x000D_ 57283	Milk fat percentage;_x000D_ Milk protein percentage	8	29	membrane spanning 4-domains A8
MS4A8	331.722	2.93959	0.00099071	0.0103205	XM_027532127.1	ENSBTAG00000009289	57260;_x000D_ 57283	Milk fat percentage;_x000D_ Milk protein percentage	8	29	membrane spanning 4-domains A8
EMB	1466.64	3.6921	0.00011244	0.00181387	XM_027520046.1	ENSBTAG00000044010	173840;_x000D_ 175199;_x000D_ 174700	Milk fat percentage;_x000D_ Milk protein percentage;_x000D_ Milk yield	17	20	embigin
EMB	133.148	3.93978	0.000223068	0.00315152	XM_027520048.1	ENSBTAG00000044010	173840;_x000D_ 175199;_x000D_ 174700	Milk fat percentage;_x000D_ Milk protein percentage;_x000D_ Milk yield	17	20	embigin
EMB	808.639	2.95538	0.00371553	0.0291311	XM_027520047.1	ENSBTAG00000044010	173840;_x000D_ 175199;_x000D_ 174700	Milk fat percentage;_x000D_ Milk protein percentage;_x000D_ Milk yield	17	20	embigin
TTC33	39.4459	2.50077	0.00523595	0.03795	XM_027520090.1	ENSBTAG00000000012	173902;_x000D_ 175261;_x000D_ 174741	Milk fat percentage;_x000D_ Milk protein percentage;_x000D_ Milk yield	7	20	tetratricopeptide repeat domain 33
OXCT1	355.367	-1.03173	0.00211721	0.0187995	XM_027520028.1	ENSBTAG00000033186	173887;_x000D_ 161863;_x000D_ 174729;	Milk fat percentage;_x000D_ Milk protein percentage;_x000D_ Milk yield;	17	20	3-oxoacid CoA-transferase 1
MFGE8	7929.89	-1.90412	0.0045375	0.0338875	XM_027521055.1	ENSBTAG00000003300	51082;_x000D_ 51086	Milk fat percentage;_x000D_ Milk protein percentage	13	21	milk fat globule EGF and factor V/VIII domain containing
TLR4	2268.88	3.34156	8.97717e-09	6.38471e-07	XM_027550651.1	ENSBTAG00000006240	14033;_x000D_ 167139;_x000D_ 136230	Milk fat percentage;_x000D_ Milk protein percentage;_x000D_ Milk yield	4	8	toll like receptor 4
TLR4	2977.31	4.26449	4.17254e-08	2.33654e-06	XM_027550650.1	ENSBTAG00000006240	14033;_x000D_ 167139;_x000D_ 136230	Milk fat percentage;_x000D_ Milk protein percentage;_x000D_ Milk yield	4	8	toll like receptor 4
CD2	675.89	-2.62084	0.000458911	0.0055991	XM_027535799.1	ENSBTAG00000017256	57255	Milk fat percentage	5	3	CD2 molecule
DGKG	13.465	7.25249	0.0031189	0.0254519	XM_027538801.1	ENSBTAG00000005091	136180;_x000D_ 136181;_x000D_ 136179	Milk fat percentage;_x000D_ Milk protein percentage;_x000D_ Milk yield	27	1	diacylglycerol kinase gamma
TGM2	660.162	2.40142	1.26919e-06	4.24481e-05	XM_027558567.1	ENSBTAG00000016208	16182;_x000D_ 16183;_x000D_ 16181;_x000D_ 16180	Milk fat percentage;_x000D_ Milk protein percentage;_x000D_ Milk protein yield;_x000D_ Milk yield	13	13	transglutaminase 2
FYB1	2442.5	3.43181	5.38698e-05	0.000988493	XM_027520105.1	ENSBTAG00000001492	173917;_x000D_ 175283	Milk fat percentage;_x000D_ Milk protein percentage	21	20	FYN binding protein 1
MATN2	10.5615	-2.70532	0.000213535	0.00304926	XM_027561473.1	ENSBTAG00000017165	173803;_x000D_ 175142	Milk fat percentage;_x000D_ Milk protein percentage	19	14	matrilin 2
CCND3	1070.66	-2.06097	1.1102e-05	0.000263198	XM_027525352.1	ENSBTAG00000010106	175837;_x000D_ 16269;_x000D_ 176306;_x000D_ 176053	Milk fat percentage;_x000D_ Milk protein percentage;_x000D_ Milk protein yield;_x000D_ Milk yield	7	23	cyclin D3
CCND3	412.08	-2.10537	3.03427e-05	0.000613805	XM_027525353.1	ENSBTAG00000010106	175837;_x000D_ 16269;_x000D_ 176306;_x000D_ 176053	Milk fat percentage;_x000D_ Milk protein percentage;_x000D_ Milk protein yield;_x000D_ Milk yield	7	23	cyclin D3
CCND3	352.434	-2.97522	0.000632512	0.00722507	XM_027525350.1	ENSBTAG00000010106	175837;_x000D_ 16269;_x000D_ 176306;_x000D_ 176053	Milk fat percentage;_x000D_ Milk protein percentage;_x000D_ Milk protein yield;_x000D_ Milk yield	7	23	cyclin D3
ARHGAP39	107.186	-1.99536	0.00567102	0.0403431	XM_027560422.1	ENSBTAG00000007186	161665;_x000D_ 174927;_x000D_ 175502;_x000D_ 174533	Milk fat percentage;_x000D_ Milk protein percentage;_x000D_ Milk protein yield;_x000D_ Milk yield	14	14	Rho GTPase activating protein 39
OLR1	647.352	3.56916	6.49578e-07	2.42191e-05	XM_027541302.1	ENSBTAG00000004547	136185;_x000D_ 20597	Milk fat percentage;_x000D_ Milk protein percentage	6	5	oxidized low density lipoprotein receptor 1
OLR1	210.217	3.57543	5.08617e-06	0.000136548	XM_027541303.1	ENSBTAG00000004547	136185;_x000D_ 20597	Milk fat percentage;_x000D_ Milk protein percentage	6	5	oxidized low density lipoprotein receptor 1
DAB2	11.9236	2.96104	0.00018461	0.00271309	XM_027520607.1	ENSBTAG00000016152	173914;_x000D_ 176101;_x000D_ 174755	Milk fat percentage;_x000D_ Milk protein percentage;_x000D_ Milk yield	16	20	DAB adaptor protein 2
GRHL3	45.1133	-2.16146	0.00329642	0.0265375	XM_027520282.1	ENSBTAG00000019791	173446	Milk fat percentage	17	2	grainyhead like transcription factor 3
ARID5B	549.843	2.18785	0.000830116	0.00895392	XM_027530920.1	ENSBTAG00000051333	16205;_x000D_ 16206;_x000D_ 16204;_x000D_ 16203	Milk fat percentage;_x000D_ Milk protein percentage;_x000D_ Milk protein yield;_x000D_ Milk yield	11	28	AT-rich interaction domain 5B
TBC1D1	394.99	2.41896	0.00288269	0.0238911	XM_027544255.1	ENSBTAG00000013699	172750;_x000D_ 172751	Milk fat percentage;_x000D_ Milk protein percentage	27	6	TBC1 domain family member 1
MAP4K4	1621.48	3.41369	4.67889e-06	0.000127464	XM_027554741.1	ENSBTAG00000013023	130215;_x000D_ 130217;_x000D_ 130216	Milk fat percentage;_x000D_ Milk protein percentage;_x000D_ 305-day milk yield	34	11	mitogen-activated protein kinase kinase kinase kinase 4
MAP4K4	1161.95	3.44333	0.000762878	0.0083865	XM_027554744.1	ENSBTAG00000013023	130215;_x000D_ 130217;_x000D_ 130216	Milk fat percentage;_x000D_ Milk protein percentage;_x000D_ 305-day milk yield	34	11	mitogen-activated protein kinase kinase kinase kinase 4
MAP4K4	195.265	4.07114	0.000798367	0.00867871	XM_027554729.1	ENSBTAG00000013023	130215;_x000D_ 130217;_x000D_ 130216	Milk fat percentage;_x000D_ Milk protein percentage;_x000D_ 305-day milk yield	34	11	mitogen-activated protein kinase kinase kinase kinase 4
MAP4K4	506.624	1.89879	0.00263095	0.0222592	XM_027554743.1	ENSBTAG00000013023	130215;_x000D_ 130217;_x000D_ 130216	Milk fat percentage;_x000D_ Milk protein percentage;_x000D_ 305-day milk yield	34	11	mitogen-activated protein kinase kinase kinase kinase 4
MAP4K4	399.242	3.53865	0.00312255	0.0254674	XM_027554727.1	ENSBTAG00000013023	130215;_x000D_ 130217;_x000D_ 130216	Milk fat percentage;_x000D_ Milk protein percentage;_x000D_ 305-day milk yield	34	11	mitogen-activated protein kinase kinase kinase kinase 4
MAP4K4	784.897	4.24562	0.00618608	0.0431873	XM_027554738.1	ENSBTAG00000013023	130215;_x000D_ 130217;_x000D_ 130216	Milk fat percentage;_x000D_ Milk protein percentage;_x000D_ 305-day milk yield	34	11	mitogen-activated protein kinase kinase kinase kinase 4
MAP4K4	841.118	4.13157	0.00724852	0.0488544	XM_027554725.1	ENSBTAG00000013023	130215;_x000D_ 130217;_x000D_ 130216	Milk fat percentage;_x000D_ Milk protein percentage;_x000D_ 305-day milk yield	34	11	mitogen-activated protein kinase kinase kinase kinase 4
GBA	522.868	1.0921	2.58876e-05	0.000537444	XM_027531252.1	ENSBTAG00000014841	173451;_x000D_ 174800	Milk fat percentage;_x000D_ Milk protein percentage	13	3	glucosylceramidase beta
MTMR12	128.959	-1.66807	3.80496e-06	0.000107048	XM_027520012.1	ENSBTAG00000012278	173951;_x000D_ 175320;_x000D_ 174787;	Milk fat percentage;_x000D_ Milk protein percentage;_x000D_ Milk yield	17	20	myotubularin related protein 12
ETS2	4148.98	4.70054	9.13326e-12	1.56894e-09	XM_027549003.1	ENSBTAG00000009214	136176;_x000D_ 136177	Milk fat percentage;_x000D_ Milk protein percentage	10	1	ETS proto-oncogene 2, transcription factor
SCARB1	699.454	1.82359	0.000238518	0.00330903	XM_027567034.1	ENSBTAG00000014269	125191;_x000D_ 125175	Milk fat percentage;_x000D_ Milk protein percentage	14	17	scavenger receptor class B member 1
TSPAN32	170.623	3.91859	2.57412e-09	2.12554e-07	XM_027532457.1	ENSBTAG00000002702	13547;_x000D_ 13548	Milk fat percentage;_x000D_ Milk protein percentage	13	29	tetraspanin 32
TSPAN32	503.917	3.15721	2.6481e-09	2.1775e-07	XM_027532460.1	ENSBTAG00000002702	13547;_x000D_ 13548	Milk fat percentage;_x000D_ Milk protein percentage	13	29	tetraspanin 32
TSPAN32	130.622	3.62254	3.49543e-06	9.96829e-05	XM_027532461.1	ENSBTAG00000002702	13547;_x000D_ 13548	Milk fat percentage;_x000D_ Milk protein percentage	13	29	tetraspanin 32
TSPAN32	262.545	3.06984	1.86218e-05	0.00040774	XM_027532459.1	ENSBTAG00000002702	13547;_x000D_ 13548	Milk fat percentage;_x000D_ Milk protein percentage	13	29	tetraspanin 32
TSPAN32	25.7518	2.63332	7.50935e-05	0.00129655	XM_027532462.1	ENSBTAG00000002702	13547;_x000D_ 13548	Milk fat percentage;_x000D_ Milk protein percentage	13	29	tetraspanin 32
TSPAN32	74.3194	2.2483	0.000181564	0.00267504	XM_027532458.1	ENSBTAG00000002702	13547;_x000D_ 13548	Milk fat percentage;_x000D_ Milk protein percentage	13	29	tetraspanin 32
IFIH1	1042.81	2.35611	6.80795e-05	0.00120026	XM_027559234.1	ENSBTAG00000008142	16213;_x000D_ 16214;_x000D_ 16212;_x000D_ 16211	Milk fat percentage;_x000D_ Milk protein percentage;_x000D_ Milk protein yield;_x000D_ Milk yield	16	2	interferon induced with helicase C domain 1
PARP12	1110.95	1.27827	0.00318879	0.0258777	XM_027538849.1	ENSBTAG00000016546	16225;_x000D_ 16226;_x000D_ 16224;_x000D_ 16223	Milk fat percentage;_x000D_ Milk protein percentage;_x000D_ Milk protein yield;_x000D_ Milk yield	12	4	poly(ADP-ribose) polymerase family member 12
PARP12	81.6439	2.75898	0.00381112	0.02966	XM_027538851.1	ENSBTAG00000016546	16225;_x000D_ 16226;_x000D_ 16224;_x000D_ 16223	Milk fat percentage;_x000D_ Milk protein percentage;_x000D_ Milk protein yield;_x000D_ Milk yield	12	4	poly(ADP-ribose) polymerase family member 12
TG	663.785	4.30884	1.82313e-09	1.57203e-07	XM_027560798.1	ENSBTAG00000007823	173769;_x000D_ 31670	Milk fat percentage;_x000D_ Milk yield	50	14	thyroglobulin
