# Supplementary material for: Non-Synonymous Variants in Fat QTL Genes among High- and Low-Milk-Yielding Indigenous Breeds
Source: Animals (Basel). 2023 Feb 28;13(5):884. doi: 10.3390/ani13050884 (PMC10000039; doi:10.3390/ani13050884)
Supplement: Supplementary file 1 [file animals-13-00884-s001.zip › Supplementary_files/SM-4.xlsx]

## Sheet: SNPSummary
Genes	EnsembleId(BT)	Chr	Start	End	CDS	Exon	SNPCount	BiAllellelic
LPIN1	ENSBTAG00000007689_LPIN1	NC_040086.1	85168990	85299051	6	123	10	9
PTK2	ENSBTAG00000009578_PTK2	NC_040089.1	2793205	2986179	30	920	1	1
DGAT1	ENSBTAG00000026356_DGAT1	NC_040089.1	547336	558673	4	64	2	2
SDC2	ENSBTAG00000014357_SDC2	NC_040089.1	67885139	68006993	2	10	2	2
NUP98	ENSBTAG00000008432_NUP98	NC_040090.1	32662235	32749000	3	96	2	2
ZBTB16	ENSBTAG00000011266_ZBTB16	NC_040090.1	59519169	59723887	4	24	3	3
FGF2	ENSBTAG00000005691_FGF2	NC_040092.1	37900967	37980582	1	7	2	2
DGKG	ENSBTAG00000005091_DGKG	NC_040076.1	80595457	80821976	3	70	3	3
ITGA1	ENSBTAG00000016525_ITGA1	NC_040095.1	25934013	26116012	1	30	10	9
GHR	ENSBTAG00000001335_GHR	NC_040095.1	31683009	31993386	5	44	6	6
MFGE8	ENSBTAG00000003300_MFGE8	NC_040096.1	20516116	20540642	2	18	4	4
IGF1R	ENSBTAG00000021527_IGF1R	NC_040096.1	7856996	8161856	2	41	1	1
ANK1	ENSBTAG00000027629_ANK1	NC_040102.1	36035255	36276595	14	477	5	4
CACNA1C	ENSBTAG00000010660_CACNA1C	NC_040080.1	11268673	11659827	25	1185	3	3
DDIT3	ENSBTAG00000031544_DDIT3	NC_040080.1	64346323	64350540	1	2	1	1
HERC6	ENSBTAG00000020536_HERC6	NC_040081.1	36492384	36549974	2	46	9	9
CXCL8	ENSBTAG00000019716_CXCL8	NC_040081.1	88364933	88368713	1	4	1	1
TLR4	ENSBTAG00000006240_TLR4	NC_040083.1	107075099	107086126	2	4	6	5
LPL	ENSBTAG00000012855_LPL	NC_040083.1	66717576	66744131	1	9	1	1
NT5E	ENSBTAG00000048655_NT5E	NC_040084.1	64029657	64102659	1	9	6	6

## Sheet: HMBFixed
		Enzyme	Chr	POS	Chr	satrt	end	Gene_Position	Protein_position	Amino acid REF	Amino acid ALT	REF	ALT	Sahiwal_35	Sahiwal_17	Sahiwal_21	Sahiwal_18	Gir_11	Gir_3	Gir_10	Gir_2	Amritmahl_176	Dangi_81	Gaulao_164	Deoni_94	Pulikulum_74	Halikkar_190
HMFixed:6	GHR	ENSBTAG00000001335	NC_040095.1	31685773	20	31683009	31993386	2765	392	Glu	Asp	C	G	C/C	C/C	C/C	C/C	C/C	C/C	C/C	C/C	C/C	C/G	C/G	C/C	C/G	C/C
HMFixed:7	GHR	ENSBTAG00000001335	NC_040095.1	31685984	20	31683009	31993386	2976	462	N	D	A	G	A/A	A/A	A/A	A/A	A/A	A/A	A/A	A/A	A/A	A/G	A/A	A/A	A/A	A/A
HMFixed:19	TLR4	ENSBTAG00000006240	NC_040083.1	107083326	8	107075099	107086126	8228	151	N (Asparagine)	T (Thrionin)	A	C	A/A	A/A	A/A	A/A	A/A	A/A	A/A	A/A	A/A	A/C	A/C	A/C	A/A	A/A
HMFixed:20	TLR4	ENSBTAG00000006240	NC_040083.1	107083914	8	107075099	107086126	8816	347	A (Alanine)	Glu (Glutamic acid)	C	A	C/C	C/C	C/C	C/C	C/C	C/C	C/C	C/C	C/C	C/A	C/C	C/C	C/C	C/C
HMFixed:22	LPIN1	ENSBTAG00000007689	NC_040086.1	85187074	11	85168990	85299051	18085	772	R (Arginin)	K (Lysine)	G	A	G/G	G/G	G/G	G/G	G/G	G/G	G/G	G/G	G/A	G/G	G/G	G/G	G/A	G/A
HMFixed:27	LPIN1	ENSBTAG00000007689	NC_040086.1	85209309	11	85168990	85299051	40319	631	A (Alanine)	E (Glutamic acid)	C	T	C/C	C/C	C/C	C/C	C/C	C/C	C/C	C/C	C/C	C/C	C/T	C/C	C/C	C/C
HMFixed:28	LPIN1	ENSBTAG00000007689	NC_040086.1	85211528	11	85168990	85299051	42539	542	R (Arginin)	P (Proline)	C	G	C/C	C/C	C/C	C/C	C/C	C/C	C/C	C/C	C/C	C/G	C/C	C/G	C/C	C/G
HMFixed:34	CACNA1C	ENSBTAG00000010660	NC_040080.1	11271411	5	11268673	11659827	2739	204	E (Glutaamic acid)	K (Lysine)	C	T	C/C	C/C	C/C	C/C	C/C	C/C	C/C	C/C	C/C	C/C	C/C	C/T	C/C	C/C
HMFixed:37	ZBTB16	ENSBTAG00000011266	NC_040090.1	59717709	15	59519169	59723887	198541	393	V (Valine)	M (Methionine)	C	T	C/C	C/C	C/C	C/C	C/C	C/C	C/C	C/C	C/C	C/T	C/C	C/T	C/C	C/C
HMFixed:49	ITGA1	ENSBTAG00000016525	NC_040095.1	25983121	20	25934013	26116012	49109	588	V (Valine)	M (Methionine)	C	T	C/C	C/C	C/C	C/C	C/C	C/C	C/C	C/C	C/C	C/C	C/C	C/C	C/T	C/C
HMFixed:65	ANK1	ENSBTAG00000027629	NC_040102.1	36054194	27	36035255	36276595	18940	111	P (Proline)	S (Serine)	G	A	G/G	G/G	G/G	G/G	G/G	G/G	G/G	G/G	G/G	G/G	G/G	G/G	G/A	G/G
HMFixed:66	ANK1	ENSBTAG00000027629	NC_040102.1	36076037	27	36035255	36276595	40783	127	R (Arginin)	H (Histidine)	G	A	G/G	G/G	G/G	G/G	G/G	G/G	G/G	G/G	G/G	G/G	G/G	G/G	G/G	G/A
HMFixed:70	NT5E	ENSBTAG00000048655	NC_040084.1	64035090	9	64029657	64102659	5434	475	C (Cysteine)	F (Phenylalanine)	C	T	C/C	C/C	C/C	C/C	C/C	C/C	C/C	C/C	C/C	C/C	T/T	C/C	C/C	C/C
HMFixed:74	NT5E	ENSBTAG00000048655	NC_040084.1	64065719	9	64029657	64102659	36063	151	A (Alanine)	V (Valine)	G	A	G/G	G/G	G/G	G/G	G/G	G/G	G/G	G/G	G/G	G/G	G/G	G/A	G/G	G/G

## Sheet: LMBFixed
	Gene	Enzyme	#CHROM	POS	Chr	start	end	Gene_Position	Protein_position	Amino acid REF	Amino acid ALT	REF	ALT	Sahiwal_35	Sahiwal_17	Sahiwal_21	Sahiwal_18	Gir_11	Gir_3	Gir_10	Gir_2	Amritmahl_176	Dangi_81	Gaulao_164	Deoni_94	Pulikulum_74	Halikkar_190
LMFixed:8	MFGE8	ENSBTAG00000003300	NC_040096.1	20518217	21	20516116	20540642	2102	328	S(serine)	R (Arginine)	A	T	A/A	A/A	A/A	A/A	A/T	A/A	A/A	A/A	A/A	A/A	A/A	A/A	A/A	A/A
LMFixed:15	FGF2	ENSBTAG00000005691	NC_040092.1	37920746	17	37900967	37980582	19780	19	G (Glycine)	R (Arginine)	G	A	G/G	G/G	G/A	.	.	.	G/G	G/G	G/G	G/G	G/G	G/G	G/G	G/G
LMFixed:18	TLR4	ENSBTAG00000006240	NC_040083.1	107080326	8	107075099	107086126	5228	67	R (Arginine)	K (Lysin)	G	A	G/A	G/G	G/G	G/G	G/G	G/G	G/G	G/G	G/G	G/G	G/G	G/G	G/G	G/G
LMFixed:26	LPIN1	ENSBTAG00000007689	NC_040086.1	85205642	11	85168990	85299051	36653	766	S (Serine)	P (Proline)	T	G	T/T	T/G	T/T	T/T	T/T	T/T	T/T	T/T	T/T	T/T	T/T	T/T	T/T	T/T
LMFixed:32	NUP98	ENSBTAG00000008432	NC_040090.1	32707374	15	32662235	32749000	45140	548	H (Histidine)	Y(Tyrosine)	G	A	G/G	G/G	G/A	G/A	G/G	G/G	G/G	G/G	G/G	G/G	G/G	G/G	G/G	G/G
LMFixed:33	PTK2	ENSBTAG00000009578	NC_040089.1	2973942	14	2793205	2986179	180738	904	D (Aspartic acid)	A (Alanine)	A	C	A/A	A/A	A/A	A/A	A/A	A/C	A/A	A/A	A/A	A/A	A/A	A/A	A/A	A/A
LMFixed:38	ZBTB16	ENSBTAG00000011266	NC_040090.1	59717979	15	59519169	59723887	198811	598	G (Glutamic acid)	R (Arginine)	T	C	T/T	T/T	T/T	T/T	T/T	T/C	T/T	T/T	T/T	T/T	T/T	T/T	T/T	T/T
LMFixed:39	ZBTB16	ENSBTAG00000011266	NC_040090.1	59718206	15	59519169	59723887	199038	627	A (Alanine)	V (Valine)	G	A	G/G	G/G	G/A	G/G	G/G	G/G	G/G	A/A	G/G	G/G	G/G	G/G	G/G	G/G
LMFixed:69	DDIT3	ENSBTAG00000031544	NC_040080.1	64346576	5	64346323	64350540	254	87	S(serine)	L (Leucine)	C	T	C/T	C/C	C/C	C/C	C/C	C/C	C/C	C/C	C/C	C/C	C/C	C/C	C/C	C/C
LMFixed:75	NT5E	ENSBTAG00000048655	NC_040084.1	64102580	9	64029657	64102659	72924	8	T (Threonine)	N (Asparagine)	G	T	G/G	G/T	G/G	G/G	G/G	G/G	G/G	G/G	G/G	G/G	G/G	G/G	G/G	G/G

## Sheet: Sheet1
Genes	Enzyme	Chr	POS	REF	ALT	Sahiwal_35	Sahiwal_17	Sahiwal_21	Sahiwal_18	Gir_11	Gir_3	Gir_10	Gir_2	Amritmahl_176	Dangi_81	Gaulao_164	Deoni_94	Pulikulum_74	Halikkar_190
Fixed pattern of Low milch breed
GHR	ENSBTAG00000001335	NC_040095.1	31685773	C	G	C/C	C/C	C/C	C/C	C/C	C/C	C/C	C/C	C/C	C/G	C/G	C/C	C/G	C/C
GHR	ENSBTAG00000001335	NC_040095.1	31685984	A	G	A/A	A/A	A/A	A/A	A/A	A/A	A/A	A/A	A/A	A/G	A/A	A/A	A/A	A/A
TLR4	ENSBTAG00000006240	NC_040083.1	107075578	C	T	C/C	C/C	C/C	C/C	C/C	C/C	C/C	C/C	C/C	C/C	C/T	C/C	C/C	C/C
TLR4	ENSBTAG00000006240	NC_040083.1	107083326	A	C	A/A	A/A	A/A	A/A	A/A	A/A	A/A	A/A	A/A	A/C	A/C	A/C	A/A	A/A
TLR4	ENSBTAG00000006240	NC_040083.1	107083914	C	A	C/C	C/C	C/C	C/C	C/C	C/C	C/C	C/C	C/C	C/A	C/C	C/C	C/C	C/C
LPIN1	ENSBTAG00000007689	NC_040086.1	85187074	G	A	G/G	G/G	G/G	G/G	G/G	G/G	G/G	G/G	G/A	G/G	G/G	G/G	G/A	G/A
LPIN1	ENSBTAG00000007689	NC_040086.1	85209309	C	T	C/C	C/C	C/C	C/C	C/C	C/C	C/C	C/C	C/C	C/C	C/T	C/C	C/C	C/C
LPIN1	ENSBTAG00000007689	NC_040086.1	85211528	C	G	C/C	C/C	C/C	C/C	C/C	C/C	C/C	C/C	C/C	C/G	C/C	C/G	C/C	C/G
CACNA1C	ENSBTAG00000010660	NC_040080.1	11271411	C	T	C/C	C/C	C/C	C/C	C/C	C/C	C/C	C/C	C/C	C/C	C/C	C/T	C/C	C/C
ZBTB16	ENSBTAG00000011266	NC_040090.1	59717709	C	T	C/C	C/C	C/C	C/C	C/C	C/C	C/C	C/C	C/C	C/T	C/C	C/T	C/C	C/C
ITGA1	ENSBTAG00000016525	NC_040095.1	25983121	C	T	C/C	C/C	C/C	C/C	C/C	C/C	C/C	C/C	C/C	C/C	C/C	C/C	C/T	C/C
ANK1	ENSBTAG00000027629	NC_040102.1	36054194	G	A	G/G	G/G	G/G	G/G	G/G	G/G	G/G	G/G	G/G	G/G	G/G	G/G	G/A	G/G
ANK1	ENSBTAG00000027629	NC_040102.1	36076037	G	A	G/G	G/G	G/G	G/G	G/G	G/G	G/G	G/G	G/G	G/G	G/G	G/G	G/G	G/A
NT5E	ENSBTAG00000048655	NC_040084.1	64035090	C	T	C/C	C/C	C/C	C/C	C/C	C/C	C/C	C/C	C/C	C/C	T/T	C/C	C/C	C/C
NT5E	ENSBTAG00000048655	NC_040084.1	64065719	G	A	G/G	G/G	G/G	G/G	G/G	G/G	G/G	G/G	G/G	G/G	G/G	G/A	G/G	G/G
Fixed pattern of Low milch breed
MFGE8	ENSBTAG00000003300	NC_040096.1	20518217	A	T	A/A	A/A	A/A	A/A	A/T	A/A	A/A	A/A	A/A	A/A	A/A	A/A	A/A	A/A
FGF2	ENSBTAG00000005691	NC_040092.1	37920746	G	A	G/G	G/G	G/A	.	.	.	G/G	G/G	G/G	G/G	G/G	G/G	G/G	G/G
TLR4	ENSBTAG00000006240	NC_040083.1	107080326	G	A	G/A	G/G	G/G	G/G	G/G	G/G	G/G	G/G	G/G	G/G	G/G	G/G	G/G	G/G
LPIN1	ENSBTAG00000007689	NC_040086.1	85205642	T	G	T/T	T/G	T/T	T/T	T/T	T/T	T/T	T/T	T/T	T/T	T/T	T/T	T/T	T/T
NUP98	ENSBTAG00000008432	NC_040090.1	32707374	G	A	G/G	G/G	G/A	G/A	G/G	G/G	G/G	G/G	G/G	G/G	G/G	G/G	G/G	G/G
PTK2	ENSBTAG00000009578	NC_040089.1	2973942	A	C	A/A	A/A	A/A	A/A	A/A	A/C	A/A	A/A	A/A	A/A	A/A	A/A	A/A	A/A
ZBTB16	ENSBTAG00000011266	NC_040090.1	59717979	T	C	T/T	T/T	T/T	T/T	T/T	T/C	T/T	T/T	T/T	T/T	T/T	T/T	T/T	T/T
ZBTB16	ENSBTAG00000011266	NC_040090.1	59718206	G	A	G/G	G/G	G/A	G/G	G/G	G/G	G/G	A/A	G/G	G/G	G/G	G/G	G/G	G/G
DDIT3	ENSBTAG00000031544	NC_040080.1	64346576	C	T	C/T	C/C	C/C	C/C	C/C	C/C	C/C	C/C	C/C	C/C	C/C	C/C	C/C	C/C
NT5E	ENSBTAG00000048655	NC_040084.1	64102580	G	T	G/G	G/T	G/G	G/G	G/G	G/G	G/G	G/G	G/G	G/G	G/G	G/G	G/G	G/G
